# Supplementary material for: Taxonomy of anaerobic digestion microbiome reveals biases associated with the applied high throughput sequencing strategies
Source: Sci Rep. 2018 Jan 31;8:1926. doi: 10.1038/s41598-018-20414-0 (PMC5792648; doi:10.1038/s41598-018-20414-0)
Supplement: Supplementary file 1 — Supplementary Table S1 [file 41598_2018_20414_MOESM1_ESM.xlsx]

## Sheet: Supplementary_Table_S1
	Amplicons RDP	Amplicons SILVA	Amplicons GG			Shotgun DNA RDP	Shotgun DNA SILVA	Shotgun DNA GG		ShotgunRNA	Shotgun RNA RDP	Shotgun RNA SILVA	Shotgun RNA GG
Total number of element	711904	711904	711904		Total number of element	33733	33733	33733		Total number of element	976300	976300	976300
Assigned at species	0	228026	6630		Assigned at species	0	8456	224		Assigned at species	0	8310	247658
Assigned at genus	122746	377347	359179		Assigned at genus	2406	10583	5267		Assigned at genus	187550	263510	334440
Assigned at family	170572	644383	451250		Assigned at family	3751	12583	7148		Assigned at family	263418	338450	397561
Assigned at order	207410	667899	643927		Assigned at order	4615	13312	12122		Assigned at order	286562	451569	436086
Assigned at class	224814	689164	661922		Assigned at class	5029	13844	12629		Assigned at class	297769	462081	446841
Assigned at phylum	285479	706942	670133		Assigned at phylum	8293	15365	13203		Assigned at phylum	351266	467650	472293
Assigned at domain	711904	711904	711904		Assigned at domain	33733	33733	33733		Assigned at domain	976300	976300	976300
Phylum	RDP	GG	SILVA		Phylum	RDP	GG	SILVA		Phylum	RDP	GG	SILVA
Firmicutes	201158	306751	349064		Firmicutes	5384	7573	8733		Firmicutes	145753	201626	214717
Bacteroidetes	23783	277547	276403		Bacteroidetes	993	3273	3908		Bacteroidetes	9427	65303	63074
Proteobacteria	19980	19986	20120		Proteobacteria	432	436	471		Proteobacteria	11663	11672	12071
Synergistetes	11096	17933	17720		Synergistetes	188	271	677		Synergistetes	5828	6180	18528
Euryarchaeota	13132	13132	13132		Euryarchaeota	610	610	517		Euryarchaeota	174611	174691	129379
Tenericutes	421	15459	8916		Tenericutes	3	290	138		Tenericutes	15	792	834
Actinobacteria	5274	5558	5567		Actinobacteria	299	303	297		Actinobacteria	859	870	854
Thermotogae	3098	3811	3811		Thermotogae	73	85	85		Thermotogae	2441	2978	2977
Verrucomicrobia	2371	1852	3362		Verrucomicrobia	99	90	138		Verrucomicrobia	147	108	279
Spirochaetes	2619	2677	0		Spirochaetes	152	160	0		Spirochaetes	268	323	0
Chloroflexi	1319	1471	1492		Spirochaetae	0	0	177		Chloroflexi	27	63	66
Spirochaetae	0	0	3013		Cyanobacteria	0	0	76		WSA2	0	0	24443
Atribacteria	409	0	2425		Lentisphaerae	16	24	26		Fibrobacteres	3	5	2271
OP9	0	2426	0		Chloroflexi	15	19	19		TG3	0	2091	0
Lentisphaerae	472	503	532		Atribacteria	4	0	23		Cyanobacteria	0	6	824
Armatimonadetes	11	11	442		Planctomycetes	4	9	10		Atribacteria	51	0	631
Fibrobacteres	1	33	397		OP9	0	23	0		OP9	0	633	0
Planctomycetes	83	143	150		Armatimonadetes	0	0	19		Armatimonadetes	3	3	530
Deinococcus-Thermus	177	0	184		TM7	0	17	0		Spirochaetae	0	0	334
MVP-15	0	356	0		Saccharibacteria	0	0	17		Lentisphaerae	56	81	93
TG3	0	354	0		Candidatus Saccharibacteria	15	0	0		Planctomycetes	13	87	116
Chlorobi	0	69	75		WSA2	0	0	10		Acidobacteria	31	54	54
Cloacimonetes	45	0	62		Parcubacteria	3	0	6		Deinococcus-Thermus	37	0	74
Parcubacteria	8	0	23		Fibrobacteres	0	0	9		Chlorobi	0	32	40
Cyanobacteria	0	16	15		TG3	0	8	0		BRC1	5	6	27
Acidobacteria	6	7	7		MVP-15	0	8	0		Cloacimonetes	9	0	28
WS1	0	5	5		Deinococcus-Thermus	2	0	5		Thermi	0	29	0
WPS-2	0	10	0		Chlorobi	0	2	3		WS1	0	8	19
Pacearchaeota	9	0	0		candidate division WPS-1	1	0	0		Parcubacteria	3	0	12
Woesearchaeota (DHVEG-6)	0	0	9		WPS-2	0	1	0		Gemmatimonadetes	0	7	8
BRC1	0	1	5		Thermi	0	1	0		candidate division WPS-1	13	0	0
Thermi	0	6	0		BRC1	0	0	1		Hydrogenedentes	0	0	8
Candidatus Saccharibacteria	5	0	0							Pacearchaeota	2	0	0
TM7	0	5	0							Woesearchaeota (DHVEG-6)	0	0	2
ABY1_OD1	0	5	0							candidate division WPS-2	1	0	0
Saccharibacteria	0	0	5							MVP-15	0	1	0
Chlamydiae	1	1	1							ZB2	0	1	0
Fusobacteria	1	1	1
SC4	0	3	0
FBP	0	0	2
OP11	0	1	0
Hydrogenedentes	0	0	1
Microgenomates	0	0	1

## Sheet: Caption
Supplementary Table S1. Taxonomy obtained using sample CSTR01. Results are reported at phylum level and were calculated after training the RDP Bayesian classifier with three different datasets: RDP 11 (columns A-D), SILVA 128 (clustered at 97%) (columns F-I) and Greengenes 13 08 (clustered at 97%) (columns K-N).
