# Supplementary material for: Taxonomy of anaerobic digestion microbiome reveals biases associated with the applied high throughput sequencing strategies
Source: Sci Rep. 2018 Jan 31;8:1926. doi: 10.1038/s41598-018-20414-0 (PMC5792648; doi:10.1038/s41598-018-20414-0)
Supplement: Supplementary file 2 — Supplementary Table S2 [file 41598_2018_20414_MOESM2_ESM.xlsx]

## Sheet: Supplementary_Table_S2
		Amplicons Greengenes						Shotgun RNA Greengenes						Shotgun DNA Greengenes							Amplicons/Shotgun RNA						Average ratio	STD	Amplicons/Shotgun DNA						Average	STD	Shotgun RNA/Shotgun DNA						Average	STD
		CSTR01a	CSTR02a	CSTR03a	CSTR01b	CSTR02b	CSTR03b	CSTR01a	CSTR02a	CSTR03a	CSTR01b	CSTR02b	CSTR03b	CSTR01a	CSTR02a	CSTR03a	CSTR01b	CSTR02b	CSTR03b	average	CSTR01a	CSTR02a	CSTR03a	CSTR01b	CSTR02b	CSTR03b			CSTR01a	CSTR02a	CSTR03a	CSTR01b	CSTR02b	CSTR03b			CSTR01a	CSTR02a	CSTR03a	CSTR01b	CSTR02b	CSTR03b
Bacteria	domain	58745	58887	58740	59212	58000	57609	31639	31867	32734	35430	25576	30775	38554	38237	39268	39285	37896	37417	42770.6	0.268742	0.266672	0.253929	0.223034	0.355586	0.272286	0.273375	0.0402877	0.182898	0.187532	0.174891	0.178179	0.184831	0.187417	0.182625	0.00468245	-0.284712	-0.262446	-0.262116	-0.148596	-0.566673	-0.281458	-0.301	0.127446
Unclassified	domain	20	25	15	15	20	16	9370	9270	9178	8806	10983	9421	8734	8800	9760	8885	9147	8805	6181.67	-2.64957	-2.55215	-2.75868	-2.74071	-2.71854	-2.74369	-2.69389	0.0724926	-2.61904	-2.52956	-2.78537	-2.74459	-2.63911	-2.71433	-2.672	0.0857226	0.102934	0.0766128	-0.0871211	-0.0112463	0.265188	0.0990769	0.0742407	0.108974
Archaea	domain	1089	928	1123	624	1858	2233	11088	10974	10614	7778	14847	11561	1196	1079	1525	911	2085	1964	4637.61	-1.00747	-1.07239	-0.975154	-1.09504	-0.902389	-0.71395	-0.961065	0.127282	-0.0406677	-0.065408	-0.132788	-0.164115	-0.0500349	0.0557206	-0.0662155	0.0704743	3.21293	3.34643	2.79964	3.09433	2.83243	2.55804	2.97397	0.26887
Firmicutes	phylum	21922	23565	20842	30132	21011	22473	9924	8832	8526	11584	6459	6025	10686	10405	10215	11627	9774	9696	14094.3	0.344169	0.426178	0.388164	0.415146	0.512235	0.571651	0.442924	0.0765701	0.312044	0.355002	0.309679	0.413537	0.332351	0.365043	0.347943	0.0356857	-0.105265	-0.234808	-0.259029	-0.00410016	-0.595331	-0.683946	-0.313747	0.246613
Bacteroidetes	phylum	20855	16063	20354	14429	22209	16743	3481	3853	4370	2858	2694	1684	5315	5169	3742	3944	6530	4723	8834.22	0.777402	0.619942	0.66809	0.703052	0.91599	0.997259	0.780289	0.135256	0.593646	0.492363	0.735451	0.563219	0.531569	0.549549	0.577633	0.0769765	-0.606288	-0.420069	0.227065	-0.459477	-1.27168	-1.47872	-0.668195	0.567391
Euryarchaeota	phylum	1089	928	1123	624	1858	2233	11086	10974	10612	7778	14847	11561	1196	1078	1525	910	2085	1964	4637.28	-1.00739	-1.07239	-0.975072	-1.09504	-0.902389	-0.71395	-0.961038	0.127275	-0.0406677	-0.0650057	-0.132788	-0.163638	-0.0500349	0.0557206	-0.066069	0.070365	3.21267	3.34777	2.79936	3.09592	2.83243	2.55804	2.97436	0.269288
Proteobacteria	phylum	1598	4546	3901	3558	3349	6148	693	2385	2694	1808	990	4111	701	1549	1433	1425	1482	2384	2486.39	0.362489	0.280055	0.160728	0.293889	0.528971	0.174751	0.300147	0.123728	0.357511	0.467393	0.434738	0.397208	0.353904	0.411316	0.403678	0.040277	0.0041044	0.62836	0.915584	0.351172	-0.567077	0.789355	0.353583	0.508429
Tenericutes	phylum	1027	1323	1041	782	729	857	27	27	56	45	25	45	272	280	218	235	216	272	415.389	1.56484	1.67473	1.26199	1.231	1.44835	1.27073	1.40861	0.167758	0.57583	0.673182	0.677424	0.52085	0.526863	0.497325	0.578579	0.0722691	-2.84483	-2.8865	-1.7087	-2.07529	-2.59163	-2.2854	-2.39872	0.421848
Synergistetes	phylum	1255	922	994	187	262	326	402	304	315	86	56	57	450	473	476	149	178	190	393.444	0.493685	0.480902	0.498136	0.334639	0.664081	0.75112	0.537094	0.135081	0.444813	0.289423	0.319305	0.0980666	0.167103	0.233514	0.258704	0.111117	-0.126986	-0.589535	-0.549117	-0.628906	-1.41773	-1.48997	-0.800373	0.491104
Actinobacteria	phylum	419	757	334	324	209	268	50	30	38	71	14	32	497	471	544	283	193	188	262.333	0.915679	1.38831	0.93398	0.654551	1.14613	0.911238	0.991647	0.22745	-0.0739801	0.205727	-0.211352	0.058565	0.0344176	0.15329	0.0277781	0.139014	-3.02926	-3.52509	-3.4754	-1.7922	-2.95606	-2.13598	-2.819	0.647208
Thermotogae	phylum	298	230	262	293	117	187	190	162	145	190	52	59	159	171	89	170	87	124	165.833	0.194638	0.151424	0.255603	0.187314	0.347606	0.496007	0.272099	0.118222	0.271551	0.128084	0.465713	0.235351	0.127399	0.177248	0.234224	0.116122	0.329124	0.00836347	0.793549	0.233199	-0.482152	-0.836501	0.00759707	0.53609
Spirochaetes	phylum	82	82	64	23	7	10	14	21	19	23	1	17	234	263	298	65	32	71	73.6667	0.742987	0.576655	0.511883	0	0.60206	-0.21388	0.369951	0.349672	-0.45199	-0.502526	-0.662758	-0.439333	-0.615424	-0.81594	-0.581328	0.132876	-3.23266	-3.04439	-3.31711	-0.956931	-1.45943	-1.36257	-2.22885	0.984656
OP9	phylum	199	98	122	51	74	83	43	27	32	27	15	22	50	28	33	24	30	40	55.4444	0.657577	0.548477	0.571391	0.268845	0.670941	0.562551	0.546631	0.132789	0.59346	0.533237	0.558426	0.318063	0.3837	0.311495	0.44973	0.115651	0.0824622	0.389947	0.338802	0.604071	-0.253757	-0.313158	0.141395	0.336911
Verrucomicrobia	phylum	52	92	59	51	10	44	6	1	2	16	0	7	94	88	75	32	7	25	36.7222	0.879178	1.66745	1.30103	0.485554	1.04139	0.750123	1.02079	0.382301	-0.253448	0.0190929	-0.102662	0.197489	0.138303	0.238239	0.0395024	0.173525	-2.48239	-2.89077	-2.54749	-0.289507	0.459432	-0.530515	-1.38021	1.30096
MVP-15	phylum	37	147	59	36	11	113	1	0	1	4	2	66	11	12	25	12	5	43	32.5	1.27875	2.17026	1.47712	0.869232	0.60206	0.23083	1.10471	0.629306	0.500602	1.05632	0.363178	0.454258	0.30103	0.413452	0.514807	0.250355	0	-0.241008	-1.11548	0.206451	1.11548	0.807355	0.1288	0.723599
Chloroflexi	phylum	103	109	91	17	25	48	3	4	5	1	0	4	29	37	38	17	12	16	31.0556	1.41497	1.34242	1.18564	0.954243	1.41497	0.991226	1.21725	0.189348	0.539912	0.461609	0.372723	0	0.30103	0.459747	0.355837	0.175963	-1.09954	-1.34104	-1.2854	-0.584963	-0.241008	-0.180572	-0.788753	0.476043
TG3	phylum	26	7	28	42	0	4	97	1	47	179	0	11	13	2	11	20	0	0	27.1111	-0.559862	0.60206	-0.218843	-0.621804	0	-0.380211	-0.196443	0.413012	0.285236	0.425969	0.383217	0.311249	0	0.69897	0.350773	0.206901	2.94753	2	2.27302	3.17754	3.45943	4.45943	3.05283	0.804886
Lentisphaerae	phylum	18	27	34	13	9	27	5	1	6	0	1	2	23	18	29	10	18	20	14.5	0.500602	1.14613	0.69897	1.14613	0.69897	0.970037	0.860139	0.243883	-0.101458	0.168404	0.0669468	0.104735	-0.278754	0.124939	0.0141357	0.156109	-0.584963	-0.662965	-0.819428	0	-0.662965	-0.691878	-0.570366	0.26441
TM7	phylum	0	4	0	1	4	0	0	0	0	0	0	0	24	27	41	24	34	19	9.88889	0	0.69897	0	0.30103	0.69897	0	0.283162	0.312691	-1.39794	-0.748188	-1.62325	-1.09691	-0.845098	-1.30103	-1.16874	0.306426	-1.18442	-1.34792	-1.93289	-1.18442	-1.66985	-0.862496	-1.36367	0.349627
Planctomycetes	phylum	7	5	5	2	2	5	4	0	3	1	0	1	11	2	6	1	0	4	3.27778	0.20412	0.778151	0.176091	0.176091	0.477121	0.477121	0.381449	0.220404	-0.176091	0.30103	-0.0669468	0.176091	0.477121	0.0791812	0.131731	0.218675	0.321928	1.87447	1	2.58496	3.45943	1.26303	1.75064	1.03874
Chlorobi	phylum	9	0	5	1	1	0	2	0	1	0	0	1	0	0	0	0	0	0	1.11111	0.522879	0	0.477121	0.30103	0.30103	-0.30103	0.216838	0.286004	1	0	0.778151	0.30103	0.30103	0	0.396702	0.374727	3.70044	3.45943	3.58496	3.45943	3.45943	3.58496	3.54144	0.0905957
Fibrobacteres	phylum	1	4	5	1	0	1	0	1	0	1	0	1	0	1	1	2	0	0	1.05556	0.30103	0.39794	0.778151	0	0	0	0.246187	0.286021	0.30103	0.39794	0.477121	-0.176091	0	0.30103	0.216838	0.229541	3.45943	2.58496	2.45943	2	3.45943	3.58496	2.9247	0.604812
Acidobacteria	phylum	1	0	0	0	0	0	2	0	2	2	0	0	0	0	2	0	0	0	0.5	-0.176091	0	-0.477121	-0.477121	0	0	-0.188389	0.213446	0.30103	0	-0.477121	0	0	0	-0.0293485	0.228435	3.70044	3.45943	2.11548	3.70044	3.45943	3.45943	3.31578	0.547503
Thermi	phylum	0	0	0	0	0	0	2	0	0	0	0	1	1	1	0	0	0	1	0.333333	-0.477121	0	0	0	0	-0.30103	-0.129692	0.190326	-0.30103	-0.30103	0	0	0	-0.30103	-0.150515	0.150515	2.70044	2.45943	3.45943	3.45943	3.45943	2.58496	3.02052	0.444393
Cyanobacteria	phylum	1	1	1	0	0	1	0	0	0	0	0	0	0	0	0	1	0	0	0.277778	0.30103	0.30103	0.30103	0	0	0.30103	0.200687	0.141907	0.30103	0.30103	0.30103	-0.30103	0	0.30103	0.150515	0.229915	3.45943	3.45943	3.45943	2.45943	3.45943	3.45943	3.29276	0.372678
Gemmatimonadetes	phylum	0	0	1	0	0	0	1	0	0	1	0	1	0	0	0	0	0	0	0.222222	-0.30103	0	0.30103	-0.30103	0	-0.30103	-0.100343	0.224375	0	0	0.30103	0	0	0	0.0501717	0.112187	3.58496	3.45943	3.45943	3.58496	3.45943	3.58496	3.5222	0.0627654
WS1	phylum	1	0	0	0	0	0	0	0	1	1	0	0	0	0	0	0	0	0	0.166667	0.30103	0	-0.30103	-0.30103	0	0	-0.0501717	0.206863	0.30103	0	0	0	0	0	0.0501717	0.112187	3.45943	3.45943	3.58496	3.58496	3.45943	3.45943	3.50128	0.0591758
WPS-2	phylum	0	2	0	0	0	0	0	0	0	0	0	0	1	0	0	0	0	0	0.166667	0	0.477121	0	0	0	0	0.0795202	0.177813	-0.30103	0.477121	0	0	0	0	0.0293485	0.228435	2.45943	3.45943	3.45943	3.45943	3.45943	3.45943	3.29276	0.372678
Armatimonadetes	phylum	0	0	0	0	0	0	0	0	0	1	0	0	0	2	0	0	0	0	0.166667	0	0	0	-0.30103	0	0	-0.0501717	0.112187	0	-0.477121	0	0	0	0	-0.0795202	0.177813	3.45943	1.87447	3.45943	3.58496	3.45943	3.45943	3.21619	0.601785
WS6	phylum	0	0	0	0	0	0	0	0	0	0	0	0	1	0	0	0	0	2	0.166667	0	0	0	0	0	0	0	0	-0.30103	0	0	0	0	-0.477121	-0.129692	0.190326	2.45943	3.45943	3.45943	3.45943	3.45943	1.87447	3.0286	0.632249
ABY1_OD1	phylum	0	0	0	0	0	0	0	0	0	0	0	0	0	1	0	2	0	0	0.166667	0	0	0	0	0	0	0	0	0	-0.30103	0	-0.477121	0	0	-0.129692	0.190326	3.45943	2.45943	3.45943	1.87447	3.45943	3.45943	3.0286	0.632249
OP11	phylum	1	0	0	0	0	0	0	0	0	0	0	0	0	0	0	0	0	0	0.0555556	0.30103	0	0	0	0	0	0.0501717	0.112187	0.30103	0	0	0	0	0	0.0501717	0.112187	3.45943	3.45943	3.45943	3.45943	3.45943	3.45943	3.45943	0
Fusobacteria	phylum	1	0	0	0	0	0	0	0	0	0	0	0	0	0	0	0	0	0	0.0555556	0.30103	0	0	0	0	0	0.0501717	0.112187	0.30103	0	0	0	0	0	0.0501717	0.112187	3.45943	3.45943	3.45943	3.45943	3.45943	3.45943	3.45943	0
SR1	phylum	0	0	0	1	0	0	0	0	0	0	0	0	0	0	0	0	0	0	0.0555556	0	0	0	0.30103	0	0	0.0501717	0.112187	0	0	0	0.30103	0	0	0.0501717	0.112187	3.45943	3.45943	3.45943	3.45943	3.45943	3.45943	3.45943	0
BRC1	phylum	0	0	0	0	0	0	1	0	0	0	0	0	0	0	0	0	0	0	0.0555556	-0.30103	0	0	0	0	0	-0.0501717	0.112187	0	0	0	0	0	0	0	0	3.58496	3.45943	3.45943	3.45943	3.45943	3.45943	3.48035	0.0467826
SC4	phylum	0	0	0	0	0	0	0	0	0	0	0	0	1	0	0	0	0	0	0.0555556	0	0	0	0	0	0	0	0	-0.30103	0	0	0	0	0	-0.0501717	0.112187	2.45943	3.45943	3.45943	3.45943	3.45943	3.45943	3.29276	0.372678
CD12	phylum	0	0	0	0	0	0	0	0	0	0	0	0	0	0	0	0	0	1	0.0555556	0	0	0	0	0	0	0	0	0	0	0	0	0	-0.30103	-0.0501717	0.112187	3.45943	3.45943	3.45943	3.45943	3.45943	2.45943	3.29276	0.372678
Clostridia	class	19176	20966	18545	28210	19719	20668	8766	7840	7573	10494	5944	5379	9123	8966	8713	10088	8684	8462	12628.7	0.33993	0.427165	0.388925	0.429436	0.520755	0.584537	0.448458	0.0815294	0.322595	0.368889	0.328033	0.44657	0.356137	0.387795	0.368337	0.0415631	-0.0559385	-0.191749	-0.200376	0.058293	-0.544424	-0.650884	-0.26418	0.253228
Sphingobacteria	class	18948	13807	18382	13545	21674	15720	3249	3622	4090	2625	2567	1491	4518	4344	3063	3490	6033	4123	8071.72	0.765703	0.581062	0.652587	0.712516	0.926364	1.02271	0.776824	0.15321	0.622544	0.502141	0.778128	0.588861	0.555354	0.581162	0.604698	0.0857845	-0.471132	-0.258195	0.420559	-0.40529	-1.22686	-1.45716	-0.566346	0.623669
Methanomicrobia	class	997	768	1049	473	1809	2189	11003	10886	10550	7699	14805	11506	1152	1038	1482	866	2065	1942	4571.06	-1.04242	-1.15098	-1.0021	-1.21071	-0.912759	-0.720518	-1.00658	0.160447	-0.0626988	-0.130689	-0.149952	-0.262241	-0.0574517	0.0519713	-0.101844	0.09664	3.25587	3.39066	2.83216	3.15263	2.84224	2.56741	3.00683	0.283225
Gammaproteobacteria	class	753	2823	2758	2584	2319	4689	453	1626	1932	1326	494	2708	300	789	770	841	807	1493	1636.94	0.220315	0.239477	0.15452	0.28959	0.670883	0.238364	0.302191	0.169612	0.398805	0.553238	0.553697	0.487148	0.458077	0.496822	0.491298	0.0539082	0.624361	1.05113	1.33348	0.667107	-0.678072	0.863896	0.643651	0.637481
Bacteroidia	class	1654	1904	1647	775	446	885	50	38	62	89	14	70	465	465	346	238	151	331	535	1.51123	1.68883	1.41762	0.935619	1.47422	1.09618	1.35395	0.257179	0.550412	0.611509	0.676628	0.511464	0.468464	0.426296	0.540795	0.0844055	-2.93345	-3.24948	-2.24897	-1.25701	-2.60407	-2.03519	-2.38803	0.646695
Synergistia	class	1255	922	994	187	262	326	402	304	315	86	56	57	450	473	476	149	178	190	393.444	0.493685	0.480902	0.498136	0.334639	0.664081	0.75112	0.537094	0.135081	0.444813	0.289423	0.319305	0.0980666	0.167103	0.233514	0.258704	0.111117	-0.126986	-0.589535	-0.549117	-0.628906	-1.41773	-1.48997	-0.800373	0.491104
Betaproteobacteria	class	337	849	613	397	725	626	61	158	226	173	332	509	154	322	261	204	348	296	366.167	0.736525	0.728022	0.432143	0.359334	0.338492	0.0896974	0.447369	0.227355	0.338585	0.420216	0.369867	0.288129	0.318111	0.324511	0.343237	0.0421811	-1.1062	-0.934511	-0.14468	-0.155918	-0.0250185	0.808049	-0.259713	0.631281
Bacilli	class	808	710	477	625	269	605	332	269	219	243	55	185	364	306	195	310	127	245	352.444	0.385504	0.420506	0.337005	0.409185	0.683176	0.51296	0.458056	0.113585	0.345656	0.364731	0.387172	0.303814	0.324154	0.391538	0.352844	0.0318738	-0.0896879	-0.132812	0.23078	-0.292086	-0.955606	-0.327805	-0.261203	0.359521
Actinobacteria	class	419	757	334	324	209	268	50	30	38	71	14	32	497	471	544	283	193	188	262.333	0.915679	1.38831	0.93398	0.654551	1.14613	0.911238	0.991647	0.22745	-0.0739801	0.205727	-0.211352	0.058565	0.0344176	0.15329	0.0277781	0.139014	-3.02926	-3.52509	-3.4754	-1.7922	-2.95606	-2.13598	-2.819	0.647208
Erysipelotrichi	class	482	647	430	337	317	348	10	8	19	4	4	3	137	143	93	100	93	113	182.667	1.64255	1.85733	1.33345	1.82995	1.80346	1.94077	1.73458	0.200331	0.544068	0.653213	0.661349	0.524595	0.529299	0.485921	0.566408	0.0666478	-2.71621	-2.922	-1.6477	-2.75132	-2.6477	-3.02554	-2.61841	0.452453
Thermotogae	class	298	230	262	293	117	187	190	162	145	190	52	59	159	171	89	170	87	124	165.833	0.194638	0.151424	0.255603	0.187314	0.347606	0.496007	0.272099	0.118222	0.271551	0.128084	0.465713	0.235351	0.127399	0.177248	0.234224	0.116122	0.329124	0.00836347	0.793549	0.233199	-0.482152	-0.836501	0.00759707	0.53609
Epsilonproteobacteria	class	242	302	203	198	65	450	28	156	76	52	33	246	39	81	25	55	22	134	133.722	0.923208	0.285543	0.423139	0.574577	0.288065	0.26148	0.459335	0.23397	0.783546	0.567629	0.894657	0.550665	0.457816	0.523843	0.629693	0.155306	-0.0365259	1.02615	1.7425	0.169925	0.93587	0.928809	0.794456	0.587523
ML615J-28	class	105	150	275	299	283	273	9	11	28	36	18	14	28	39	61	92	81	63	103.611	1.02531	1.0998	0.978511	0.90892	1.17456	1.26166	1.07479	0.118836	0.562908	0.576917	0.648517	0.508638	0.539504	0.631571	0.578009	0.0489292	-0.536053	-0.862496	-0.668794	-0.98457	-1.49957	-1.35614	-0.984605	0.346188
Deltaproteobacteria	class	109	292	123	204	101	159	35	49	29	26	14	47	65	94	68	76	55	65	89.5	0.48509	0.767898	0.6163	0.88039	0.832509	0.522879	0.684178	0.151532	0.221849	0.489144	0.254573	0.425263	0.260412	0.384576	0.339303	0.0992385	-0.520832	-0.662965	-0.786596	-1.05733	-1.1635	-0.186413	-0.729606	0.327109
Mollicutes	class	293	374	211	41	40	140	2	3	4	2	1	18	60	59	20	17	5	56	74.7778	1.99123	1.97197	1.62737	1.14613	1.31175	0.870466	1.48649	0.415564	0.683017	0.79588	1.00412	0.367977	0.834633	0.393344	0.679828	0.231635	-2.2303	-2.09954	-0.485427	-0.469485	1	-0.974909	-0.876609	1.09378
Spirochaetes	class	78	77	55	20	6	9	14	20	17	22	1	17	230	261	291	64	32	70	71.3333	0.721536	0.569875	0.492916	-0.0395085	0.544068	-0.255273	0.338936	0.356326	-0.465985	-0.526207	-0.717195	-0.490694	-0.673416	-0.851258	-0.620792	0.138453	-3.20789	-3.07923	-3.38247	-0.977974	-1.45943	-1.34239	-2.24156	0.996162
OPB46	class	199	98	121	49	74	83	43	27	31	27	15	22	50	28	33	24	30	40	55.2222	0.657577	0.548477	0.58121	0.251812	0.670941	0.562551	0.545428	0.139119	0.59346	0.533237	0.554881	0.30103	0.3837	0.311495	0.4463	0.118461	0.0824622	0.389947	0.304855	0.604071	-0.253757	-0.313158	0.135737	0.333819
Alphaproteobacteria	class	114	184	101	91	54	67	1	11	5	9	1	8	46	56	76	35	34	31	51.3333	1.75967	1.18799	1.23045	0.963788	1.43933	0.878266	1.24325	0.294297	0.3886	0.511297	0.122109	0.407485	0.196295	0.327359	0.325524	0.131205	-1.96963	-1.37346	-2.26679	-0.847997	-1.54432	-0.752072	-1.45904	0.547864
Methanobacteria	class	53	122	53	123	30	32	15	13	8	32	2	4	26	26	32	37	8	12	34.8889	0.528274	0.943777	0.778151	0.574908	1.01424	0.819544	0.776482	0.177301	0.30103	0.658541	0.21388	0.513638	0.537119	0.404571	0.43813	0.149606	-0.0544478	-0.169925	-0.796467	0.178337	0.530515	0.206451	-0.0175894	0.412354
Anaerolineae	class	103	107	90	17	24	46	3	3	5	1	0	3	28	31	37	16	10	14	29.8889	1.41497	1.43136	1.18089	0.954243	1.39794	1.07004	1.24157	0.185384	0.554635	0.528274	0.379258	0.0248236	0.356547	0.496007	0.389924	0.178909	-1.05063	-1.19265	-1.24793	-0.5025	0	-0.0995357	-0.682206	0.508843
Thermoplasmata	class	32	36	19	27	14	11	63	63	48	44	36	43	16	13	9	6	10	8	27.6667	-0.287666	-0.237978	-0.389166	-0.206054	-0.39211	-0.564271	-0.346208	0.119922	0.288065	0.422074	0.30103	0.60206	0.134699	0.124939	0.312144	0.165011	2.12199	2.4021	2.56071	2.974	2.09516	2.58496	2.45649	0.300166
TG3-1	class	26	7	28	42	0	4	97	1	47	178	0	11	13	2	11	20	0	0	27.0556	-0.559862	0.60206	-0.218843	-0.619385	0	-0.380211	-0.19604	0.412598	0.285236	0.425969	0.383217	0.311249	0	0.69897	0.350773	0.206901	2.94753	2	2.27302	3.16993	3.45943	4.45943	3.05156	0.804694
Verruco-5	class	42	70	51	22	9	29	1	0	0	0	0	1	67	64	46	23	6	16	24.8333	1.33244	1.85126	1.716	1.36173	1	1.17609	1.40625	0.294228	-0.19904	0.038345	0.0439055	-0.0184834	0.154902	0.246672	0.0443835	0.139271	-2.5025	-2.56294	-2.09516	-1.12553	0.652077	-0.5025	-1.35609	1.16415
Lentisphaerae	class	18	27	34	13	9	27	4	1	6	0	1	2	23	18	28	9	17	20	14.2778	0.579784	1.14613	0.69897	1.14613	0.69897	0.970037	0.873336	0.225522	-0.101458	0.168404	0.08167	0.146128	-0.255273	0.124939	0.0274019	0.154351	-0.678072	-0.662965	-0.770518	0.137504	-0.584963	-0.691878	-0.541815	0.3086
TM7-3	class	0	4	0	1	4	0	0	0	0	0	0	0	23	27	41	23	33	19	9.72222	0	0.69897	0	0.30103	0.69897	0	0.283162	0.312691	-1.38021	-0.748188	-1.62325	-1.07918	-0.832509	-1.30103	-1.16073	0.307232	-1.12553	-1.34792	-1.93289	-1.12553	-1.62803	-0.862496	-1.33707	0.35461
Flavobacteria	class	11	26	24	4	5	4	4	6	4	13	6	9	7	20	12	4	3	1	9.05556	0.380211	0.586266	0.69897	-0.447158	-0.0669468	-0.30103	0.141719	0.438059	0.176091	0.109144	0.283997	0	0.176091	0.39794	0.190544	0.125895	0.906891	-0.304855	0.206451	2.26303	2.08746	3.32193	1.41349	1.25727
Verrucomicrobiae	class	10	18	7	26	0	14	1	0	0	11	0	2	6	4	2	6	0	5	6.22222	0.740363	1.27875	0.90309	0.352183	0	0.69897	0.662226	0.404196	0.196295	0.579784	0.425969	0.586266	0	0.39794	0.364375	0.208797	0.777608	1.1375	1.87447	1.65208	3.45943	1.11548	1.66943	0.878598
Planctomycea	class	5	4	3	1	0	3	2	0	1	0	0	0	8	1	5	0	0	3	2	0.30103	0.69897	0.30103	0.30103	0	0.60206	0.367353	0.228474	-0.176091	0.39794	-0.176091	0.30103	0	0	0.0577979	0.220207	0.530515	2.45943	1	3.45943	3.45943	1.45943	2.06137	1.14746
WWE1	class	4	5	9	3	1	1	0	1	1	1	0	0	0	0	3	0	0	0	1.61111	0.69897	0.477121	0.69897	0.30103	0.30103	0.30103	0.463025	0.178076	0.69897	0.778151	0.39794	0.60206	0.30103	0.30103	0.513197	0.189703	3.45943	3.58496	1.58496	3.58496	3.45943	3.45943	3.18886	0.71948
Opitutae	class	0	0	0	0	0	0	1	1	0	0	0	0	8	10	8	0	0	1	1.61111	-0.30103	-0.30103	0	0	0	0	-0.100343	0.141907	-0.954243	-1.04139	-0.954243	0	0	-0.30103	-0.541818	0.453666	0.415037	0.125531	0.289507	3.45943	3.45943	2.45943	1.70139	1.46558
OPB56	class	9	0	5	1	1	0	2	0	1	0	0	1	0	0	0	0	0	0	1.11111	0.522879	0	0.477121	0.30103	0.30103	-0.30103	0.216838	0.286004	1	0	0.778151	0.30103	0.30103	0	0.396702	0.374727	3.70044	3.45943	3.58496	3.45943	3.45943	3.58496	3.54144	0.0905957
Phycisphaerae	class	2	1	1	1	2	2	2	0	1	1	0	1	3	1	1	0	0	1	1.11111	0	0.30103	0	0	0.477121	0.176091	0.15904	0.181434	-0.124939	0	0	0.30103	0.477121	0.176091	0.138217	0.204229	1.70044	2.45943	2.58496	3.58496	3.45943	2.58496	2.72903	0.637482
Fibrobacteres	class	1	4	5	1	0	1	0	1	0	1	0	1	0	1	1	2	0	0	1.05556	0.30103	0.39794	0.778151	0	0	0	0.246187	0.286021	0.30103	0.39794	0.477121	-0.176091	0	0.30103	0.216838	0.229541	3.45943	2.58496	2.45943	2	3.45943	3.58496	2.9247	0.604812
Thermomicrobia	class	0	1	1	0	1	1	0	1	0	0	0	1	1	4	0	1	1	1	0.777778	0	0	0.30103	0	0.30103	0	0.100343	0.141907	-0.30103	-0.39794	0.30103	-0.30103	0	0	-0.116495	0.241104	2.45943	1.26303	3.45943	2.45943	2.45943	2.58496	2.44762	0.638525
MVS-40	class	0	0	0	0	0	0	2	0	2	2	0	0	0	0	2	0	0	0	0.444444	-0.477121	0	-0.477121	-0.477121	0	0	-0.238561	0.238561	0	0	-0.477121	0	0	0	-0.0795202	0.177813	3.70044	3.45943	2.11548	3.70044	3.45943	3.45943	3.31578	0.547503
Deinococci	class	0	0	0	0	0	0	2	0	0	0	0	1	1	1	0	0	0	1	0.333333	-0.477121	0	0	0	0	-0.30103	-0.129692	0.190326	-0.30103	-0.30103	0	0	0	-0.30103	-0.150515	0.150515	2.70044	2.45943	3.45943	3.45943	3.45943	2.58496	3.02052	0.444393
4C0d-2	class	1	1	1	0	0	1	0	0	0	0	0	0	0	0	0	1	0	0	0.277778	0.30103	0.30103	0.30103	0	0	0.30103	0.200687	0.141907	0.30103	0.30103	0.30103	-0.30103	0	0.30103	0.150515	0.229915	3.45943	3.45943	3.45943	2.45943	3.45943	3.45943	3.29276	0.372678
JS1	class	0	0	1	2	0	0	0	0	1	0	0	0	0	0	0	0	0	0	0.222222	0	0	0	0.477121	0	0	0.0795202	0.177813	0	0	0.30103	0.477121	0	0	0.129692	0.190326	3.45943	3.45943	3.58496	3.45943	3.45943	3.45943	3.48035	0.0467826
Gemmatimonadetes	class	0	0	1	0	0	0	1	0	0	1	0	1	0	0	0	0	0	0	0.222222	-0.30103	0	0.30103	-0.30103	0	-0.30103	-0.100343	0.224375	0	0	0.30103	0	0	0	0.0501717	0.112187	3.58496	3.45943	3.45943	3.58496	3.45943	3.58496	3.5222	0.0627654
TP21	class	0	0	0	2	1	1	0	0	0	0	0	0	0	0	0	0	0	0	0.222222	0	0	0	0.477121	0.30103	0.30103	0.179864	0.189199	0	0	0	0.477121	0.30103	0.30103	0.179864	0.189199	3.45943	3.45943	3.45943	3.45943	3.45943	3.45943	3.45943	0
SJA-176	class	0	0	0	0	0	0	0	0	0	1	0	0	0	2	0	0	0	0	0.166667	0	0	0	-0.30103	0	0	-0.0501717	0.112187	0	-0.477121	0	0	0	0	-0.0795202	0.177813	3.45943	1.87447	3.45943	3.58496	3.45943	3.45943	3.21619	0.601785
SC72	class	0	0	0	0	0	0	0	0	0	0	0	0	1	0	0	0	0	2	0.166667	0	0	0	0	0	0	0	0	-0.30103	0	0	0	0	-0.477121	-0.129692	0.190326	2.45943	3.45943	3.45943	3.45943	3.45943	1.87447	3.0286	0.632249
iii1-8	class	1	0	0	0	0	0	0	0	0	0	0	0	0	0	0	0	0	0	0.0555556	0.30103	0	0	0	0	0	0.0501717	0.112187	0.30103	0	0	0	0	0	0.0501717	0.112187	3.45943	3.45943	3.45943	3.45943	3.45943	3.45943	3.45943	0
Fusobacteria	class	1	0	0	0	0	0	0	0	0	0	0	0	0	0	0	0	0	0	0.0555556	0.30103	0	0	0	0	0	0.0501717	0.112187	0.30103	0	0	0	0	0	0.0501717	0.112187	3.45943	3.45943	3.45943	3.45943	3.45943	3.45943	3.45943	0
WCHB1-64	class	1	0	0	0	0	0	0	0	0	0	0	0	0	0	0	0	0	0	0.0555556	0.30103	0	0	0	0	0	0.0501717	0.112187	0.30103	0	0	0	0	0	0.0501717	0.112187	3.45943	3.45943	3.45943	3.45943	3.45943	3.45943	3.45943	0
R76-B18	class	0	1	0	0	0	0	0	0	0	0	0	0	0	0	0	0	0	0	0.0555556	0	0.30103	0	0	0	0	0.0501717	0.112187	0	0.30103	0	0	0	0	0.0501717	0.112187	3.45943	3.45943	3.45943	3.45943	3.45943	3.45943	3.45943	0
Spartobacteria	class	0	1	0	0	0	0	0	0	0	0	0	0	0	0	0	0	0	0	0.0555556	0	0.30103	0	0	0	0	0.0501717	0.112187	0	0.30103	0	0	0	0	0.0501717	0.112187	3.45943	3.45943	3.45943	3.45943	3.45943	3.45943	3.45943	0
09D2Y74	class	0	0	0	0	0	0	1	0	0	0	0	0	0	0	0	0	0	0	0.0555556	-0.30103	0	0	0	0	0	-0.0501717	0.112187	0	0	0	0	0	0	0	0	3.58496	3.45943	3.45943	3.45943	3.45943	3.45943	3.48035	0.0467826
TM7-1	class	0	0	0	0	0	0	0	0	0	0	0	0	1	0	0	0	0	0	0.0555556	0	0	0	0	0	0	0	0	-0.30103	0	0	0	0	0	-0.0501717	0.112187	2.45943	3.45943	3.45943	3.45943	3.45943	3.45943	3.29276	0.372678
KD3-113	class	0	0	0	0	0	0	0	0	0	0	0	0	1	0	0	0	0	0	0.0555556	0	0	0	0	0	0	0	0	-0.30103	0	0	0	0	0	-0.0501717	0.112187	2.45943	3.45943	3.45943	3.45943	3.45943	3.45943	3.29276	0.372678
MB-B2-116	class	0	0	0	0	0	0	0	0	0	0	0	0	0	0	0	0	0	1	0.0555556	0	0	0	0	0	0	0	0	0	0	0	0	0	-0.30103	-0.0501717	0.112187	3.45943	3.45943	3.45943	3.45943	3.45943	2.45943	3.29276	0.372678
Flammeovirgaceae	family	18931	13789	18364	13534	21657	15707	3237	3595	4054	2601	2561	1478	4465	4304	3018	3453	5970	4084	8044.56	0.76692	0.583745	0.656	0.716151	0.927039	1.02615	0.779335	0.152943	0.627278	0.505591	0.784128	0.593136	0.559571	0.584929	0.609105	0.0865751	-0.459432	-0.255614	0.429185	-0.403113	-1.21508	-1.45599	-0.560008	0.624206
Methanomicrobiaceae	family	986	759	1040	345	1806	2172	9587	9432	9320	5860	12822	9999	982	881	1252	450	1737	1619	3947.17	-0.987411	-1.09384	-0.952012	-1.2289	-0.851031	-0.66294	-0.962688	0.178469	0.00176363	-0.064655	-0.0805003	-0.1151	0.0169084	0.127545	-0.0190065	0.0798935	3.28747	3.42039	2.89665	3.70241	2.88436	2.62738	3.13644	0.366049
Syntrophomonadaceae	family	838	979	923	9128	3979	3558	514	554	624	1705	1265	743	361	384	376	1211	1497	1306	1663.61	0.211955	0.246933	0.169792	0.728444	0.497449	0.679755	0.422388	0.225246	0.365053	0.405765	0.389331	0.876921	0.424371	0.435052	0.482749	0.177745	0.536328	0.553392	0.752192	0.50166	-0.231409	-0.793623	0.219757	0.548479
Pseudomonadaceae	family	421	1246	1201	1670	1567	3031	121	489	536	197	86	473	71	195	183	236	244	457	690.222	0.538953	0.40567	0.34993	0.926311	1.25583	0.805951	0.713774	0.317638	0.76798	0.80361	0.815087	0.848228	0.80618	0.820864	0.810325	0.0238947	0.874469	1.35107	1.57184	-0.188304	-1.33673	0.0796594	0.392002	0.99728
Clostridiaceae	family	913	219	230	1320	203	1409	962	354	284	1523	234	757	595	303	236	709	301	674	623.667	-0.0226801	-0.207806	-0.0912329	-0.0620821	-0.0614377	0.26955	-0.0292814	0.145581	0.1857	-0.140451	-0.0111364	0.269644	-0.170377	0.319915	0.0755493	0.193292	0.707127	0.263825	0.315828	1.11141	-0.301767	0.186219	0.38044	0.440064
Halanaerobiaceae	family	281	181	247	123	204	202	679	770	720	488	530	299	308	314	290	299	396	335	370.333	-0.38226	-0.626983	-0.463484	-0.595887	-0.413341	-0.169625	-0.44193	0.151074	-0.0397094	-0.238239	-0.0694413	-0.3837	-0.287037	-0.218843	-0.206162	0.119477	1.15899	1.30997	1.32885	0.734077	0.44649	-0.116193	0.810364	0.522288
Porphyromonadaceae	family	1119	1157	1033	439	387	747	9	15	24	11	8	42	286	254	178	118	99	229	341.944	2.04922	1.85959	1.61658	1.56427	1.63459	1.24043	1.66078	0.251348	0.591336	0.657168	0.761668	0.567906	0.588832	0.512174	0.613181	0.0788517	-3.84298	-3.29391	-2.35453	-2.43539	-2.39593	-2.11757	-2.74005	0.615164
Anaerobaculaceae	family	724	507	582	82	114	149	370	283	298	74	52	49	244	253	267	52	61	63	234.667	0.290964	0.252545	0.289997	0.0440168	0.336422	0.477121	0.281844	0.128246	0.471172	0.30103	0.337534	0.194802	0.268306	0.369911	0.323793	0.085899	0.637009	0.210988	0.205374	0.68147	0.0230836	-0.0931094	0.277469	0.289869
Alcaligenaceae	family	242	619	400	330	609	489	21	81	124	99	186	301	60	153	102	95	183	127	234.5	1.04318	0.878578	0.506234	0.519828	0.513488	0.210189	0.611917	0.273198	0.600276	0.604871	0.590307	0.537557	0.520512	0.582986	0.572752	0.0320673	-0.930737	-0.743225	0.390315	0.196397	0.0984899	1.2854	0.0494404	0.736757
ClostridialesFamilyXI.IncertaeSedis	family	487	374	335	294	212	592	158	93	92	74	43	88	130	126	86	89	78	228	198.833	0.487023	0.600903	0.557856	0.594761	0.684927	0.823665	0.624856	0.106536	0.571149	0.470228	0.58682	0.51558	0.430753	0.413219	0.497958	0.0658661	0.367456	-0.288245	0.243557	-0.0824622	-0.548893	-1.20985	-0.253072	0.526778
Lachnospiraceae	family	285	849	360	342	234	335	26	18	17	25	8	12	144	132	156	164	148	163	189.889	1.025	1.65067	1.30223	1.12032	1.41683	1.4124	1.32124	0.205934	0.294998	0.805567	0.361608	0.31781	0.197882	0.311495	0.38156	0.195952	-1.97046	-2.1973	-2.48727	-2.1964	-2.97124	-2.83399	-2.44278	0.360174
D2	family	263	374	303	203	250	185	156	173	183	133	94	61	171	169	227	142	152	102	185.611	0.225704	0.333482	0.218056	0.182525	0.42195	0.477121	0.309806	0.110169	0.186075	0.343582	0.124939	0.154294	0.214982	0.256676	0.213425	0.0717499	-0.0425605	0.114171	-0.232977	0.0100537	-0.543142	-0.516576	-0.201838	0.253853
Erysipelotrichaceae	family	467	607	416	322	302	321	10	7	13	4	3	2	124	128	87	98	86	101	172.111	1.62885	1.88081	1.47401	1.81023	1.87938	2.03073	1.784	0.182667	0.573336	0.673314	0.675653	0.513567	0.541923	0.499256	0.579508	0.0710432	-2.57347	-2.8413	-1.87447	-2.72247	-2.63559	-2.97199	-2.60321	0.351165
Thermotogaceae	family	298	230	262	293	117	187	190	162	145	190	52	59	159	171	89	170	87	124	165.833	0.194638	0.151424	0.255603	0.187314	0.347606	0.496007	0.272099	0.118222	0.271551	0.128084	0.465713	0.235351	0.127399	0.177248	0.234224	0.116122	0.329124	0.00836347	0.793549	0.233199	-0.482152	-0.836501	0.00759707	0.53609
Thermoanaerobacteraceae	family	223	161	164	29	168	177	298	289	231	81	242	140	118	127	91	42	164	135	160	-0.125423	-0.252883	-0.148004	-0.436693	-0.15772	0.101201	-0.16992	0.160295	0.274701	0.102305	0.253696	-0.156347	0.0104028	0.116881	0.100273	0.146159	1.37665	1.22882	1.3953	1.0973	0.616671	0.150942	0.977613	0.451808
Synergistaceae	family	443	343	361	89	128	148	20	8	10	6	1	6	172	193	173	75	94	98	131.556	1.32516	1.58232	1.51732	1.10914	1.80956	1.32809	1.44526	0.222792	0.409337	0.248757	0.318159	0.0734289	0.132866	0.177551	0.226683	0.113225	-2.48043	-3.35199	-3.05063	-2.16046	-2.98489	-2.54189	-2.76172	0.402211
Ruminococcaceae	family	245	333	227	330	101	139	83	71	82	88	67	44	110	110	107	90	51	69	130.389	0.466656	0.666414	0.438857	0.570438	0.176091	0.492916	0.468562	0.150854	0.345612	0.478423	0.324511	0.560787	0.292597	0.30103	0.383827	0.10035	-0.239827	-0.436864	-0.215729	0.121562	0.584963	-0.347923	-0.0889697	0.347712
Campylobacteraceae	family	233	291	193	192	64	441	20	105	52	42	22	199	22	55	15	41	11	106	116.889	1.047	0.440077	0.563526	0.652089	0.451186	0.344392	0.583044	0.229195	1.00749	0.717195	1.08368	0.662308	0.733732	0.616038	0.803407	0.17678	0.430634	1.05063	1.97728	0.335603	1.45943	0.972779	1.03773	0.566645
ClostridialesFamilyXIII.IncertaeSedis	family	237	495	249	174	164	185	2	3	7	2	2	3	78	78	57	73	99	94	111.222	1.89946	2.09342	1.49485	1.76592	1.74036	1.66745	1.77691	0.186276	0.47895	0.797855	0.634512	0.373806	0.217484	0.291789	0.465733	0.199708	-2.60334	-2.49643	-1.68806	-2.50901	-2.94342	-2.7625	-2.50046	0.394873
ML1228J-1	family	227	81	944	65	70	75	15	10	65	12	9	6	36	24	183	23	21	10	104.222	1.15381	0.872421	1.15589	0.705601	0.851258	1.03572	0.96245	0.166256	0.789733	0.515874	0.710614	0.439333	0.508836	0.839421	0.633968	0.152663	-0.509014	-0.251539	-1.27563	-0.0614005	-0.137504	0.628031	-0.267843	0.568077
Turicibacteraceae	family	139	52	26	347	55	304	71	24	25	136	15	77	63	22	12	136	21	109	90.7778	0.288796	0.326336	0.0163904	0.404859	0.544068	0.592205	0.362109	0.188881	0.339948	0.362548	0.31742	0.404859	0.405765	0.442907	0.378908	0.042928	0.357552	0.605721	1.46949	0.10164	0.241008	-0.321928	0.408913	0.551199
Methanosarcinaceae	family	0	0	0	125	1	5	0	0	0	971	8	20	0	0	1	348	9	32	84.4444	0	0	0	-0.887296	-0.653213	-0.544068	-0.347429	0.361881	0	0	-0.30103	-0.442455	-0.69897	-0.740363	-0.363803	0.296919	3.45943	3.45943	2.45943	1.4925	0.925999	-0.0901978	1.9511	1.30618
Carnobacteriaceae	family	272	284	202	65	46	80	27	37	28	4	2	10	100	111	71	40	21	22	79	0.989005	0.875061	0.845098	1.12057	1.19498	0.867092	0.981968	0.13416	0.431841	0.405627	0.450164	0.20676	0.329675	0.546757	0.395137	0.105865	-1.41028	-1.22239	-0.884523	-1.45066	-0.758992	-0.131245	-0.97635	0.455281
Corynebacteriaceae	family	164	244	136	96	69	81	11	5	8	38	2	10	132	124	159	65	31	38	78.5	1.1383	1.61101	1.18248	0.395707	1.36798	0.872421	1.09465	0.384895	0.0936323	0.292256	-0.0673994	0.167228	0.339948	0.322749	0.191402	0.145265	-2.59585	-2.96578	-3.074	-0.429684	-1.29956	-0.893085	-1.87633	1.04333
Anaerobrancaceae	family	159	155	236	100	92	110	16	9	25	12	7	6	20	24	27	24	15	18	58.6111	0.973671	1.19312	0.959775	0.890378	1.06539	1.20022	1.04709	0.117391	0.881901	0.795185	0.92759	0.606381	0.764363	0.766569	0.790332	0.101919	0.36257	-0.321928	0.36257	-0.120294	0.169925	-0.160465	0.0487297	0.265015
TIBD11	family	199	98	121	49	74	83	43	27	31	27	15	21	47	28	30	23	28	36	54.4444	0.657577	0.548477	0.58121	0.251812	0.670941	0.581857	0.548646	0.1397	0.619789	0.533237	0.594998	0.318759	0.412663	0.356078	0.472587	0.116304	0.169925	0.389947	0.438121	0.662965	-0.157541	-0.209453	0.215661	0.316765
Peptococcaceae	family	58	64	94	47	78	79	76	87	102	15	7	65	27	28	36	15	33	36	52.6111	-0.115639	-0.131569	-0.0351136	0.477121	0.994537	0.0835461	0.212147	0.405299	0.323694	0.350515	0.409522	0.477121	0.366148	0.334888	0.376981	0.052466	1.63559	1.75673	1.61073	0.70044	-0.917538	1.03847	0.970737	0.923095
Desulfobulbaceae	family	81	216	77	128	27	58	12	13	12	4	2	3	43	67	46	39	8	24	47.7778	0.799871	1.19033	0.778151	1.41162	0.970037	1.16879	1.05313	0.226339	0.270361	0.503951	0.219997	0.50853	0.492916	0.372912	0.394778	0.116186	-0.93587	-1.5025	-1.03103	-1.41504	0.530515	-0.836501	-0.86507	0.669553
Sphaerochaetaceae	family	29	8	2	1	0	0	10	13	12	12	0	15	181	208	216	54	27	60	47.1111	0.435729	-0.191886	-0.636822	-0.812913	0	-1.20412	-0.401669	0.543895	-0.78295	-1.3659	-1.85934	-1.43933	-1.44716	-1.78533	-1.44667	0.349306	-3.11548	-3.1224	-3.23799	-1.2578	-1.34792	-1.2303	-2.21865	0.941484
Marinilabiaceae	family	162	15	88	243	21	46	21	0	13	43	0	6	34	5	18	41	5	13	43	0.869765	1.20412	0.803262	0.743937	1.34242	0.827	0.965084	0.224636	0.66812	0.425969	0.670636	0.764141	0.564271	0.52597	0.603184	0.110721	-0.129283	0.874469	0.337035	0.36257	0.874469	0.280108	0.433228	0.352017
YAB3B13	family	62	53	81	4	27	49	91	79	134	17	22	54	7	14	16	2	7	13	40.6667	-0.164447	-0.170696	-0.21652	-0.556303	0.0854302	-0.0413927	-0.177321	0.197014	0.896251	0.556303	0.683365	0.221849	0.544068	0.552842	0.575779	0.200605	3.67243	2.58496	3.09245	3.22239	2.04439	2.21501	2.80527	0.575078
Moraxellaceae	family	43	83	97	14	4	58	47	95	88	13	13	75	15	32	29	4	4	14	40.4444	-0.0377886	-0.0579919	0.0418361	0.0299632	-0.447158	-0.109962	-0.0968501	0.164925	0.439333	0.405765	0.514105	0.477121	0	0.594761	0.405181	0.190752	1.85798	1.68353	1.72247	2.26303	2.26303	2.51937	2.05157	0.313453
Eubacteriaceae	family	148	277	145	17	15	18	4	1	2	2	2	2	25	30	16	2	3	1	39.4444	1.47422	2.14301	1.68723	0.778151	0.726999	0.801632	1.26854	0.537597	0.758213	0.952683	0.933904	0.778151	0.60206	0.977724	0.833789	0.133779	-0.793549	-1.36923	-0.387023	2.11548	1.70044	2.70044	0.661092	1.56478
Methanobacteriaceae	family	53	122	53	123	30	32	15	13	8	30	2	4	26	26	32	37	8	12	34.7778	0.528274	0.943777	0.778151	0.60206	1.01424	0.819544	0.781008	0.172376	0.30103	0.658541	0.21388	0.513638	0.537119	0.404571	0.43813	0.149606	-0.0544478	-0.169925	-0.796467	0.109624	0.530515	0.206451	-0.0290416	0.407681
Aerococcaceae	family	69	65	49	35	9	10	55	64	54	9	4	5	29	31	16	20	7	12	30.1667	0.09691	0.00663058	-0.0413927	0.556303	0.30103	0.263241	0.19712	0.203059	0.367977	0.314394	0.468521	0.234083	0.09691	-0.0725507	0.234889	0.178967	1.1375	1.22882	1.9349	-0.0703893	0.906891	0.29956	0.906215	0.650328
WCHD3-02	family	31	35	19	27	14	11	57	58	47	42	34	42	15	12	6	6	9	8	26.2778	-0.258278	-0.21455	-0.380211	-0.18631	-0.367977	-0.554287	-0.326936	0.124721	0.30103	0.442359	0.455932	0.60206	0.176091	0.124939	0.350402	0.166623	2.08746	2.40808	3.05063	2.92057	2.16993	2.558	2.53244	0.357001
Anaerolinaceae	family	90	99	85	17	24	46	1	0	1	0	0	2	22	22	24	16	8	13	26.1111	1.65801	2	1.63347	1.25527	1.39794	1.19498	1.52328	0.274735	0.597314	0.638272	0.536558	0.0248236	0.443697	0.52597	0.461106	0.204323	-0.938599	-1.06413	-1.05889	-0.628031	0.289507	-0.106915	-0.584511	0.512242
Microbacteriaceae	family	46	78	37	45	39	36	2	2	1	1	0	1	28	43	33	23	25	19	25.5	1.19498	1.42051	1.27875	1.36173	1.60206	1.26717	1.3542	0.131976	0.2097	0.254174	0.0483047	0.282547	0.187087	0.267172	0.208164	0.0786694	-1.15754	-1.75899	-1.5025	-1	-1.24101	-0.736966	-1.23283	0.330503
Bifidobacteriaceae	family	56	112	29	45	23	27	6	2	2	0	0	1	40	32	39	19	12	13	25.4444	0.910777	1.57596	1	1.66276	1.38021	1.14613	1.27931	0.281893	0.143091	0.534565	-0.124939	0.361728	0.266268	0.30103	0.246957	0.203421	-1.27009	-1.34395	-1.62149	-0.862496	-0.241008	-0.222392	-0.926905	0.539304
Peptostreptococcaceae	family	1	1	4	4	13	6	79	23	20	109	5	78	15	1	6	23	11	28	23.7222	-1.60206	-1.07918	-0.623249	-1.34242	0.367977	-1.05253	-0.888578	0.636078	-0.90309	0	-0.146128	-0.681241	0.0669468	-0.6173	-0.380135	0.36958	2.49185	4.08746	2.14684	2.32193	0.415037	1.61775	2.18015	1.09454
Rhodobacteraceae	family	46	88	36	36	27	21	0	6	0	3	0	1	21	29	31	18	16	15	21.8889	1.6721	1.10429	1.5682	0.966142	1.44716	1.04139	1.29988	0.273461	0.329675	0.472269	0.0630517	0.289448	0.216709	0.138303	0.251576	0.132808	-1	-0.819428	-1.54057	-0.440573	-0.628031	-0.415037	-0.807273	0.38632
Spirochaetaceae	family	49	69	53	19	6	9	4	6	5	10	1	2	34	40	58	2	3	4	20.7778	1	1	0.954243	0.259637	0.544068	0.522879	0.713471	0.286693	0.154902	0.232314	-0.0384583	0.823909	0.243038	0.30103	0.286122	0.263552	-1.22239	-1.27009	-1.88264	2.80735	1.58496	1.37851	0.232617	1.76166
Coriobacteriaceae	family	23	93	26	31	21	36	0	0	0	1	0	1	23	28	26	30	17	17	20.7222	1.38021	1.97313	1.43136	1.20412	1.34242	1.26717	1.43307	0.252526	0	0.51073	0	0.0137883	0.0871502	0.312929	0.1541	0.193251	-1.12553	-1.39855	-1.29546	-1.36923	-0.710493	-0.584963	-1.0807	0.320213
Xanthomonadaceae	family	20	45	15	11	12	14	20	8	17	44	27	22	17	23	35	12	9	10	20.0556	0	0.708515	-0.0511525	-0.574031	-0.333215	-0.185637	-0.0725866	0.397493	0.0669468	0.282547	-0.352183	-0.0347621	0.113943	0.134699	0.0351984	0.197167	0.784271	-0.337035	-0.36257	2.08092	1.926	1.58496	0.946091	1.00344
Halomonadaceae	family	1	6	2	103	5	3	1	0	0	192	1	3	2	0	0	36	2	0	19.8333	0	0.845098	0.477121	-0.268524	0.477121	0	0.255136	0.376612	-0.176091	0.845098	0.477121	0.448832	0.30103	0.60206	0.416342	0.312876	2	3.45943	3.45943	2.45588	2	3.80735	2.86368	0.736947
Rhodocyclaceae	family	45	53	105	12	9	15	10	7	19	4	3	8	9	17	21	2	5	8	19.5556	0.621365	0.829304	0.724276	0.414973	0.39794	0.249877	0.539623	0.201766	0.662758	0.477121	0.682883	0.636822	0.221849	0.249877	0.488552	0.190754	1.07039	0	0.447459	2.32193	1.22239	1.078	1.02336	0.719956
Dethiosulfovibrionaceae	family	71	64	38	15	17	28	6	7	6	4	0	1	15	10	24	14	11	10	18.9444	1.01223	0.909823	0.745967	0.50515	1.25527	1.16137	0.931636	0.251943	0.653213	0.771521	0.193125	0.0280287	0.176091	0.421005	0.373831	0.267635	0.0874628	0.710493	-0.556393	0	-0.125531	0.125531	0.0402605	0.375014
Desulfomicrobiaceae	family	5	28	11	46	52	68	4	6	1	9	7	11	3	8	9	9	13	12	16.7778	0.0791812	0.6173	0.778151	0.672098	0.821186	0.759668	0.621264	0.251725	0.176091	0.508155	0.0791812	0.672098	0.578148	0.724906	0.45643	0.243922	1.90689	0.917538	0.263034	1	0.36257	0.758992	0.868171	0.537354
Acholeplasmataceae	family	36	17	19	18	14	110	0	3	4	1	1	15	4	3	2	7	1	41	16.4444	1.5682	0.653213	0.60206	0.977724	0.875061	0.841203	0.919577	0.317277	0.869232	0.653213	0.823909	0.375664	0.875061	0.422074	0.669859	0.205675	1.1375	1.80735	2.32193	0.584963	2.58496	-0.691878	1.29081	1.11487
Actinomycetaceae	family	36	54	17	25	16	13	2	2	1	2	0	0	15	21	15	10	12	5	13.6667	1.09108	1.26324	0.954243	0.937852	1.23045	1.14613	1.10383	0.124714	0.364082	0.39794	0.0511525	0.373581	0.116506	0.367977	0.27854	0.139383	-0.29956	-0.758992	-0.415037	0.241008	-0.241008	0.874469	-0.0998534	0.525849
Comamonadaceae	family	6	47	11	1	13	2	8	23	5	10	36	14	3	22	6	3	18	11	13.2778	-0.109144	0.30103	0.30103	-0.740363	-0.422074	-0.69897	-0.228082	0.427369	0.243038	0.319513	0.234083	-0.30103	-0.132626	-0.60206	-0.0398468	0.335934	2.24793	0.563901	1.19265	2.39232	1.30666	1.05889	1.46039	0.651782
Oceanospirillaceae	family	0	0	1	3	4	35	1	2	1	26	12	92	0	0	0	5	2	8	10.6667	-0.30103	-0.477121	0	-0.829304	-0.414973	-0.41218	-0.405768	0.245023	0	0	0.30103	-0.176091	0.221849	0.60206	0.158141	0.252741	3.58496	3.70044	3.58496	2.62449	2.9386	3.51658	3.32501	0.398505
Flavobacteriaceae	family	11	26	24	4	5	4	4	6	4	13	6	7	6	20	12	4	2	1	8.83333	0.380211	0.586266	0.69897	-0.447158	-0.0669468	-0.20412	0.15787	0.422963	0.234083	0.109144	0.283997	0	0.30103	0.39794	0.221032	0.131152	1.09954	-0.304855	0.206451	2.26303	2.5025	3.16993	1.48943	1.25608
F16	family	0	4	0	1	3	0	0	0	0	0	0	0	21	24	35	20	30	17	8.61111	0	0.69897	0	0.30103	0.60206	0	0.26701	0.292657	-1.34242	-0.69897	-1.5563	-1.02119	-0.889302	-1.25527	-1.12724	0.288117	-1	-1.18442	-1.71049	-0.932886	-1.49476	-0.710493	-1.17218	0.340111
Veillonellaceae	family	21	29	19	3	5	4	1	2	0	3	1	2	14	11	7	14	9	5	8.33333	1.04139	1	1.30103	0	0.477121	0.221849	0.673565	0.471151	0.166331	0.39794	0.39794	-0.574031	-0.221849	-0.0791812	0.014525	0.348356	-0.321928	0.115477	0.459432	-0.0995357	0.263034	1.11548	0.255326	0.458309
Planococcaceae	family	1	17	7	8	15	23	1	6	2	1	4	5	0	8	1	1	11	6	6.5	0	0.410174	0.425969	0.653213	0.50515	0.60206	0.432761	0.212265	0.30103	0.30103	0.60206	0.653213	0.124939	0.535113	0.419564	0.189804	3.58496	0.917538	2.70044	2.58496	0.321928	1.19265	1.88375	1.1477
Oxalobacteraceae	family	3	10	8	13	14	22	0	2	2	0	0	1	3	2	4	4	9	10	5.94444	0.60206	0.564271	0.477121	1.14613	1.17609	1.0607	0.837728	0.294299	0	0.564271	0.255273	0.447158	0.176091	0.320335	0.293855	0.182134	1.45943	2.11548	1.37851	1.1375	0.137504	0.125531	1.05899	0.719405
Desulfovibrionaceae	family	0	9	2	16	10	9	1	3	1	2	1	0	1	3	1	13	9	5	4.77778	-0.30103	0.39794	0.176091	0.753328	0.740363	1	0.461115	0.432022	-0.30103	0.39794	0.176091	0.0843209	0.0413927	0.221849	0.103427	0.213635	2.58496	1.80735	2.58496	-0.106915	0.263034	0.874469	1.33464	1.06366
Methanocorpusculaceae	family	9	8	8	1	1	10	0	1	1	3	0	13	4	5	6	0	0	15	4.72222	1	0.653213	0.653213	-0.30103	0.30103	-0.104735	0.366948	0.45418	0.30103	0.176091	0.109144	0.30103	0.30103	-0.162727	0.170933	0.166308	1.1375	1	0.777608	3.80735	3.45943	0.584963	1.79448	1.31552
vadinHA31	family	10	17	9	1	2	2	0	1	4	0	0	1	7	10	5	0	0	3	4	1.04139	0.954243	0.30103	0.30103	0.477121	0.176091	0.541818	0.335054	0.138303	0.21388	0.221849	0.30103	0.477121	-0.124939	0.204541	0.181173	0.459432	0.125531	1.32193	3.45943	3.45943	1.58496	1.73512	1.3139
Staphylococcaceae	family	7	14	4	1	5	6	5	8	1	0	0	1	4	6	3	4	1	2	4	0.124939	0.221849	0.39794	0.30103	0.778151	0.544068	0.394663	0.216325	0.20412	0.330993	0.09691	-0.39794	0.477121	0.367977	0.179864	0.285165	1.67807	1.44057	1.58496	1.1375	2.45943	2	1.71676	0.420807
Bacillaceae	family	1	2	4	6	7	11	7	0	3	6	3	6	0	3	2	3	1	5	3.88889	-0.60206	0.477121	0.09691	0	0.30103	0.234083	0.0845141	0.34207	0.30103	-0.124939	0.221849	0.243038	0.60206	0.30103	0.257345	0.212231	4.16993	1.45943	2.22239	2.08746	2.80735	1.5025	2.37484	0.923235
Micrococcaceae	family	12	16	10	7	2	7	1	2	2	0	0	0	4	2	2	1	0	1	3.83333	0.812913	0.753328	0.564271	0.90309	0.477121	0.90309	0.735636	0.162564	0.414973	0.753328	0.564271	0.60206	0.477121	0.60206	0.568969	0.106732	1.26303	2.11548	2.11548	2.45943	3.45943	2.45943	2.31205	0.650339
Streptococcaceae	family	15	23	11	1	1	1	1	0	1	0	0	0	4	3	2	0	1	0	3.55556	0.90309	1.38021	0.778151	0.30103	0.30103	0.30103	0.660757	0.403801	0.50515	0.778151	0.60206	0.30103	0	0.30103	0.41457	0.249399	1.26303	1.45943	2	3.45943	2.45943	3.45943	2.35013	0.872808
Desulfobacteraceae	family	5	3	9	3	2	6	0	5	2	0	1	10	5	3	2	2	2	3	3.5	0.778151	-0.176091	0.522879	0.60206	0.176091	-0.196295	0.284466	0.377805	0	0	0.522879	0.124939	0	0.243038	0.148476	0.189653	0.874469	2	2.11548	1.87447	2	2.39232	1.87612	0.475701
Propionibacteriaceae	family	0	0	0	0	0	0	1	0	1	0	0	2	8	15	10	9	6	6	3.22222	-0.30103	0	-0.30103	0	0	-0.477121	-0.179864	0.189199	-0.954243	-1.20412	-1.04139	-1	-0.845098	-0.845098	-0.981659	0.123452	0.415037	-0.540568	0.125531	0.137504	0.652077	0.893085	0.280444	0.456444
Enterococcaceae	family	10	3	5	8	1	6	2	2	1	2	0	0	4	5	0	5	1	1	3.11111	0.564271	0.124939	0.477121	0.477121	0.30103	0.845098	0.46493	0.222542	0.342423	-0.176091	0.778151	0.176091	0	0.544068	0.27744	0.321185	1.37851	1.11548	3.58496	1.11548	2.45943	2.45943	2.01888	0.902139
Desulfitobacteraceae	family	3	5	8	7	18	4	0	1	1	1	2	1	0	1	0	0	3	0	3.05556	0.60206	0.477121	0.653213	0.60206	0.801632	0.39794	0.589004	0.128256	0.60206	0.477121	0.954243	0.90309	0.676694	0.69897	0.718696	0.165126	3.45943	2.58496	3.58496	3.58496	1.70044	3.58496	3.08329	0.713806
Brucellaceae	family	5	10	5	7	2	7	0	0	0	0	0	1	4	1	2	1	4	1	2.77778	0.778151	1.04139	0.778151	0.90309	0.477121	0.60206	0.763328	0.184939	0.0791812	0.740363	0.30103	0.60206	-0.221849	0.60206	0.350474	0.337195	1.1375	2.45943	1.87447	2.45943	1.1375	2.58496	1.94222	0.612081
Caulobacteraceae	family	3	3	7	10	0	2	0	2	1	1	0	1	0	0	9	7	0	0	2.55556	0.60206	0.124939	0.60206	0.740363	0	0.176091	0.374252	0.282642	0.60206	0.60206	-0.09691	0.138303	0	0.477121	0.287106	0.284763	3.45943	3.70044	0.263034	0.584963	3.45943	3.58496	2.50871	1.47931
Catabacteriaceae	family	0	0	0	0	0	0	2	0	1	0	1	0	6	14	14	1	5	2	2.55556	-0.477121	0	-0.30103	0	-0.30103	0	-0.179864	0.189199	-0.845098	-1.17609	-1.17609	-0.30103	-0.778151	-0.477121	-0.792264	0.326155	0.893085	-0.447459	-0.321928	2.45943	1	1.87447	0.9096	1.0567
Thermoactinomycetaceae	family	6	4	2	5	1	4	1	3	2	4	0	1	0	1	2	3	1	5	2.5	0.544068	0.09691	0	0.0791812	0.30103	0.39794	0.236522	0.193646	0.845098	0.39794	0	0.176091	0	-0.0791812	0.223325	0.319004	3.58496	2.80735	2.11548	1.90689	2.45943	1	2.31235	0.797039
Paenibacillaceae	family	2	1	0	7	1	3	2	0	1	4	0	4	2	2	2	6	0	3	2.22222	0	0.30103	-0.30103	0.20412	0.30103	-0.09691	0.06804	0.221787	0	-0.176091	-0.477121	0.0579919	0.30103	0	-0.0490318	0.23742	2.11548	1.87447	2	1.09954	3.45943	1.90689	2.07597	0.700466
Bacteroidaceae	family	0	2	2	3	5	15	1	0	0	0	0	0	1	1	0	1	3	2	2	-0.30103	0.477121	0.477121	0.60206	0.778151	1.20412	0.539591	0.450344	-0.30103	0.176091	0.477121	0.30103	0.176091	0.726999	0.259384	0.315105	2.58496	2.45943	3.45943	2.45943	1.45943	1.87447	2.38286	0.622195
Dietziaceae	family	0	0	0	0	0	0	4	1	4	1	3	0	8	2	3	3	2	3	1.88889	-0.69897	-0.30103	-0.69897	-0.30103	-0.60206	0	-0.433677	0.255728	-0.954243	-0.477121	-0.60206	-0.60206	-0.477121	-0.60206	-0.619111	0.159952	0.736966	2	1.90689	1.58496	2.22239	1.45943	1.65177	0.481367
Helicobacteraceae	family	0	1	5	1	0	1	0	5	7	0	0	11	0	1	0	0	0	1	1.83333	0	-0.477121	-0.124939	0.30103	0	-0.778151	-0.179864	0.352441	0	0	0.778151	0.30103	0	0	0.179864	0.289261	3.45943	3	4.16993	3.45943	3.45943	3.45943	3.50128	0.342873
Rikenellaceae	family	2	8	1	4	4	4	0	0	0	0	0	0	1	0	1	1	2	1	1.61111	0.477121	0.954243	0.30103	0.69897	0.69897	0.69897	0.638217	0.204366	0.176091	0.954243	0	0.39794	0.221849	0.39794	0.35801	0.29958	2.45943	3.45943	2.45943	2.45943	1.87447	2.45943	2.5286	0.46788
SHA-4	family	4	5	9	3	1	1	0	1	1	0	0	0	0	0	3	0	0	0	1.55556	0.69897	0.477121	0.69897	0.60206	0.30103	0.30103	0.513197	0.167457	0.69897	0.778151	0.39794	0.60206	0.30103	0.30103	0.513197	0.189703	3.45943	3.58496	1.58496	3.45943	3.45943	3.45943	3.16794	0.709412
SHA-31	family	10	2	2	0	0	0	2	1	2	1	0	0	2	2	2	0	0	0	1.44444	0.564271	0.176091	0	-0.30103	0	0	0.0732221	0.260724	0.564271	0	0	0	0	0	0.0940452	0.210292	2.11548	2	2.11548	3.58496	3.45943	3.45943	2.78913	0.714411
Alteromonadaceae	family	0	13	2	0	0	0	0	1	0	0	0	2	2	2	2	0	0	2	1.44444	0	0.845098	0.477121	0	0	-0.477121	0.14085	0.418419	-0.477121	0.669007	0	0	0	-0.477121	-0.0475393	0.384989	1.87447	2	1.87447	3.45943	3.45943	2.11548	2.46388	0.708711
Alcanivoracaceae	family	0	0	0	6	0	0	1	0	0	17	0	0	0	0	0	1	0	0	1.38889	-0.30103	0	0	-0.410174	0	0	-0.118534	0.170568	0	0	0	0.544068	0	0	0.090678	0.202762	3.58496	3.45943	3.45943	3.80735	3.45943	3.45943	3.53834	0.128743
Symbiobacteriaceae	family	2	1	0	2	2	2	0	4	1	0	0	0	5	1	1	0	0	0	1.16667	0.477121	-0.39794	-0.30103	0.477121	0.477121	0.477121	0.201586	0.390669	-0.30103	0	-0.30103	0.477121	0.477121	0.477121	0.138217	0.353447	0.874469	2.90689	2.58496	3.45943	3.45943	3.45943	2.79077	0.919182
Phyllobacteriaceae	family	1	1	1	2	2	5	0	0	0	0	0	0	1	2	3	0	1	2	1.16667	0.30103	0.30103	0.30103	0.477121	0.477121	0.778151	0.439247	0.1708	0	-0.176091	-0.30103	0.477121	0.176091	0.30103	0.0795202	0.268626	2.45943	1.87447	1.45943	3.45943	2.45943	1.87447	2.26444	0.639823
Lactobacillaceae	family	2	3	1	1	4	1	1	0	0	0	1	0	2	2	0	1	2	0	1.16667	0.176091	0.60206	0.30103	0.30103	0.39794	0.30103	0.34653	0.131148	0	0.124939	0.30103	0	0.221849	0.30103	0.158141	0.1265	2	1.87447	3.45943	2.45943	2	3.45943	2.54213	0.673709
Fibrobacteraceae	family	1	4	5	1	0	1	0	1	0	1	0	1	0	1	1	2	0	0	1.05556	0.30103	0.39794	0.778151	0	0	0	0.246187	0.286021	0.30103	0.39794	0.477121	-0.176091	0	0.30103	0.216838	0.229541	3.45943	2.58496	2.45943	2	3.45943	3.58496	2.9247	0.604812
Hyphomicrobiaceae	family	2	3	3	2	2	3	0	0	1	0	0	0	1	1	0	0	0	0	1	0.477121	0.60206	0.30103	0.477121	0.477121	0.60206	0.489419	0.101094	0.176091	0.30103	0.60206	0.477121	0.477121	0.60206	0.439247	0.155048	2.45943	2.45943	3.58496	3.45943	3.45943	3.45943	3.14702	0.48822
Nocardioidaceae	family	0	3	2	0	0	1	1	0	1	0	0	1	2	0	5	0	1	0	0.944444	-0.30103	0.60206	0.176091	0	0	0	0.0795202	0.272691	-0.477121	0.60206	-0.30103	0	-0.30103	0.30103	-0.0293485	0.377891	2	3.45943	1	3.45943	2.45943	3.58496	2.66054	0.945618
Rhizobiaceae	family	5	3	3	1	1	1	0	0	0	0	0	0	2	0	0	0	0	0	0.888889	0.778151	0.60206	0.60206	0.30103	0.30103	0.30103	0.480894	0.189199	0.30103	0.60206	0.60206	0.30103	0.30103	0.30103	0.401373	0.141907	1.87447	3.45943	3.45943	3.45943	3.45943	3.45943	3.19527	0.590681
Leuconostocaceae	family	2	3	2	0	3	3	0	0	0	0	0	0	2	0	1	0	0	0	0.888889	0.477121	0.60206	0.477121	0	0.60206	0.60206	0.46007	0.213202	0	0.60206	0.176091	0	0.60206	0.60206	0.330379	0.27795	1.87447	3.45943	2.45943	3.45943	3.45943	3.45943	3.0286	0.632249
Pelobacteraceae	family	0	0	0	0	1	0	3	2	2	0	0	2	0	1	1	1	0	2	0.833333	-0.60206	-0.477121	-0.477121	0	0.30103	-0.477121	-0.288732	0.325533	0	-0.30103	-0.30103	-0.30103	0.30103	-0.477121	-0.179864	0.25691	3.80735	2.70044	2.70044	2.45943	3.45943	2.11548	2.87376	0.580424
Piscirickettsiaceae	family	0	6	1	0	0	1	0	3	0	0	2	0	0	1	0	0	0	0	0.777778	0	0.243038	0.30103	0	-0.477121	0.30103	0.0613295	0.272453	0	0.544068	0.30103	0	0	0.30103	0.191021	0.20749	3.45943	2.80735	3.45943	3.45943	3.70044	3.45943	3.39092	0.275417
Verrucomicrobiaceae	family	2	1	2	0	0	0	1	0	0	0	0	0	3	1	2	0	0	0	0.666667	0.176091	0.30103	0.477121	0	0	0	0.15904	0.181434	-0.124939	0	0	0	0	0	-0.0208231	0.0465619	1.58496	2.45943	1.87447	3.45943	3.45943	3.45943	2.71619	0.786481
CandidatusMethanoregula	family	0	0	0	0	0	0	0	0	0	0	0	0	0	1	0	1	4	6	0.666667	0	0	0	0	0	0	0	0	0	-0.30103	0	-0.30103	-0.69897	-0.845098	-0.357688	0.320506	3.45943	2.45943	3.45943	2.45943	1.1375	0.652077	2.27122	1.0647
Brevibacteriaceae	family	0	4	0	1	0	0	0	1	0	0	0	0	1	1	1	1	1	0	0.611111	0	0.39794	0	0.30103	0	0	0.116495	0.167107	-0.30103	0.39794	-0.30103	0	-0.30103	0	-0.0841917	0.254193	2.45943	2.58496	2.45943	2.45943	2.45943	3.45943	2.64702	0.366202
Cyclobacteriaceae	family	0	6	1	0	0	1	0	0	0	0	0	0	0	1	0	1	1	0	0.611111	0	0.845098	0.30103	0	0	0.30103	0.241193	0.301768	0	0.544068	0.30103	-0.30103	-0.30103	0.30103	0.090678	0.31863	3.45943	2.45943	3.45943	2.45943	2.45943	3.45943	2.95943	0.5
Victivallaceae	family	1	3	2	0	0	0	0	0	0	0	0	0	1	0	1	0	1	1	0.555556	0.30103	0.60206	0.477121	0	0	0	0.230035	0.24605	0	0.60206	0.176091	0	-0.30103	-0.30103	0.0293485	0.3081	2.45943	3.45943	2.45943	3.45943	2.45943	2.45943	2.79276	0.471405
Dermabacteraceae	family	2	2	1	1	1	1	0	0	0	0	0	0	1	0	0	0	0	0	0.5	0.477121	0.477121	0.30103	0.30103	0.30103	0.30103	0.359727	0.0830102	0.176091	0.477121	0.30103	0.30103	0.30103	0.30103	0.309555	0.0877323	2.45943	3.45943	3.45943	3.45943	3.45943	3.45943	3.29276	0.372678
Prevotellaceae	family	1	1	0	0	0	2	0	1	0	0	0	0	0	1	0	0	2	0	0.444444	0.30103	0	0	0	0	0.477121	0.129692	0.190326	0.30103	0	0	0	-0.477121	0.477121	0.0501717	0.297435	3.45943	2.58496	3.45943	3.45943	1.87447	3.45943	3.04953	0.614908
Idiomarinaceae	family	0	2	0	1	3	1	0	0	0	0	0	1	0	0	0	0	0	0	0.444444	0	0.477121	0	0.30103	0.60206	0	0.230035	0.24605	0	0.477121	0	0.30103	0.60206	0.30103	0.280207	0.223705	3.45943	3.45943	3.45943	3.45943	3.45943	3.58496	3.48035	0.0467826
Syntrophaceae	family	0	0	3	0	0	0	1	0	3	0	0	0	1	0	0	0	0	0	0.444444	-0.30103	0	0	0	0	0	-0.0501717	0.112187	-0.30103	0	0.60206	0	0	0	0.0501717	0.270183	2.58496	3.45943	3.80735	3.45943	3.45943	3.45943	3.37167	0.374063
Sphingobacteriaceae	family	0	0	1	2	0	2	0	0	0	0	0	0	0	0	1	0	0	2	0.444444	0	0	0.30103	0.477121	0	0.477121	0.209212	0.21729	0	0	0	0.477121	0	0	0.0795202	0.177813	3.45943	3.45943	2.45943	3.45943	3.45943	1.87447	3.0286	0.632249
Yaniellaceae	family	0	0	0	0	0	0	1	0	0	2	0	0	1	0	0	0	1	3	0.444444	-0.30103	0	0	-0.477121	0	0	-0.129692	0.190326	-0.30103	0	0	0	-0.30103	-0.60206	-0.200687	0.224375	2.58496	3.45943	3.45943	3.70044	2.45943	1.45943	2.85385	0.777007
Bdellovibrionaceae	family	1	4	2	0	0	0	0	0	0	0	0	0	0	0	0	0	0	0	0.388889	0.30103	0.69897	0.477121	0	0	0	0.246187	0.271777	0.30103	0.69897	0.477121	0	0	0	0.246187	0.271777	3.45943	3.45943	3.45943	3.45943	3.45943	3.45943	3.45943	0
Dehalobacteriaceae	family	2	0	3	1	0	0	0	0	0	0	0	0	1	0	0	0	0	0	0.388889	0.477121	0	0.60206	0.30103	0	0	0.230035	0.24605	0.176091	0	0.60206	0.30103	0	0	0.179864	0.219848	2.45943	3.45943	3.45943	3.45943	3.45943	3.45943	3.29276	0.372678
Xanthobacteraceae	family	2	2	1	0	0	0	0	0	0	0	0	0	0	0	1	0	0	0	0.333333	0.477121	0.477121	0.30103	0	0	0	0.209212	0.21729	0.477121	0.477121	0	0	0	0	0.15904	0.224917	3.45943	3.45943	2.45943	3.45943	3.45943	3.45943	3.29276	0.372678
Isosphaeraceae	family	1	3	0	0	0	0	1	0	0	0	0	0	1	0	0	0	0	0	0.333333	0	0.60206	0	0	0	0	0.100343	0.224375	0	0.60206	0	0	0	0	0.100343	0.224375	2.58496	3.45943	3.45943	3.45943	3.45943	3.45943	3.31369	0.325895
Sphingomonadaceae	family	1	2	0	0	0	1	0	0	0	0	0	0	1	0	1	0	0	0	0.333333	0.30103	0.477121	0	0	0	0.30103	0.179864	0.189199	0	0.477121	-0.30103	0	0	0.30103	0.0795202	0.248644	2.45943	3.45943	2.45943	3.45943	3.45943	3.45943	3.1261	0.471405
Iamiaceae	family	1	2	1	0	0	0	0	0	0	0	0	0	0	0	0	1	1	0	0.333333	0.30103	0.477121	0.30103	0	0	0	0.179864	0.189199	0.30103	0.477121	0.30103	-0.30103	-0.30103	0	0.0795202	0.303365	3.45943	3.45943	3.45943	2.45943	2.45943	3.45943	3.1261	0.471405
Rhodospirillaceae	family	0	0	0	1	0	0	0	0	0	0	0	0	1	1	0	1	2	0	0.333333	0	0	0	0.30103	0	0	0.0501717	0.112187	-0.30103	-0.30103	0	0	-0.477121	0	-0.179864	0.189199	2.45943	2.45943	3.45943	2.45943	1.87447	3.45943	2.69527	0.57857
Contubernalisaceae	family	0	0	0	0	0	0	1	1	2	0	1	0	0	1	0	0	0	0	0.333333	-0.30103	-0.30103	-0.477121	0	-0.30103	0	-0.230035	0.174167	0	-0.30103	0	0	0	0	-0.0501717	0.112187	3.58496	2.58496	3.70044	3.45943	3.58496	3.45943	3.3957	0.371915
Acetobacteraceae	family	1	2	2	0	0	0	0	0	0	0	0	0	0	0	0	0	0	0	0.277778	0.30103	0.477121	0.477121	0	0	0	0.209212	0.21729	0.30103	0.477121	0.477121	0	0	0	0.209212	0.21729	3.45943	3.45943	3.45943	3.45943	3.45943	3.45943	3.45943	0
Glycomycetaceae	family	0	0	0	1	0	2	0	0	0	1	0	0	0	0	0	1	0	0	0.277778	0	0	0	0	0	0.477121	0.0795202	0.177813	0	0	0	0	0	0.477121	0.0795202	0.177813	3.45943	3.45943	3.45943	2.58496	3.45943	3.45943	3.31369	0.325895
Pseudonocardiaceae	family	0	0	0	1	0	2	1	0	0	0	0	0	0	1	0	0	0	0	0.277778	-0.30103	0	0	0.30103	0	0.477121	0.0795202	0.248644	0	-0.30103	0	0.30103	0	0.477121	0.0795202	0.248644	3.58496	2.45943	3.45943	3.45943	3.45943	3.45943	3.31369	0.384775
Methylocystaceae	family	2	0	2	0	0	0	0	0	0	0	0	0	0	0	0	0	0	0	0.222222	0.477121	0	0.477121	0	0	0	0.15904	0.224917	0.477121	0	0.477121	0	0	0	0.15904	0.224917	3.45943	3.45943	3.45943	3.45943	3.45943	3.45943	3.45943	0
HTCC2188	family	1	1	1	1	0	0	0	0	0	0	0	0	0	0	0	0	0	0	0.222222	0.30103	0.30103	0.30103	0.30103	0	0	0.200687	0.141907	0.30103	0.30103	0.30103	0.30103	0	0	0.200687	0.141907	3.45943	3.45943	3.45943	3.45943	3.45943	3.45943	3.45943	0
Chromatiaceae	family	0	1	0	0	0	0	0	2	0	1	0	0	0	0	0	0	0	0	0.222222	0	-0.176091	0	-0.30103	0	0	-0.0795202	0.118101	0	0.30103	0	0	0	0	0.0501717	0.112187	3.45943	3.70044	3.45943	3.58496	3.45943	3.45943	3.52052	0.0926023
Streptomycetaceae	family	0	1	0	0	1	1	0	0	0	0	0	0	0	1	0	0	0	0	0.222222	0	0.30103	0	0	0.30103	0.30103	0.150515	0.150515	0	0	0	0	0.30103	0.30103	0.100343	0.141907	3.45943	2.45943	3.45943	3.45943	3.45943	3.45943	3.29276	0.372678
Gordoniaceae	family	0	0	0	1	0	1	1	0	0	0	0	1	0	0	0	0	0	0	0.222222	-0.30103	0	0	0.30103	0	0	0	0.1738	0	0	0	0.30103	0	0.30103	0.100343	0.141907	3.58496	3.45943	3.45943	3.45943	3.45943	3.58496	3.50128	0.0591758
Intrasporangiaceae	family	0	0	0	0	0	0	1	0	0	0	0	0	1	0	2	0	0	0	0.222222	-0.30103	0	0	0	0	0	-0.0501717	0.112187	-0.30103	0	-0.477121	0	0	0	-0.129692	0.190326	2.58496	3.45943	1.87447	3.45943	3.45943	3.45943	3.04953	0.614908
Deinococcaceae	family	0	0	0	0	0	0	2	0	0	0	0	0	1	1	0	0	0	0	0.222222	-0.477121	0	0	0	0	0	-0.0795202	0.177813	-0.30103	-0.30103	0	0	0	0	-0.100343	0.141907	2.70044	2.45943	3.45943	3.45943	3.45943	3.45943	3.16627	0.420395
Promicromonosporaceae	family	0	0	0	1	0	0	0	0	0	0	0	0	1	1	0	0	0	0	0.166667	0	0	0	0.30103	0	0	0.0501717	0.112187	-0.30103	-0.30103	0	0.30103	0	0	-0.0501717	0.206863	2.45943	2.45943	3.45943	3.45943	3.45943	3.45943	3.1261	0.471405
Desulfuromonadaceae	family	0	0	0	0	0	0	1	0	0	0	0	0	0	2	0	0	0	0	0.166667	-0.30103	0	0	0	0	0	-0.0501717	0.112187	0	-0.477121	0	0	0	0	-0.0795202	0.177813	3.58496	1.87447	3.45943	3.45943	3.45943	3.45943	3.21619	0.601785
Sanguibacteraceae	family	0	0	0	0	0	0	0	1	1	0	0	0	0	0	1	0	0	0	0.166667	0	-0.30103	-0.30103	0	0	0	-0.100343	0.141907	0	0	-0.30103	0	0	0	-0.0501717	0.112187	3.45943	3.58496	2.58496	3.45943	3.45943	3.45943	3.33461	0.338371
Bogoriellaceae	family	0	0	0	0	0	0	0	0	0	0	0	0	1	0	0	2	0	0	0.166667	0	0	0	0	0	0	0	0	-0.30103	0	0	-0.477121	0	0	-0.129692	0.190326	2.45943	3.45943	3.45943	1.87447	3.45943	3.45943	3.0286	0.632249
Aquabacterium	family	0	2	0	0	0	0	0	0	0	0	0	0	0	0	0	0	0	0	0.111111	0	0.477121	0	0	0	0	0.0795202	0.177813	0	0.477121	0	0	0	0	0.0795202	0.177813	3.45943	3.45943	3.45943	3.45943	3.45943	3.45943	3.45943	0
Patulibacteraceae	family	0	1	0	0	0	1	0	0	0	0	0	0	0	0	0	0	0	0	0.111111	0	0.30103	0	0	0	0.30103	0.100343	0.141907	0	0.30103	0	0	0	0.30103	0.100343	0.141907	3.45943	3.45943	3.45943	3.45943	3.45943	3.45943	3.45943	0
Nocardiopsaceae	family	0	0	0	1	0	0	1	0	0	0	0	0	0	0	0	0	0	0	0.111111	-0.30103	0	0	0.30103	0	0	0	0.1738	0	0	0	0.30103	0	0	0.0501717	0.112187	3.58496	3.45943	3.45943	3.45943	3.45943	3.45943	3.48035	0.0467826
Geobacteraceae	family	0	0	0	0	0	0	0	0	0	0	0	2	0	0	0	0	0	0	0.111111	0	0	0	0	0	-0.477121	-0.0795202	0.177813	0	0	0	0	0	0	0	0	3.45943	3.45943	3.45943	3.45943	3.45943	3.70044	3.4996	0.0898184
Cellulomonadaceae	family	0	0	0	0	0	0	0	0	0	0	0	0	1	0	1	0	0	0	0.111111	0	0	0	0	0	0	0	0	-0.30103	0	-0.30103	0	0	0	-0.100343	0.141907	2.45943	3.45943	2.45943	3.45943	3.45943	3.45943	3.1261	0.471405
CL500-29	family	0	0	0	0	0	0	0	0	0	0	0	0	0	0	1	0	1	0	0.111111	0	0	0	0	0	0	0	0	0	0	-0.30103	0	-0.30103	0	-0.100343	0.141907	3.45943	3.45943	2.45943	3.45943	2.45943	3.45943	3.1261	0.471405
Salinisphaeraceae	family	1	0	0	0	0	0	0	0	0	0	0	0	0	0	0	0	0	0	0.0555556	0.30103	0	0	0	0	0	0.0501717	0.112187	0.30103	0	0	0	0	0	0.0501717	0.112187	3.45943	3.45943	3.45943	3.45943	3.45943	3.45943	3.45943	0
Fusobacteriaceae	family	1	0	0	0	0	0	0	0	0	0	0	0	0	0	0	0	0	0	0.0555556	0.30103	0	0	0	0	0	0.0501717	0.112187	0.30103	0	0	0	0	0	0.0501717	0.112187	3.45943	3.45943	3.45943	3.45943	3.45943	3.45943	3.45943	0
125ds10	family	0	1	0	0	0	0	0	0	0	0	0	0	0	0	0	0	0	0	0.0555556	0	0.30103	0	0	0	0	0.0501717	0.112187	0	0.30103	0	0	0	0	0.0501717	0.112187	3.45943	3.45943	3.45943	3.45943	3.45943	3.45943	3.45943	0
Chitinophaga	family	0	1	0	0	0	0	0	0	0	0	0	0	0	0	0	0	0	0	0.0555556	0	0.30103	0	0	0	0	0.0501717	0.112187	0	0.30103	0	0	0	0	0.0501717	0.112187	3.45943	3.45943	3.45943	3.45943	3.45943	3.45943	3.45943	0
Rhodopirellula	family	0	1	0	0	0	0	0	0	0	0	0	0	0	0	0	0	0	0	0.0555556	0	0.30103	0	0	0	0	0.0501717	0.112187	0	0.30103	0	0	0	0	0.0501717	0.112187	3.45943	3.45943	3.45943	3.45943	3.45943	3.45943	3.45943	0
Spartobacteriaceae	family	0	1	0	0	0	0	0	0	0	0	0	0	0	0	0	0	0	0	0.0555556	0	0.30103	0	0	0	0	0.0501717	0.112187	0	0.30103	0	0	0	0	0.0501717	0.112187	3.45943	3.45943	3.45943	3.45943	3.45943	3.45943	3.45943	0
Methylobacteriaceae	family	0	1	0	0	0	0	0	0	0	0	0	0	0	0	0	0	0	0	0.0555556	0	0.30103	0	0	0	0	0.0501717	0.112187	0	0.30103	0	0	0	0	0.0501717	0.112187	3.45943	3.45943	3.45943	3.45943	3.45943	3.45943	3.45943	0
Mycobacteriaceae	family	0	0	1	0	0	0	0	0	0	0	0	0	0	0	0	0	0	0	0.0555556	0	0	0.30103	0	0	0	0.0501717	0.112187	0	0	0.30103	0	0	0	0.0501717	0.112187	3.45943	3.45943	3.45943	3.45943	3.45943	3.45943	3.45943	0
Frankiaceae	family	0	0	1	0	0	0	0	0	0	0	0	0	0	0	0	0	0	0	0.0555556	0	0	0.30103	0	0	0	0.0501717	0.112187	0	0	0.30103	0	0	0	0.0501717	0.112187	3.45943	3.45943	3.45943	3.45943	3.45943	3.45943	3.45943	0
Gemmataceae	family	0	0	0	1	0	0	0	0	0	0	0	0	0	0	0	0	0	0	0.0555556	0	0	0	0.30103	0	0	0.0501717	0.112187	0	0	0	0.30103	0	0	0.0501717	0.112187	3.45943	3.45943	3.45943	3.45943	3.45943	3.45943	3.45943	0
Jonesiaceae	family	0	0	0	0	0	0	1	0	0	0	0	0	0	0	0	0	0	0	0.0555556	-0.30103	0	0	0	0	0	-0.0501717	0.112187	0	0	0	0	0	0	0	0	3.58496	3.45943	3.45943	3.45943	3.45943	3.45943	3.48035	0.0467826
Enterobacteriaceae	family	0	0	0	0	0	0	1	0	0	0	0	0	0	0	0	0	0	0	0.0555556	-0.30103	0	0	0	0	0	-0.0501717	0.112187	0	0	0	0	0	0	0	0	3.58496	3.45943	3.45943	3.45943	3.45943	3.45943	3.48035	0.0467826
Neisseriaceae	family	0	0	0	0	0	0	0	0	0	0	0	0	1	0	0	0	0	0	0.0555556	0	0	0	0	0	0	0	0	-0.30103	0	0	0	0	0	-0.0501717	0.112187	2.45943	3.45943	3.45943	3.45943	3.45943	3.45943	3.29276	0.372678
Nitrosomonadaceae	family	0	0	0	0	0	0	0	0	0	0	0	0	0	1	0	0	0	0	0.0555556	0	0	0	0	0	0	0	0	0	-0.30103	0	0	0	0	-0.0501717	0.112187	3.45943	2.45943	3.45943	3.45943	3.45943	3.45943	3.29276	0.372678
AKIW874	family	0	0	0	0	0	0	0	0	0	0	0	0	0	1	0	0	0	0	0.0555556	0	0	0	0	0	0	0	0	0	-0.30103	0	0	0	0	-0.0501717	0.112187	3.45943	2.45943	3.45943	3.45943	3.45943	3.45943	3.29276	0.372678
Planctomycetaceae	family	0	0	0	0	0	0	0	0	0	0	0	0	0	1	0	0	0	0	0.0555556	0	0	0	0	0	0	0	0	0	-0.30103	0	0	0	0	-0.0501717	0.112187	3.45943	2.45943	3.45943	3.45943	3.45943	3.45943	3.29276	0.372678
Nocardiaceae	family	0	0	0	0	0	0	0	0	0	0	0	0	0	0	1	0	0	0	0.0555556	0	0	0	0	0	0	0	0	0	0	-0.30103	0	0	0	-0.0501717	0.112187	3.45943	3.45943	2.45943	3.45943	3.45943	3.45943	3.29276	0.372678
Hyphomonadaceae	family	0	0	0	0	0	0	0	0	0	0	0	0	0	0	1	0	0	0	0.0555556	0	0	0	0	0	0	0	0	0	0	-0.30103	0	0	0	-0.0501717	0.112187	3.45943	3.45943	2.45943	3.45943	3.45943	3.45943	3.29276	0.372678
Microthrixaceae	family	0	0	0	0	0	0	0	0	0	0	0	0	0	0	1	0	0	0	0.0555556	0	0	0	0	0	0	0	0	0	0	-0.30103	0	0	0	-0.0501717	0.112187	3.45943	3.45943	2.45943	3.45943	3.45943	3.45943	3.29276	0.372678
Puniceicoccaceae	family	0	0	0	0	0	0	0	0	0	0	0	0	0	0	1	0	0	0	0.0555556	0	0	0	0	0	0	0	0	0	0	-0.30103	0	0	0	-0.0501717	0.112187	3.45943	3.45943	2.45943	3.45943	3.45943	3.45943	3.29276	0.372678
Bacteriovoracaceae	family	0	0	0	0	0	0	0	0	0	0	0	0	0	0	1	0	0	0	0.0555556	0	0	0	0	0	0	0	0	0	0	-0.30103	0	0	0	-0.0501717	0.112187	3.45943	3.45943	2.45943	3.45943	3.45943	3.45943	3.29276	0.372678
Flexibacteraceae	family	0	0	0	0	0	0	0	0	0	0	0	0	0	0	1	0	0	0	0.0555556	0	0	0	0	0	0	0	0	0	0	-0.30103	0	0	0	-0.0501717	0.112187	3.45943	3.45943	2.45943	3.45943	3.45943	3.45943	3.29276	0.372678
Actinopolysporaceae	family	0	0	0	0	0	0	0	0	0	0	0	0	0	0	0	1	0	0	0.0555556	0	0	0	0	0	0	0	0	0	0	0	-0.30103	0	0	-0.0501717	0.112187	3.45943	3.45943	3.45943	2.45943	3.45943	3.45943	3.29276	0.372678
Euzebiaceae	family	0	0	0	0	0	0	0	0	0	0	0	0	0	0	0	0	0	1	0.0555556	0	0	0	0	0	0	0	0	0	0	0	0	0	-0.30103	-0.0501717	0.112187	3.45943	3.45943	3.45943	3.45943	3.45943	2.45943	3.29276	0.372678
Haloplasmataceae	family	0	0	0	0	0	0	0	0	0	0	0	0	0	0	0	0	0	1	0.0555556	0	0	0	0	0	0	0	0	0	0	0	0	0	-0.30103	-0.0501717	0.112187	3.45943	3.45943	3.45943	3.45943	3.45943	2.45943	3.29276	0.372678
Sphingobacteriales	order	18948	13807	18382	13545	21674	15720	3249	3622	4090	2625	2567	1491	4518	4344	3063	3490	6033	4123	8071.72	0.765703	0.581062	0.652587	0.712516	0.926364	1.02271	0.776824	0.15321	0.622544	0.502141	0.778128	0.588861	0.555354	0.581162	0.604698	0.0857845	-0.471132	-0.258195	0.420559	-0.40529	-1.22686	-1.45716	-0.566346	0.623669
MBA08	order	8917	11135	8633	9837	8653	7947	2805	3156	2718	2779	1648	1502	4417	4668	4311	4225	3519	3151	5223.39	0.50218	0.547455	0.501803	0.548862	0.719996	0.723299	0.590599	0.0945683	0.305042	0.377505	0.301533	0.366977	0.390674	0.401672	0.357234	0.0396346	-0.649746	-0.559997	-0.659985	-0.599028	-1.08526	-1.05886	-0.768812	0.21707
Clostridiales	order	6286	6530	5228	15001	7838	9314	3544	2357	2332	5757	2632	2762	2724	2304	2190	3794	3233	3735	4864.5	0.248827	0.442436	0.350504	0.415878	0.47381	0.527802	0.409876	0.0899555	0.363077	0.452309	0.377776	0.596937	0.384521	0.396776	0.428566	0.0803447	0.383593	0.0389023	0.0967675	0.603971	-0.291143	-0.430047	0.0670074	0.357204
Methanomicrobiales	order	997	768	1049	346	1808	2184	11002	10884	10549	6711	14797	11485	1151	1038	1481	514	2056	1909	4484.94	-1.04238	-1.1509	-1.00206	-1.28652	-0.912764	-0.720717	-1.01923	0.177979	-0.0623219	-0.130689	-0.149659	-0.171478	-0.0557957	0.0584181	-0.0852542	0.077117	3.25699	3.3904	2.83299	3.70625	2.84776	2.58949	3.10398	0.381217
Pseudomonadales	order	464	1329	1299	1686	1573	3089	176	609	660	216	101	565	87	235	221	246	255	484	738.611	0.41948	0.338522	0.293742	0.890655	1.1884	0.737142	0.644658	0.324627	0.72297	0.75094	0.76759	0.834418	0.788765	0.804217	0.77815	0.0361823	1.08746	1.39348	1.59575	-0.121819	-1.19265	0.248084	0.50172	0.971189
Bacteroidales	order	1654	1904	1647	775	446	885	50	38	62	89	14	70	465	465	346	238	151	331	535	1.51123	1.68883	1.41762	0.935619	1.47422	1.09618	1.35395	0.257179	0.550412	0.611509	0.676628	0.511464	0.468464	0.426296	0.540795	0.0844055	-2.93345	-3.24948	-2.24897	-1.25701	-2.60407	-2.03519	-2.38803	0.646695
Synergistales	order	1255	922	994	187	262	326	402	304	315	86	56	57	450	473	476	149	178	190	393.444	0.493685	0.480902	0.498136	0.334639	0.664081	0.75112	0.537094	0.135081	0.444813	0.289423	0.319305	0.0980666	0.167103	0.233514	0.258704	0.111117	-0.126986	-0.589535	-0.549117	-0.628906	-1.41773	-1.48997	-0.800373	0.491104
Halanaerobiales	order	281	181	247	123	204	202	679	771	724	489	530	300	311	315	295	303	399	338	371.778	-0.38226	-0.627546	-0.465886	-0.596774	-0.413341	-0.17107	-0.442813	0.150965	-0.0439055	-0.239616	-0.07684	-0.389452	-0.290306	-0.222704	-0.21047	0.11903	1.14505	1.30724	1.31215	0.717857	0.435629	-0.124371	0.798926	0.521635
SHA-98	order	333	421	316	343	379	313	375	310	340	310	218	153	411	472	429	389	422	335	348.278	-0.0514414	0.132552	-0.0316951	0.0437981	0.239339	0.309409	0.106994	0.133835	-0.0911507	-0.0495487	-0.132409	-0.0545062	-0.0465568	-0.0294096	-0.0672635	0.0345273	-0.0940435	-0.559267	-0.292866	-0.280901	-0.88531	-1.03477	-0.524525	0.339129
Burkholderiales	order	269	746	462	365	676	563	36	122	158	136	274	415	88	224	153	143	260	211	294.5	0.863162	0.783415	0.464184	0.426761	0.391256	0.132186	0.510161	0.246763	0.481974	0.521138	0.47806	0.405119	0.413948	0.424943	0.454197	0.0422425	-0.921145	-0.758499	0.134093	0.0297473	0.126912	1.00679	-0.0636836	0.638761
Natranaerobiales	order	505	353	1344	222	232	267	136	117	247	52	44	72	71	74	250	53	45	43	229.278	0.56743	0.477121	0.734271	0.624029	0.714143	0.564812	0.613634	0.0893658	0.846818	0.673942	0.729049	0.615911	0.704598	0.784682	0.725833	0.0745401	1.02975	0.771181	0.0396837	0.222392	0.257798	0.915608	0.539402	0.379738
Actinomycetales	order	308	494	250	228	152	180	42	24	34	70	14	28	409	392	442	214	145	146	198.444	0.85649	1.29667	0.855606	0.508577	1.0086	0.795281	0.88687	0.236694	-0.122825	0.100213	-0.24673	0.027397	0.0203386	0.0903612	-0.0218743	0.124139	-2.95156	-3.4891	-3.29931	-1.40834	-2.54597	-1.91427	-2.60143	0.741205
Erysipelotrichales	order	482	647	430	337	317	348	10	8	19	4	4	3	137	143	93	100	93	113	182.667	1.64255	1.85733	1.33345	1.82995	1.80346	1.94077	1.73458	0.200331	0.544068	0.653213	0.661349	0.524595	0.529299	0.485921	0.566408	0.0666478	-2.71621	-2.922	-1.6477	-2.75132	-2.6477	-3.02554	-2.61841	0.452453
Lactobacillales	order	552	549	373	179	110	154	173	169	135	28	11	29	207	208	126	97	52	54	178.111	0.502176	0.509914	0.439333	0.792875	0.966142	0.71321	0.653942	0.187135	0.424662	0.420216	0.469068	0.264046	0.321047	0.449969	0.391501	0.0736747	-0.176878	-0.215506	0.20114	-1.32931	-1.26849	-0.459432	-0.541412	0.569594
Thermotogales	order	298	230	262	293	117	187	190	162	145	190	52	59	159	171	89	170	87	124	165.833	0.194638	0.151424	0.255603	0.187314	0.347606	0.496007	0.272099	0.118222	0.271551	0.128084	0.465713	0.235351	0.127399	0.177248	0.234224	0.116122	0.329124	0.00836347	0.793549	0.233199	-0.482152	-0.836501	0.00759707	0.53609
Thermoanaerobacterales	order	224	162	165	29	168	177	300	293	234	82	245	141	119	127	91	42	165	135	161.056	-0.126384	-0.25616	-0.15096	-0.441957	-0.163048	0.0981317	-0.173396	0.160998	0.273001	0.104978	0.25632	-0.156347	0.00777862	0.116881	0.100435	0.146568	1.37388	1.24793	1.41308	1.11289	0.624961	0.160465	0.988867	0.452652
Campylobacterales	order	242	301	201	198	65	447	26	143	71	46	29	235	34	68	25	49	18	121	128.833	0.954243	0.321644	0.448019	0.626755	0.342423	0.278366	0.495242	0.234781	0.841538	0.641158	0.890378	0.599883	0.54079	0.564918	0.679778	0.135956	0.0801703	1.15826	1.65711	0.189034	1.074	1.01178	0.861726	0.555502
Turicibacterales	order	139	52	26	347	55	304	71	24	25	136	15	77	63	22	12	136	21	109	90.7778	0.288796	0.326336	0.0163904	0.404859	0.544068	0.592205	0.362109	0.188881	0.339948	0.362548	0.31742	0.404859	0.405765	0.442907	0.378908	0.042928	0.357552	0.605721	1.46949	0.10164	0.241008	-0.321928	0.408913	0.551199
Methanosarcinales	order	0	0	0	125	1	5	0	0	0	977	8	20	0	0	1	350	9	33	84.9444	0	0	0	-0.889968	-0.653213	-0.544068	-0.347875	0.362546	0	0	-0.30103	-0.444937	-0.69897	-0.753328	-0.366377	0.299793	3.45943	3.45943	2.45943	1.49304	0.925999	-0.133267	1.94401	1.31741
Oceanospirillales	order	5	23	11	174	48	264	10	11	9	354	52	390	6	4	5	77	8	40	82.8333	-0.263241	0.30103	0.0791812	-0.30719	-0.0340798	-0.168931	-0.0655385	0.209952	-0.0669468	0.681241	0.30103	0.350943	0.735954	0.810462	0.468781	0.306131	1.58496	2.1375	1.73697	2.22635	2.80735	3.28991	2.29717	0.59124
BSA2B-08	order	123	105	101	93	93	78	58	63	43	34	21	23	63	85	65	49	39	34	65	0.32257	0.219126	0.365147	0.42906	0.630705	0.517416	0.414004	0.133295	0.287242	0.0908074	0.189056	0.274158	0.371068	0.353559	0.260982	0.0963373	0.108524	-0.216811	-0.289507	-0.152003	-0.321928	-0.0418202	-0.152257	0.148322
TIBE07	order	75	142	105	121	124	113	18	31	32	34	25	16	43	44	48	65	48	45	62.7222	0.60206	0.650186	0.506792	0.542292	0.681937	0.826456	0.634954	0.104248	0.237361	0.502124	0.33511	0.266816	0.406714	0.394147	0.357045	0.0892917	-0.601451	-0.0995357	-0.188445	-0.552541	-0.444785	-0.768674	-0.442572	0.233073
OPB72	order	199	98	121	49	74	83	43	27	31	27	15	22	50	28	33	24	30	40	55.2222	0.657577	0.548477	0.58121	0.251812	0.670941	0.562551	0.545428	0.139119	0.59346	0.533237	0.554881	0.30103	0.3837	0.311495	0.4463	0.118461	0.0824622	0.389947	0.304855	0.604071	-0.253757	-0.313158	0.135737	0.333819
RF39	order	244	341	184	21	25	29	2	0	0	0	0	0	48	47	15	9	4	8	54.2778	1.91204	2.53403	2.26717	1.34242	1.41497	1.47712	1.82463	0.45237	0.69897	0.852785	1.06305	0.342423	0.716003	0.522879	0.699352	0.228997	-1.91427	-2.12553	-0.540568	0.137504	1.1375	0.289507	-0.502643	1.18006
Desulfobacterales	order	81	216	77	128	27	58	12	13	12	4	2	3	43	67	46	39	8	24	47.7778	0.799871	1.19033	0.778151	1.41162	0.970037	1.16879	1.05313	0.226339	0.270361	0.503951	0.219997	0.50853	0.492916	0.372912	0.394778	0.116186	-0.93587	-1.5025	-1.03103	-1.41504	0.530515	-0.836501	-0.86507	0.669553
Sphaerochaetales	order	29	8	2	1	0	0	10	13	12	12	0	15	181	208	216	54	27	60	47.1111	0.435729	-0.191886	-0.636822	-0.812913	0	-1.20412	-0.401669	0.543895	-0.78295	-1.3659	-1.85934	-1.43933	-1.44716	-1.78533	-1.44667	0.349306	-3.11548	-3.1224	-3.23799	-1.2578	-1.34792	-1.2303	-2.21865	0.941484
1B07	order	42	70	36	50	28	38	37	42	35	50	42	28	31	47	24	39	37	27	39.0556	0.0536849	0.21779	0.0118992	0	-0.17107	0.128667	0.0401617	0.120138	0.128318	0.170017	0.170262	0.10551	-0.117386	0.143907	0.100105	0.0998796	0.584963	0.142958	0.879706	0.608809	0.479993	0.478047	0.529079	0.218526
Methanobacteriales	order	53	122	53	123	30	32	15	13	8	32	2	4	26	26	32	37	8	12	34.8889	0.528274	0.943777	0.778151	0.574908	1.01424	0.819544	0.776482	0.177301	0.30103	0.658541	0.21388	0.513638	0.537119	0.404571	0.43813	0.149606	-0.0544478	-0.169925	-0.796467	0.178337	0.530515	0.206451	-0.0175894	0.412354
Bacillales	order	23	45	22	39	62	65	22	22	13	27	19	36	9	23	14	28	30	38	29.8333	0.0184834	0.30103	0.2156	0.154902	0.498311	0.251342	0.239945	0.145765	0.380211	0.282547	0.185637	0.139662	0.307979	0.228479	0.254086	0.0796408	1.72247	0.459432	0.678072	0.389947	-0.0473057	0.269187	0.578633	0.556119
Coriobacteriales	order	46	117	39	40	27	44	1	0	0	1	0	1	32	36	39	36	22	18	27.7222	1.37107	2.07188	1.60206	1.31175	1.44716	1.35218	1.52602	0.26144	0.153584	0.50368	0	0.0445821	0.0854302	0.374459	0.193623	0.183416	-1.45943	-1.75002	-1.8625	-1.62449	-1.06413	-0.662965	-1.40392	0.417589
E2	order	31	35	19	27	14	11	58	60	47	44	36	43	16	12	8	6	9	8	26.8889	-0.265702	-0.229027	-0.380211	-0.206054	-0.39211	-0.564271	-0.339563	0.12275	0.274701	0.442359	0.346787	0.60206	0.176091	0.124939	0.327823	0.161085	2.02106	2.44931	2.68806	2.974	2.23266	2.58496	2.49168	0.308294
GN09	order	26	7	28	42	0	4	94	1	46	176	0	11	13	2	10	19	0	0	26.6111	-0.54636	0.60206	-0.2097	-0.614505	0	-0.380211	-0.191453	0.409718	0.285236	0.425969	0.421005	0.332438	0	0.69897	0.360603	0.207734	2.90689	2	2.37346	3.22497	3.45943	4.45943	3.0707	0.791924
Anaerolineales	order	90	99	85	17	24	46	1	0	1	0	0	2	22	22	24	16	8	13	26.1111	1.65801	2	1.63347	1.25527	1.39794	1.19498	1.52328	0.274735	0.597314	0.638272	0.536558	0.0248236	0.443697	0.52597	0.461106	0.204323	-0.938599	-1.06413	-1.05889	-0.628031	0.289507	-0.106915	-0.584511	0.512242
Bifidobacteriales	order	56	112	29	45	23	27	6	2	2	0	0	1	42	32	40	19	12	15	25.7222	0.910777	1.57596	1	1.66276	1.38021	1.14613	1.27931	0.281893	0.122406	0.534565	-0.135663	0.361728	0.266268	0.243038	0.232057	0.206905	-1.3388	-1.34395	-1.65711	-0.862496	-0.241008	-0.415037	-0.976402	0.516189
Desulfovibrionales	order	6	37	13	65	65	78	5	12	4	19	8	23	6	14	13	28	34	29	25.5	0.0669468	0.46584	0.447158	0.518514	0.865301	0.517416	0.480196	0.232104	0	0.403692	0	0.357146	0.275476	0.420506	0.242803	0.177723	1.19265	0.616671	0.0995357	0.0489096	-0.881356	0.180572	0.209496	0.627302
OPB54	order	28	16	15	6	10	9	49	17	57	38	16	12	47	14	28	18	14	13	22.6111	-0.236572	-0.0248236	-0.559308	-0.745967	-0.189056	-0.113943	-0.311612	0.2556	-0.218843	0.0543577	-0.258278	-0.433656	-0.134699	-0.146128	-0.189541	0.146943	0.321928	0.900464	1.22948	1.36678	0.847997	0.716207	0.897143	0.340844
Rhodobacterales	order	46	91	36	36	27	21	0	6	0	3	0	1	21	29	32	18	16	15	22.1111	1.6721	1.11869	1.5682	0.966142	1.44716	1.04139	1.30228	0.271792	0.329675	0.486667	0.0496878	0.289448	0.216709	0.138303	0.251748	0.140004	-1	-0.819428	-1.58496	-0.440573	-0.628031	-0.415037	-0.814672	0.40046
Spirochaetales	order	49	69	53	19	6	9	4	6	5	10	1	2	34	40	58	2	3	4	20.7778	1	1	0.954243	0.259637	0.544068	0.522879	0.713471	0.286693	0.154902	0.232314	-0.0384583	0.823909	0.243038	0.30103	0.286122	0.263552	-1.22239	-1.27009	-1.88264	2.80735	1.58496	1.37851	0.232617	1.76166
Xanthomonadales	order	20	46	15	11	12	14	21	8	17	45	27	22	17	23	35	13	9	10	20.2778	-0.0202034	0.717855	-0.0511525	-0.583577	-0.333215	-0.185637	-0.0759881	0.402026	0.0669468	0.291887	-0.352183	-0.0669468	0.113943	0.134699	0.031391	0.201415	0.830075	-0.337035	-0.36257	2	1.926	1.58496	0.940239	0.987536
Rhodocyclales	order	45	54	108	12	9	15	10	7	19	4	3	8	9	17	21	2	5	8	19.7778	0.621365	0.837273	0.736397	0.414973	0.39794	0.249877	0.542971	0.205546	0.662758	0.48509	0.695004	0.636822	0.221849	0.249877	0.4919	0.192784	1.07039	0	0.447459	2.32193	1.22239	1.078	1.02336	0.719956
Acholeplasmatales	order	36	17	19	18	14	110	0	3	4	1	1	15	4	3	2	7	1	41	16.4444	1.5682	0.653213	0.60206	0.977724	0.875061	0.841203	0.919577	0.317277	0.869232	0.653213	0.823909	0.375664	0.875061	0.422074	0.669859	0.205675	1.1375	1.80735	2.32193	0.584963	2.58496	-0.691878	1.29081	1.11487
Rhizobiales	order	40	43	30	22	11	22	0	2	2	0	1	3	14	14	18	5	14	12	14.0556	1.61278	1.16633	1.01424	1.36173	0.778151	0.759668	1.11548	0.305826	0.436693	0.467361	0.212608	0.583577	-0.09691	0.247784	0.308519	0.221576	-0.447459	-0.206451	-0.547488	0.874469	-0.321928	0.106915	-0.0903236	0.478435
Z20	order	15	19	29	11	5	19	4	0	5	0	0	2	19	16	24	9	16	16	11.6111	0.50515	1.30103	0.69897	1.07918	0.778151	0.823909	0.864399	0.258935	-0.09691	0.0705811	0.0791812	0.0791812	-0.452298	0.0705811	-0.0416138	0.194112	-0.415037	-0.628031	-0.643856	0.137504	-0.628031	-0.387023	-0.427413	0.273331
Flavobacteriales	order	11	26	24	4	5	4	4	6	4	13	6	9	6	20	12	4	3	1	9	0.380211	0.586266	0.69897	-0.447158	-0.0669468	-0.30103	0.141719	0.438059	0.234083	0.109144	0.283997	0	0.176091	0.39794	0.200209	0.126638	1.09954	-0.304855	0.206451	2.26303	2.08746	3.32193	1.44559	1.24634
CW040	order	0	4	0	1	3	0	0	0	0	0	0	0	22	24	37	21	30	17	8.83333	0	0.69897	0	0.30103	0.60206	0	0.26701	0.292657	-1.36173	-0.69897	-1.57978	-1.04139	-0.889302	-1.25527	-1.13774	0.295215	-1.06413	-1.18442	-1.7885	-1	-1.49476	-0.710493	-1.20705	0.349102
Desulfuromonadales	order	12	27	15	3	6	11	8	10	3	0	2	5	5	8	3	3	1	2	6.88889	0.159701	0.405765	0.60206	0.60206	0.367977	0.30103	0.406432	0.158117	0.335792	0.492916	0.60206	0	0.544068	0.60206	0.429483	0.212113	1.66297	1.22239	1.80735	1.45943	2.70044	2.41504	1.87794	0.519786
Verrucomicrobiales	order	10	18	7	26	0	14	1	0	0	11	0	2	6	4	2	6	0	5	6.22222	0.740363	1.27875	0.90309	0.352183	0	0.69897	0.662226	0.404196	0.196295	0.579784	0.425969	0.586266	0	0.39794	0.364375	0.208797	0.777608	1.1375	1.87447	1.65208	3.45943	1.11548	1.66943	0.878598
Syntrophobacterales	order	5	3	12	3	2	6	2	5	6	0	1	10	6	3	2	2	2	3	4.05556	0.30103	-0.176091	0.268845	0.60206	0.176091	-0.196295	0.162607	0.279068	-0.0669468	0	0.636822	0.124939	0	0.243038	0.156309	0.237384	0.893085	2	2.5025	1.87447	2	2.39232	1.94373	0.520967
Desulfitobacterales	order	3	5	8	7	18	4	0	1	1	1	2	1	0	1	0	0	3	0	3.05556	0.60206	0.477121	0.653213	0.60206	0.801632	0.39794	0.589004	0.128256	0.60206	0.477121	0.954243	0.90309	0.676694	0.69897	0.718696	0.165126	3.45943	2.58496	3.58496	3.58496	1.70044	3.58496	3.08329	0.713806
Caulobacterales	order	3	3	7	10	0	2	0	2	1	1	0	1	0	0	9	7	0	0	2.55556	0.60206	0.124939	0.60206	0.740363	0	0.176091	0.374252	0.282642	0.60206	0.60206	-0.09691	0.138303	0	0.477121	0.287106	0.284763	3.45943	3.70044	0.263034	0.584963	3.45943	3.58496	2.50871	1.47931
RFP12	order	3	2	7	0	0	0	0	0	0	0	0	0	9	7	4	0	0	0	1.77778	0.60206	0.477121	0.90309	0	0	0	0.330379	0.35374	-0.39794	-0.425969	0.20412	0	0	0	-0.103298	0.230017	0.137504	0.459432	1.1375	3.45943	3.45943	3.45943	2.01879	1.47048
PBS-18	order	4	5	9	3	1	1	0	1	1	1	0	0	0	0	3	0	0	0	1.61111	0.69897	0.477121	0.69897	0.30103	0.30103	0.30103	0.463025	0.178076	0.69897	0.778151	0.39794	0.60206	0.30103	0.30103	0.513197	0.189703	3.45943	3.58496	1.58496	3.58496	3.45943	3.45943	3.18886	0.71948
CFB-26	order	3	6	3	0	0	0	0	1	0	0	0	0	1	5	7	0	0	0	1.44444	0.60206	0.544068	0.60206	0	0	0	0.291365	0.292005	0.30103	0.0669468	-0.30103	0	0	0	0.0111578	0.175581	2.45943	1	0.459432	3.45943	3.45943	3.45943	2.38286	1.23118
SJA-101	order	10	2	2	0	0	0	2	1	2	1	0	0	2	2	2	0	0	0	1.44444	0.564271	0.176091	0	-0.30103	0	0	0.0732221	0.260724	0.564271	0	0	0	0	0	0.0940452	0.210292	2.11548	2	2.11548	3.58496	3.45943	3.45943	2.78913	0.714411
Pirellulales	order	4	1	3	0	0	3	1	0	1	0	0	0	7	0	2	0	0	3	1.38889	0.39794	0.30103	0.30103	0	0	0.60206	0.26701	0.213816	-0.20412	0.30103	0.124939	0	0	0	0.0369748	0.152584	0.584963	3.45943	2	3.45943	3.45943	1.45943	2.40378	1.13329
Alteromonadales	order	0	10	2	1	3	1	0	2	0	1	0	1	0	3	0	0	0	0	1.33333	0	0.564271	0.477121	0	0.60206	0	0.273909	0.276396	0	0.439333	0.477121	0.30103	0.60206	0.30103	0.353429	0.189253	3.45943	1.70044	3.45943	3.58496	3.45943	3.58496	3.20811	0.676584
Rhodospirillales	order	2	3	3	3	1	1	0	0	0	0	0	0	2	2	0	1	2	0	1.11111	0.477121	0.60206	0.60206	0.60206	0.30103	0.30103	0.480894	0.134635	0	0.124939	0.60206	0.30103	-0.176091	0.30103	0.192161	0.247917	1.87447	1.87447	3.45943	2.45943	1.87447	3.45943	2.50028	0.709052
Acidimicrobiales	order	1	3	3	0	0	1	0	1	0	0	0	2	0	1	4	1	3	0	1.11111	0.30103	0.30103	0.60206	0	0	-0.176091	0.171338	0.257741	0.30103	0.30103	-0.09691	-0.30103	-0.60206	0.30103	-0.0161517	0.349471	3.45943	2.58496	1.1375	2.45943	1.45943	3.70044	2.46687	0.940126
Fibrobacterales	order	1	4	5	1	0	1	0	1	0	1	0	1	0	1	1	2	0	0	1.05556	0.30103	0.39794	0.778151	0	0	0	0.246187	0.286021	0.30103	0.39794	0.477121	-0.176091	0	0.30103	0.216838	0.229541	3.45943	2.58496	2.45943	2	3.45943	3.58496	2.9247	0.604812
Sphingomonadales	order	1	3	0	0	0	3	1	0	0	2	0	2	1	0	2	0	0	0	0.833333	0	0.60206	0	-0.477121	0	0.124939	0.0416462	0.314993	0	0.60206	-0.477121	0	0	0.60206	0.121166	0.379585	2.58496	3.45943	1.87447	3.70044	3.45943	3.70044	3.12986	0.675929
Methylococcales	order	0	5	1	0	0	1	0	3	0	0	2	0	0	1	0	0	0	0	0.722222	0	0.176091	0.30103	0	-0.477121	0.30103	0.0501717	0.266079	0	0.477121	0.30103	0	0	0.30103	0.179864	0.189199	3.45943	2.80735	3.45943	3.45943	3.70044	3.45943	3.39092	0.275417
Victivallales	order	1	3	2	0	0	0	0	0	1	0	1	0	1	0	1	0	1	1	0.666667	0.30103	0.60206	0.176091	0	-0.30103	0	0.129692	0.281011	0	0.60206	0.176091	0	-0.30103	-0.30103	0.0293485	0.3081	2.45943	3.45943	2.58496	3.45943	2.58496	2.45943	2.83461	0.444779
HN1-15	order	0	1	1	0	1	1	0	1	0	0	0	0	1	2	0	1	1	1	0.611111	0	0	0.30103	0	0.30103	0.30103	0.150515	0.150515	-0.30103	-0.176091	0.30103	-0.30103	0	0	-0.0795202	0.210129	2.45943	2	3.45943	2.45943	2.45943	2.45943	2.54953	0.440147
Bdellovibrionales	order	1	4	2	0	0	0	0	0	0	0	0	0	0	0	1	0	0	0	0.444444	0.30103	0.69897	0.477121	0	0	0	0.246187	0.271777	0.30103	0.69897	0.176091	0	0	0	0.196015	0.251547	3.45943	3.45943	2.45943	3.45943	3.45943	3.45943	3.29276	0.372678
Gemmatales	order	1	3	0	1	0	0	1	0	0	0	0	0	1	0	0	0	0	0	0.388889	0	0.60206	0	0.30103	0	0	0.150515	0.229915	0	0.60206	0	0.30103	0	0	0.150515	0.229915	2.58496	3.45943	3.45943	3.45943	3.45943	3.45943	3.31369	0.325895
Myxococcales	order	0	2	1	0	0	0	1	0	0	1	0	1	1	0	0	0	0	0	0.388889	-0.30103	0.477121	0.30103	-0.30103	0	-0.30103	-0.0208231	0.312922	-0.30103	0.477121	0.30103	0	0	0	0.0795202	0.248644	2.58496	3.45943	3.45943	3.58496	3.45943	3.58496	3.35553	0.349151
YS2	order	1	1	1	0	0	1	0	0	0	0	0	0	0	0	0	1	0	0	0.277778	0.30103	0.30103	0.30103	0	0	0.30103	0.200687	0.141907	0.30103	0.30103	0.30103	-0.30103	0	0.30103	0.150515	0.229915	3.45943	3.45943	3.45943	2.45943	3.45943	3.45943	3.29276	0.372678
BA021	order	0	0	1	2	0	0	0	0	1	0	0	0	0	0	0	0	0	0	0.222222	0	0	0	0.477121	0	0	0.0795202	0.177813	0	0	0.30103	0.477121	0	0	0.129692	0.190326	3.45943	3.45943	3.58496	3.45943	3.45943	3.45943	3.48035	0.0467826
Deinococcales	order	0	0	0	0	0	0	2	0	0	0	0	0	1	1	0	0	0	0	0.222222	-0.477121	0	0	0	0	0	-0.0795202	0.177813	-0.30103	-0.30103	0	0	0	0	-0.100343	0.141907	2.70044	2.45943	3.45943	3.45943	3.45943	3.45943	3.16627	0.420395
GN14	order	0	0	0	0	0	0	0	1	1	0	0	0	1	0	0	0	0	0	0.166667	0	-0.30103	-0.30103	0	0	0	-0.100343	0.141907	-0.30103	0	0	0	0	0	-0.0501717	0.112187	2.45943	3.58496	3.58496	3.45943	3.45943	3.45943	3.33461	0.395397
WCHB1-15	order	0	0	0	0	0	0	0	0	0	0	0	0	1	0	0	0	0	2	0.166667	0	0	0	0	0	0	0	0	-0.30103	0	0	0	0	-0.477121	-0.129692	0.190326	2.45943	3.45943	3.45943	3.45943	3.45943	1.87447	3.0286	0.632249
Solirubrobacterales	order	0	1	0	0	0	1	0	0	0	0	0	0	0	0	0	0	0	0	0.111111	0	0.30103	0	0	0	0.30103	0.100343	0.141907	0	0.30103	0	0	0	0.30103	0.100343	0.141907	3.45943	3.45943	3.45943	3.45943	3.45943	3.45943	3.45943	0
Thermomicrobiales	order	0	0	0	0	0	0	0	0	0	0	0	1	0	1	0	0	0	0	0.111111	0	0	0	0	0	-0.30103	-0.0501717	0.112187	0	-0.30103	0	0	0	0	-0.0501717	0.112187	3.45943	2.45943	3.45943	3.45943	3.45943	3.58496	3.31369	0.384775
EW055	order	0	0	0	0	0	0	0	0	0	0	0	0	0	2	0	0	0	0	0.111111	0	0	0	0	0	0	0	0	0	-0.477121	0	0	0	0	-0.0795202	0.177813	3.45943	1.87447	3.45943	3.45943	3.45943	3.45943	3.19527	0.590681
K2-4-19	order	1	0	0	0	0	0	0	0	0	0	0	0	0	0	0	0	0	0	0.0555556	0.30103	0	0	0	0	0	0.0501717	0.112187	0.30103	0	0	0	0	0	0.0501717	0.112187	3.45943	3.45943	3.45943	3.45943	3.45943	3.45943	3.45943	0
Salinisphaerales	order	1	0	0	0	0	0	0	0	0	0	0	0	0	0	0	0	0	0	0.0555556	0.30103	0	0	0	0	0	0.0501717	0.112187	0.30103	0	0	0	0	0	0.0501717	0.112187	3.45943	3.45943	3.45943	3.45943	3.45943	3.45943	3.45943	0
SJA-36	order	1	0	0	0	0	0	0	0	0	0	0	0	0	0	0	0	0	0	0.0555556	0.30103	0	0	0	0	0	0.0501717	0.112187	0.30103	0	0	0	0	0	0.0501717	0.112187	3.45943	3.45943	3.45943	3.45943	3.45943	3.45943	3.45943	0
Fusobacteriales	order	1	0	0	0	0	0	0	0	0	0	0	0	0	0	0	0	0	0	0.0555556	0.30103	0	0	0	0	0	0.0501717	0.112187	0.30103	0	0	0	0	0	0.0501717	0.112187	3.45943	3.45943	3.45943	3.45943	3.45943	3.45943	3.45943	0
Thiotrichales	order	0	1	0	0	0	0	0	0	0	0	0	0	0	0	0	0	0	0	0.0555556	0	0.30103	0	0	0	0	0.0501717	0.112187	0	0.30103	0	0	0	0	0.0501717	0.112187	3.45943	3.45943	3.45943	3.45943	3.45943	3.45943	3.45943	0
Spartobacteriales	order	0	1	0	0	0	0	0	0	0	0	0	0	0	0	0	0	0	0	0.0555556	0	0.30103	0	0	0	0	0.0501717	0.112187	0	0.30103	0	0	0	0	0.0501717	0.112187	3.45943	3.45943	3.45943	3.45943	3.45943	3.45943	3.45943	0
Chromatiales	order	0	1	0	0	0	0	0	0	0	0	0	0	0	0	0	0	0	0	0.0555556	0	0.30103	0	0	0	0	0.0501717	0.112187	0	0.30103	0	0	0	0	0.0501717	0.112187	3.45943	3.45943	3.45943	3.45943	3.45943	3.45943	3.45943	0
Enterobacteriales	order	0	0	0	0	0	0	1	0	0	0	0	0	0	0	0	0	0	0	0.0555556	-0.30103	0	0	0	0	0	-0.0501717	0.112187	0	0	0	0	0	0	0	0	3.58496	3.45943	3.45943	3.45943	3.45943	3.45943	3.48035	0.0467826
Aeromonadales	order	0	0	0	0	0	0	0	0	1	0	0	0	0	0	0	0	0	0	0.0555556	0	0	-0.30103	0	0	0	-0.0501717	0.112187	0	0	0	0	0	0	0	0	3.45943	3.45943	3.58496	3.45943	3.45943	3.45943	3.48035	0.0467826
Neisseriales	order	0	0	0	0	0	0	0	0	0	0	0	0	1	0	0	0	0	0	0.0555556	0	0	0	0	0	0	0	0	-0.30103	0	0	0	0	0	-0.0501717	0.112187	2.45943	3.45943	3.45943	3.45943	3.45943	3.45943	3.29276	0.372678
Planctomycetales	order	0	0	0	0	0	0	0	0	0	0	0	0	0	1	0	0	0	0	0.0555556	0	0	0	0	0	0	0	0	0	-0.30103	0	0	0	0	-0.0501717	0.112187	3.45943	2.45943	3.45943	3.45943	3.45943	3.45943	3.29276	0.372678
Nitrosomonadales	order	0	0	0	0	0	0	0	0	0	0	0	0	0	1	0	0	0	0	0.0555556	0	0	0	0	0	0	0	0	0	-0.30103	0	0	0	0	-0.0501717	0.112187	3.45943	2.45943	3.45943	3.45943	3.45943	3.45943	3.29276	0.372678
Puniceicoccales	order	0	0	0	0	0	0	0	0	0	0	0	0	0	0	1	0	0	0	0.0555556	0	0	0	0	0	0	0	0	0	0	-0.30103	0	0	0	-0.0501717	0.112187	3.45943	3.45943	2.45943	3.45943	3.45943	3.45943	3.29276	0.372678
Haloplasmatales	order	0	0	0	0	0	0	0	0	0	0	0	0	0	0	0	0	0	1	0.0555556	0	0	0	0	0	0	0	0	0	0	0	0	0	-0.30103	-0.0501717	0.112187	3.45943	3.45943	3.45943	3.45943	3.45943	2.45943	3.29276	0.372678
Euzebiales	order	0	0	0	0	0	0	0	0	0	0	0	0	0	0	0	0	0	1	0.0555556	0	0	0	0	0	0	0	0	0	0	0	0	0	-0.30103	-0.0501717	0.112187	3.45943	3.45943	3.45943	3.45943	3.45943	2.45943	3.29276	0.372678
Thermonema	genus	18931	13789	18364	13534	21655	15707	3233	3591	4043	2596	2555	1475	4458	4299	3010	3448	5965	4077	8040.56	0.767456	0.584228	0.65718	0.716986	0.928017	1.02703	0.78015	0.153011	0.627959	0.506096	0.78528	0.593765	0.559895	0.585674	0.609778	0.0868018	-0.458946	-0.255538	0.429103	-0.403788	-1.21724	-1.45643	-0.560473	0.624658
Methanoculleus	genus	985	758	1039	345	1806	2172	6587	6488	6416	3934	8748	6852	749	656	944	339	1311	1236	2853.61	-0.824877	-0.931936	-0.790299	-1.05587	-0.685	-0.498821	-0.7978	0.176774	0.118816	0.0626764	0.0416015	0.00759718	0.139024	0.24469	0.102401	0.0775879	3.13707	3.30625	2.76576	3.53642	2.739	2.47199	2.99275	0.365556
Syntrophomonas	genus	278	212	381	1016	3357	3313	194	129	267	1109	1064	665	122	82	127	919	1317	1211	875.722	0.15557	0.214436	0.153929	-0.038002	0.498731	0.696878	0.280257	0.244415	0.355699	0.409302	0.474853	0.0435331	0.406165	0.43685	0.3544	0.143551	0.736966	0.754244	1.11894	0.283793	-0.294014	-0.842295	0.292939	0.673992
Pseudomonas	genus	383	1140	1121	1586	1504	2829	109	408	462	153	71	399	58	173	155	212	208	420	632.833	0.542939	0.445562	0.384412	1.01306	1.3202	0.849726	0.759317	0.334905	0.813479	0.816736	0.856868	0.872197	0.85739	0.827504	0.840696	0.0224403	1.02425	1.26786	1.60029	-0.377158	-1.34981	-0.0381963	0.354541	1.03513
Clostridium	genus	226	64	55	395	73	392	643	240	212	1053	178	514	315	111	113	456	128	413	310.056	-0.45286	-0.569104	-0.580192	-0.425145	-0.383621	-0.117415	-0.421389	0.153769	-0.143661	-0.236305	-0.308717	-0.062221	-0.241358	-0.0226078	-0.169145	0.102275	1.04937	1.16419	0.96801	1.21923	0.551015	0.342687	0.882416	0.323824
Anaerobaculum	genus	723	507	582	82	114	149	369	283	298	74	52	49	243	253	267	52	61	63	234.5	0.291537	0.252545	0.289997	0.0440168	0.336422	0.477121	0.28194	0.128253	0.472349	0.30103	0.337534	0.194802	0.268306	0.369911	0.323989	0.086236	0.639118	0.210988	0.205374	0.68147	0.0230836	-0.0931094	0.277821	0.290306
S1	genus	297	230	262	293	117	187	181	156	142	182	50	56	144	152	80	155	76	109	159.389	0.214145	0.167712	0.26462	0.205896	0.364312	0.518283	0.289161	0.119762	0.312848	0.178921	0.511471	0.275223	0.185391	0.232765	0.28277	0.112571	0.405053	0.126316	0.917538	0.307055	-0.336049	-0.715271	0.11744	0.525669
Thermacetogenium	genus	161	117	124	1	127	143	193	183	151	8	177	105	73	70	69	3	115	101	106.722	-0.0782867	-0.192936	-0.0849336	-0.653213	-0.14321	0.133057	-0.16992	0.238827	0.340283	0.220624	0.251812	-0.30103	0.042752	0.149762	0.117367	0.208207	1.46297	1.45017	1.21057	2.24793	0.696608	0.185556	1.20897	0.647047
Erysipelothrix	genus	316	381	280	219	203	220	2	4	7	2	2	1	29	29	27	26	33	25	100.333	2.02394	1.88309	1.54562	1.8653	1.83251	2.04336	1.86564	0.163534	1.02394	1.10494	1.00155	0.911059	0.778151	0.929419	0.958176	0.102634	-1.20645	-1	-0.63743	-1.05445	-1.38702	-1.11548	-1.0668	0.228542
Tissierella	genus	166	139	131	183	103	418	34	19	20	32	19	37	30	27	30	45	37	128	88.7778	0.678648	0.845098	0.798355	0.746304	0.716003	1.04243	0.804473	0.119271	0.731355	0.69897	0.629212	0.60206	0.43725	0.511624	0.601745	0.101806	0.537657	0.0995357	0	-0.0972972	-0.341037	-1.42626	-0.204568	0.606616
Corynebacterium	genus	164	244	135	96	69	81	11	5	8	38	2	10	129	121	156	64	31	37	77.8333	1.1383	1.61101	1.1793	0.395707	1.36798	0.872421	1.09412	0.384776	0.103541	0.302806	-0.0623607	0.173858	0.339948	0.33403	0.198637	0.145447	-2.56294	-2.93074	-3.04669	-0.407658	-1.29956	-0.85561	-1.85053	1.03927
Methanosarcina	genus	0	0	0	124	1	5	0	0	0	894	8	14	0	0	0	316	9	24	77.5	0	0	0	-0.854913	-0.653213	-0.39794	-0.317678	0.344094	0	0	0	-0.404149	-0.69897	-0.619789	-0.287151	0.30036	3.45943	3.45943	3.45943	1.51343	0.925999	0	2.13629	1.39455
Trichococcus	genus	183	191	140	27	23	51	14	24	21	1	0	1	68	76	54	19	9	12	50.7778	1.08873	0.885361	0.806796	1.14613	1.38021	1.41497	1.12037	0.227131	0.425969	0.396811	0.408856	0.146128	0.380211	0.60206	0.393339	0.133021	-1.46467	-1.1375	-0.78136	-0.736966	0.137504	-0.115477	-0.683078	0.551585
Arcobacter	genus	36	39	35	122	13	248	6	39	21	34	11	157	8	11	3	33	1	73	49.4444	0.723104	0	0.21388	0.545837	0.0669468	0.197542	0.291218	0.258592	0.613959	0.522879	0.954243	0.558426	0.845098	0.526968	0.670262	0.167901	0.917538	2.05889	3	0.40439	3.45943	1.18286	1.83719	1.10753
Dethiobacter	genus	141	140	200	84	78	104	12	6	17	7	4	4	5	20	13	7	8	10	47.7778	1.03834	1.30412	1.04792	1.02633	1.19866	1.32222	1.15627	0.124984	1.37414	0.827	1.15707	1.02633	0.943385	0.979797	1.05129	0.174692	1.9386	-0.304855	1	1.16993	0.736966	0.447459	0.831349	0.685118
Sphaerochaeta	genus	29	8	2	1	0	0	10	13	12	12	0	15	181	208	216	54	27	60	47.1111	0.435729	-0.191886	-0.636822	-0.812913	0	-1.20412	-0.401669	0.543895	-0.78295	-1.3659	-1.85934	-1.43933	-1.44716	-1.78533	-1.44667	0.349306	-3.11548	-3.1224	-3.23799	-1.2578	-1.34792	-1.2303	-2.21865	0.941484
vadinCA02	genus	144	140	140	35	42	63	9	2	6	1	0	3	50	66	59	27	32	28	47.0556	1.16137	1.6721	1.30412	1.25527	1.63347	1.20412	1.37174	0.2038	0.453798	0.323144	0.371068	0.109144	0.114955	0.343782	0.285982	0.129515	-1.3505	-2.36565	-1.81943	-1.22239	-1.58496	-1.05063	-1.56559	0.434768
Pelotomaculum	genus	54	53	89	45	71	72	63	64	74	2	3	55	21	24	27	14	26	31	43.7778	-0.0658173	-0.0805196	0.0791812	1.18564	1.25527	0.115135	0.414815	0.574363	0.39794	0.334454	0.507084	0.486667	0.425969	0.358173	0.418381	0.0628164	1.75002	1.58496	1.60204	-0.206451	-0.947533	1.04439	0.804572	1.02375
Desulfobulbus	genus	76	204	72	113	22	44	9	11	10	4	1	3	33	48	36	29	7	17	41.0556	0.886491	1.23257	0.82193	1.35793	1.0607	1.05115	1.06846	0.184832	0.355012	0.621558	0.295121	0.579784	0.458638	0.39794	0.451342	0.116947	-0.765535	-1.15528	-0.817136	-1	0.584963	-0.36257	-0.585926	0.577668
Butyrivibrio	genus	50	143	47	70	26	65	0	0	0	0	0	1	38	21	43	57	37	55	36.2778	1.70757	2.15836	1.68124	1.85126	1.43136	1.51851	1.72472	0.236228	0.116506	0.81594	0.0377886	0.0878304	-0.14842	0.0713559	0.1635	0.304193	-1.82597	-1	-2	-2.39855	-1.7885	-2.22239	-1.87257	0.444576
Alcaligenes	genus	7	38	17	57	89	91	1	20	13	22	73	95	2	14	11	13	21	18	33.4444	0.60206	0.268845	0.109144	0.4017	0.0850108	-0.0184834	0.24138	0.21056	0.425969	0.414973	0.176091	0.6173	0.61182	0.685034	0.488531	0.17192	2	1.04731	1	1.23704	1.93289	2.47999	1.6162	0.553901
T78	genus	88	94	83	17	23	46	1	0	1	0	0	2	21	21	17	15	7	12	24.8889	1.64836	1.97772	1.62325	1.25527	1.38021	1.19498	1.5133	0.268216	0.606967	0.635301	0.669007	0.0511525	0.477121	0.558155	0.499617	0.209635	-0.874469	-1	-0.584963	-0.540568	0.459432	0	-0.423428	0.505704
Acetivibrio	genus	1	0	0	1	0	0	59	61	51	67	46	33	18	16	15	38	17	19	24.5556	-1.47712	-1.79239	-1.716	-1.53148	-1.6721	-1.53148	-1.6201	0.113824	-0.977724	-1.23045	-1.20412	-1.29003	-1.25527	-1.30103	-1.20977	0.108893	1.88136	2.08246	1.9542	1	1.66297	1.1375	1.61975	0.410876
Psychrobacter	genus	31	51	42	12	3	7	39	71	65	10	12	32	13	27	18	3	1	5	24.5556	-0.09691	-0.141329	-0.186075	0.0725507	-0.511883	-0.615424	-0.246512	0.239936	0.359022	0.268845	0.354715	0.511883	0.30103	0.124939	0.320072	0.115883	1.8365	1.5502	2	2.39232	3.52356	2.8413	2.35731	0.664073
Bifidobacterium	genus	56	107	29	44	22	27	6	2	2	0	0	1	39	25	35	19	9	11	24.1111	0.910777	1.5563	1	1.65321	1.36173	1.14613	1.27136	0.27523	0.153815	0.61845	-0.0791812	0.352183	0.361728	0.367977	0.295829	0.2151	-1.23447	-1	-1.46949	-0.862496	0.137504	0	-0.738157	0.602335
Peptostreptococcus	genus	1	1	4	4	13	6	79	23	20	109	5	78	14	1	5	23	11	28	23.6111	-1.60206	-1.07918	-0.623249	-1.34242	0.367977	-1.05253	-0.888578	0.636078	-0.875061	0	-0.0791812	-0.681241	0.0669468	-0.6173	-0.364306	0.370882	2.58496	4.08746	2.36923	2.32193	0.415037	1.61775	2.23273	1.10098
Turicibacter	genus	29	11	5	53	11	63	28	7	8	38	3	15	24	10	6	57	9	40	23.1667	0.0147233	0.176091	-0.176091	0.141329	0.477121	0.60206	0.205872	0.263953	0.0791812	0.0377886	-0.0669468	-0.0310342	0.0791812	0.193396	0.0485944	0.0843069	0.641546	0.710493	1.44057	-0.243271	0.485427	-0.657112	0.396276	0.680201
Halomonas	genus	1	6	1	91	5	3	0	0	0	171	1	3	2	0	0	31	2	0	17.6111	0.30103	0.845098	0.30103	-0.271741	0.477121	0	0.275423	0.351608	-0.176091	0.845098	0.30103	0.458638	0.30103	0.60206	0.388627	0.314397	1.87447	3.45943	3.45943	2.50779	2	3.80735	2.85141	0.758353
Desulfomicrobium	genus	5	28	11	46	52	68	4	6	1	9	7	11	3	8	9	9	13	12	16.7778	0.0791812	0.6173	0.778151	0.672098	0.821186	0.759668	0.621264	0.251725	0.176091	0.508155	0.0791812	0.672098	0.578148	0.724906	0.45643	0.243922	1.90689	0.917538	0.263034	1	0.36257	0.758992	0.868171	0.537354
Treponema	genus	43	65	48	19	6	9	2	1	3	6	1	2	18	24	30	2	2	3	15.7778	1.16633	1.51851	1.08814	0.455932	0.544068	0.522879	0.882643	0.398577	0.364699	0.421604	0.198834	0.823909	0.367977	0.39794	0.42916	0.190529	-0.547488	-1.05889	-1.14684	2.5025	2	1.70044	0.574953	1.52243
Sedimentibacter	genus	49	57	71	2	3	8	3	3	9	0	0	1	23	31	16	1	3	3	15.7222	1.09691	1.16137	0.857332	0.477121	0.60206	0.653213	0.808001	0.253845	0.318759	0.258278	0.626884	0.176091	0	0.352183	0.288699	0.189849	-0.777608	-1.19265	0.234465	2.45943	1.45943	1.58496	0.628006	1.31698
HA73	genus	66	59	32	4	8	10	1	6	2	1	0	0	7	6	14	3	0	3	12.3333	1.52504	0.933053	1.04139	0.39794	0.954243	1.04139	0.982178	0.328188	0.922985	0.933053	0.342423	0.09691	0.954243	0.439333	0.614824	0.337805	0.584963	1.28011	-0.206451	1.58496	3.45943	1.45943	1.36041	1.12019
Acinetobacter	genus	10	18	45	2	1	48	5	19	19	3	1	32	1	3	7	0	1	5	12.2222	0.263241	-0.0222764	0.361728	-0.124939	0	0.171682	0.108239	0.170992	0.740363	0.676694	0.759668	0.477121	0	0.912045	0.594315	0.29534	3	2.90689	1.90689	3.80735	2.58496	2.8413	2.84123	0.562965
Methanobrevibacter	genus	24	54	24	12	9	9	8	9	3	8	0	3	11	15	18	5	4	3	12.1667	0.443697	0.740363	0.79588	0.159701	1	0.39794	0.589597	0.281822	0.318759	0.536243	0.119186	0.335792	0.30103	0.39794	0.334825	0.124133	0.662965	0.321928	-0.440573	1.66297	1.1375	1.80735	0.858691	0.778788
Anaerofustis	genus	57	74	62	0	1	0	0	0	0	0	0	0	3	4	3	0	0	0	11.3333	1.76343	1.87506	1.79934	0	0.30103	0	0.956477	0.862621	1.16137	1.17609	1.19728	0	0.30103	0	0.639295	0.548312	1.45943	1.1375	1.45943	3.45943	3.45943	3.45943	2.40578	1.05911
Bulleidia	genus	15	64	21	15	12	14	0	0	0	0	0	0	10	9	6	11	2	3	10.1111	1.20412	1.81291	1.34242	1.20412	1.11394	1.17609	1.30894	0.235498	0.162727	0.812913	0.497325	0.124939	0.636822	0.574031	0.468126	0.248479	0	0.137504	0.652077	-0.125531	1.87447	1.45943	0.666325	0.757134
Acholeplasma	genus	10	5	10	12	9	49	0	3	4	0	0	12	2	1	0	6	0	31	8.55556	1.04139	0.176091	0.342423	1.11394	1	0.585027	0.709813	0.36352	0.564271	0.477121	1.04139	0.268845	1	0.19382	0.590908	0.327962	1.87447	2.80735	3.90689	0.652077	3.45943	-0.476438	2.0373	1.54785
Methanothermobacter	genus	6	9	3	89	9	9	1	0	0	11	0	1	2	1	0	8	0	1	8.33333	0.544068	1	0.60206	0.875061	1	0.69897	0.786693	0.182328	0.367977	0.69897	0.60206	1	1	0.69897	0.727996	0.221785	2	2.45943	3.45943	1.28951	3.45943	2.58496	2.54213	0.769689
Leucobacter	genus	23	33	13	17	10	14	0	0	0	0	0	0	3	7	8	5	5	0	7.66667	1.38021	1.53148	1.14613	1.25527	1.04139	1.17609	1.2551	0.161155	0.778151	0.628389	0.191886	0.477121	0.263241	1.17609	0.585813	0.33123	1.45943	0.459432	0.289507	0.874469	0.874469	3.45943	1.23612	1.06097
Oligella	genus	19	29	21	9	10	7	3	3	5	1	4	2	3	5	5	4	5	3	7.66667	0.69897	0.875061	0.564271	0.69897	0.342423	0.425969	0.600944	0.179422	0.69897	0.69897	0.564271	0.30103	0.263241	0.30103	0.471252	0.188672	1.80735	1.22239	1.41504	1.26303	1.32193	1.70044	1.45503	0.221607
Facklamia	genus	16	12	20	6	4	1	8	13	15	2	1	1	4	8	6	5	0	2	6.88889	0.276206	-0.0321847	0.118099	0.367977	0.39794	0	0.188006	0.169783	0.531479	0.159701	0.477121	0.0669468	0.69897	-0.176091	0.293021	0.301247	1.926	1.41504	1.89308	1.11548	3.58496	2	1.98909	0.780263
A55_D21	genus	14	14	28	2	11	2	1	2	5	1	3	0	8	3	12	10	5	2	6.83333	0.875061	0.69897	0.684247	0.176091	0.477121	0.477121	0.564769	0.221736	0.221849	0.574031	0.348455	-0.564271	0.30103	0	0.146849	0.360505	0.415037	1.70044	0.29956	0.125531	1.22239	1.87447	0.939572	0.692863
Tepidanaerobacter	genus	0	0	0	0	0	0	23	27	17	17	13	3	2	2	3	6	3	3	6.61111	-1.38021	-1.44716	-1.25527	-1.25527	-1.14613	-0.60206	-1.18102	0.276268	-0.477121	-0.477121	-0.60206	-0.845098	-0.60206	-0.60206	-0.60092	0.122664	3.5025	3.66297	2.80735	2	2.58496	1.80735	2.72752	0.69262
Marinospirillum	genus	0	0	0	0	2	15	1	1	1	15	5	53	0	0	0	4	1	4	5.66667	-0.30103	-0.30103	-0.30103	-1.20412	-0.30103	-0.528274	-0.489419	0.330219	0	0	0	-0.69897	0.176091	0.50515	-0.00295479	0.359326	3.58496	3.58496	3.58496	2.37851	3	3.67807	3.30191	0.470048
Adlercreutzia	genus	4	28	6	7	3	8	0	0	0	0	0	0	3	5	5	8	5	2	4.66667	0.69897	1.4624	0.845098	0.90309	0.60206	0.954243	0.910976	0.274079	0.09691	0.684247	0.0669468	-0.0511525	-0.176091	0.477121	0.182997	0.300669	1.45943	0.874469	0.874469	0.289507	0.874469	1.87447	1.04114	0.502941
Epulopiscium	genus	9	4	1	8	4	8	8	1	2	14	2	5	1	2	0	4	1	4	4.33333	0.0457575	0.39794	-0.176091	-0.221849	0.221849	0.176091	0.0739496	0.219123	0.69897	0.221849	0.30103	0.255273	0.39794	0.255273	0.355056	0.163652	3.24793	2	3.70044	2.32193	2.70044	1.67807	2.60813	0.698539
Eubacterium	genus	7	19	4	3	9	6	1	2	2	2	2	2	1	2	5	4	3	4	4.33333	0.60206	0.823909	0.221849	0.124939	0.522879	0.367977	0.443935	0.235395	0.60206	0.823909	-0.0791812	-0.09691	0.39794	0.146128	0.298991	0.341638	2.58496	2.11548	1.11548	1.37851	1.70044	1.37851	1.71223	0.500543
Methanofollis	genus	0	0	0	0	0	0	15	11	12	4	15	16	1	0	0	0	2	1	4.27778	-1.20412	-1.07918	-1.11394	-0.69897	-1.20412	-1.23045	-1.08846	0.182279	-0.30103	0	0	0	-0.477121	-0.30103	-0.179864	0.189199	3.70044	4.45943	4.52356	3.90689	3.11548	3.75489	3.91011	0.479163
Streptococcus	genus	15	20	11	1	1	1	0	0	0	0	0	0	4	3	2	0	1	0	3.27778	1.20412	1.32222	1.07918	0.30103	0.30103	0.30103	0.751435	0.455838	0.50515	0.720159	0.60206	0.30103	0	0.30103	0.404905	0.235879	1.1375	1.45943	1.87447	3.45943	2.45943	3.45943	2.30828	0.908534
Tepidimicrobium	genus	12	6	8	1	3	1	4	3	1	1	1	0	9	4	2	1	1	1	3.27778	0.414973	0.243038	0.653213	0	0.30103	0.30103	0.318881	0.1954	0.113943	0.146128	0.477121	0	0.30103	0	0.173037	0.169779	0.584963	1.48543	2	2.58496	2.58496	2.45943	1.94996	0.724285
Aminobacterium	genus	0	0	2	10	7	17	0	0	1	0	0	0	0	0	1	9	8	4	3.27778	0	0	0.176091	1.04139	0.90309	1.25527	0.562641	0.51759	0	0	0.176091	0.0413927	-0.0511525	0.556303	0.120439	0.207275	3.45943	3.45943	2.58496	0.137504	0.289507	1.1375	1.84472	1.3902
Arcanobacterium	genus	9	12	6	4	7	5	0	0	0	0	0	0	2	4	2	1	2	1	3.05556	1	1.11394	0.845098	0.69897	0.90309	0.778151	0.889875	0.137502	0.522879	0.414973	0.367977	0.39794	0.425969	0.477121	0.434476	0.0513865	1.87447	1.1375	1.87447	2.45943	1.87447	2.45943	1.94663	0.446512
Paracoccus	genus	6	10	2	2	4	3	0	3	0	0	0	0	3	2	6	5	4	5	3.05556	0.845098	0.439333	0.477121	0.477121	0.69897	0.60206	0.589951	0.144498	0.243038	0.564271	-0.367977	-0.30103	0	-0.176091	-0.00629809	0.325132	1.45943	2.22239	0.652077	0.874469	1.1375	0.874469	1.20339	0.520991
Jeotgalicoccus	genus	5	11	2	1	3	6	3	4	1	0	0	1	4	1	2	4	1	1	2.77778	0.176091	0.380211	0.176091	0.30103	0.60206	0.544068	0.363259	0.165298	0.0791812	0.778151	0	-0.39794	0.30103	0.544068	0.217415	0.381479	1.48543	2.90689	2	1.1375	2.45943	2.58496	2.0957	0.623089
RFN20	genus	10	15	9	0	2	1	0	0	0	0	0	0	5	3	3	0	0	2	2.77778	1.04139	1.20412	1	0	0.477121	0.30103	0.670611	0.438626	0.263241	0.60206	0.39794	0	0.477121	-0.176091	0.260712	0.271096	0.874469	1.45943	1.45943	3.45943	3.45943	1.87447	2.09778	1.00578
Methanocorpusculum	genus	2	3	3	1	0	3	0	1	1	3	0	9	4	0	4	0	0	12	2.55556	0.477121	0.30103	0.30103	-0.30103	0	-0.39794	0.0633685	0.325004	-0.221849	0.60206	-0.09691	0.30103	0	-0.511883	0.0120746	0.3589	1.1375	3.58496	1.26303	3.80735	3.45943	0.621488	2.3123	1.32355
Aerococcus	genus	9	7	9	2	0	0	3	0	1	1	0	0	5	1	3	1	2	1	2.5	0.39794	0.90309	0.69897	0.176091	0	0	0.362682	0.342604	0.221849	0.60206	0.39794	0.176091	-0.477121	-0.30103	0.103298	0.377558	1.22239	2.45943	1.58496	2.58496	1.87447	2.45943	2.03094	0.508475
Ruminococcus	genus	7	10	4	6	0	3	0	0	3	1	0	1	1	2	5	0	1	0	2.44444	0.90309	1.04139	0.09691	0.544068	0	0.30103	0.481082	0.388899	0.60206	0.564271	-0.0791812	0.845098	-0.30103	0.60206	0.372213	0.412953	2.45943	1.87447	1.22239	3.58496	2.45943	3.58496	2.53094	0.853952
Arthrobacter	genus	9	9	9	3	1	7	1	2	0	0	0	0	1	1	0	0	0	0	2.38889	0.69897	0.522879	1	0.60206	0.30103	0.90309	0.671338	0.233259	0.69897	0.69897	1	0.60206	0.30103	0.90309	0.700687	0.223612	2.58496	2.70044	3.45943	3.45943	3.45943	3.45943	3.18719	0.386451
Bacteroides	genus	0	2	2	3	5	15	1	0	0	0	0	0	1	1	1	1	3	2	2.05556	-0.30103	0.477121	0.477121	0.60206	0.778151	1.20412	0.539591	0.450344	-0.30103	0.176091	0.176091	0.30103	0.176091	0.726999	0.209212	0.300048	2.58496	2.45943	2.45943	2.45943	1.45943	1.87447	2.21619	0.40885
Tessaracoccus	genus	0	0	0	0	0	0	1	0	0	0	0	0	6	10	8	4	4	4	2.05556	-0.30103	0	0	0	0	0	-0.0501717	0.112187	-0.845098	-1.04139	-0.954243	-0.69897	-0.69897	-0.69897	-0.822941	0.136357	0.777608	0	0.289507	1.1375	1.1375	1.1375	0.746604	0.451982
Alkaliphilus	genus	0	0	2	1	0	1	11	4	0	5	2	10	0	0	0	0	0	0	2	-1.07918	-0.69897	0.477121	-0.477121	-0.477121	-0.740363	-0.499273	0.481079	0	0	0.477121	0.30103	0	0.30103	0.179864	0.189199	4.45943	3.90689	3.45943	4	3.70044	4.39232	3.98642	0.354613
Desulfotomaculum	genus	3	9	4	1	3	3	0	3	4	4	0	1	0	0	0	0	0	0	1.94444	0.60206	0.39794	0	-0.39794	0.60206	0.30103	0.250858	0.354661	0.60206	1	0.69897	0.30103	0.60206	0.60206	0.634363	0.204982	3.45943	3.80735	3.90689	3.90689	3.45943	3.58496	3.68749	0.193724
Dietzia	genus	0	0	0	0	0	0	4	1	4	1	3	0	7	2	3	3	2	3	1.83333	-0.69897	-0.30103	-0.69897	-0.30103	-0.60206	0	-0.433677	0.255728	-0.90309	-0.477121	-0.60206	-0.60206	-0.477121	-0.60206	-0.610585	0.142245	0.906891	2	1.90689	1.58496	2.22239	1.45943	1.68009	0.428845
Oscillospira	genus	4	8	1	1	3	1	1	0	1	0	0	0	2	1	4	0	0	1	1.55556	0.39794	0.954243	0	0.30103	0.60206	0.30103	0.42605	0.295391	0.221849	0.653213	-0.39794	0.30103	0.60206	0	0.230035	0.358203	2	2.45943	1.26303	3.45943	3.45943	2.45943	2.51679	0.777035
Microbacterium	genus	0	0	0	0	0	0	0	0	0	0	0	0	4	9	6	3	4	1	1.5	0	0	0	0	0	0	0	0	-0.69897	-1	-0.845098	-0.60206	-0.69897	-0.30103	-0.691021	0.21577	1.1375	0.137504	0.652077	1.45943	1.1375	2.45943	1.16391	0.716774
Brevundimonas	genus	1	2	6	5	0	2	0	1	0	0	0	1	0	0	5	3	0	0	1.44444	0.30103	0.176091	0.845098	0.778151	0	0.176091	0.37941	0.318494	0.30103	0.477121	0.0669468	0.176091	0	0.477121	0.249718	0.185851	3.45943	3.58496	0.874469	1.45943	3.45943	3.58496	2.73711	1.12421
Atopobium	genus	2	7	2	1	3	3	0	0	0	0	0	0	1	2	1	2	1	1	1.44444	0.477121	0.90309	0.477121	0.30103	0.60206	0.60206	0.560414	0.183508	0.176091	0.425969	0.176091	-0.176091	0.30103	0.30103	0.200687	0.188883	2.45943	1.87447	2.45943	1.87447	2.45943	2.45943	2.26444	0.275754
Acetobacterium	genus	2	6	1	0	1	2	4	0	0	0	0	1	3	4	0	0	2	0	1.44444	-0.221849	0.845098	0.30103	0	0.30103	0.176091	0.233567	0.328718	-0.124939	0.146128	0.30103	0	-0.176091	0.477121	0.103875	0.231479	1.90689	1.1375	3.45943	3.45943	1.87447	3.58496	2.57045	0.965043
Wautersiella	genus	2	12	3	0	0	0	0	0	1	0	1	0	0	4	1	0	1	0	1.38889	0.477121	1.11394	0.30103	0	-0.30103	0	0.265177	0.452371	0.477121	0.414973	0.30103	0	-0.30103	0	0.148682	0.273388	3.45943	1.1375	2.58496	3.45943	2.58496	3.45943	2.78095	0.832541
Desulfobacterium	genus	2	0	2	0	0	0	0	3	0	0	0	7	3	1	1	2	1	3	1.38889	0.477121	-0.60206	0.477121	0	0	-0.90309	-0.0918179	0.513607	-0.124939	-0.30103	0.176091	-0.477121	-0.30103	-0.60206	-0.271681	0.250037	1.45943	2.80735	2.45943	1.87447	2.45943	2.16993	2.20501	0.439442
Alcanivorax	genus	0	0	0	6	0	0	1	0	0	16	0	0	0	0	0	1	0	0	1.33333	-0.30103	0	0	-0.385351	0	0	-0.114397	0.163602	0	0	0	0.544068	0	0	0.090678	0.202762	3.58496	3.45943	3.45943	3.75489	3.45943	3.45943	3.5296	0.11069
Solibacillus	genus	0	3	5	0	1	4	0	2	0	0	0	4	0	0	0	1	0	3	1.27778	0	0.124939	0.778151	0	0.30103	0	0.200687	0.27991	0	0.60206	0.778151	-0.30103	0.30103	0.09691	0.246187	0.364	3.45943	3.70044	3.45943	2.45943	3.45943	1.90689	3.07418	0.655482
Sulfurimonas	genus	0	1	4	0	0	0	0	5	6	0	0	6	0	1	0	0	0	0	1.27778	0	-0.477121	-0.146128	0	0	-0.845098	-0.244725	0.31724	0	0	0.69897	0	0	0	0.116495	0.260491	3.45943	3	4.08746	3.45943	3.45943	4.08746	3.5922	0.386038
Sarcina	genus	0	0	0	0	0	0	4	0	1	9	1	3	0	0	0	1	1	0	1.11111	-0.69897	0	-0.30103	-1	-0.30103	-0.60206	-0.483848	0.323424	0	0	0	-0.30103	-0.30103	0	-0.100343	0.141907	3.90689	3.45943	3.58496	3.32193	2.58496	3.80735	3.44426	0.431905
Fibrobacter	genus	1	4	5	1	0	1	0	1	0	1	0	1	0	1	1	2	0	0	1.05556	0.30103	0.39794	0.778151	0	0	0	0.246187	0.286021	0.30103	0.39794	0.477121	-0.176091	0	0.30103	0.216838	0.229541	3.45943	2.58496	2.45943	2	3.45943	3.58496	2.9247	0.604812
Hylemonella	genus	0	0	0	0	0	0	0	4	3	1	5	1	0	0	1	1	2	1	1.05556	0	-0.69897	-0.60206	-0.30103	-0.778151	-0.30103	-0.446874	0.270683	0	0	-0.30103	-0.30103	-0.477121	-0.30103	-0.230035	0.174167	3.45943	3.90689	2.80735	2.58496	2.41504	2.58496	2.95977	0.539695
W22	genus	3	5	9	0	0	0	0	0	1	0	0	0	0	0	0	0	0	0	1	0.60206	0.778151	0.69897	0	0	0	0.34653	0.350251	0.60206	0.778151	1	0	0	0	0.396702	0.41307	3.45943	3.45943	3.58496	3.45943	3.45943	3.45943	3.48035	0.0467826
Ignatzschineria	genus	5	4	3	1	3	0	0	0	0	0	0	0	0	2	0	0	0	0	1	0.778151	0.69897	0.60206	0.30103	0.60206	0	0.497045	0.266873	0.778151	0.221849	0.60206	0.30103	0.60206	0	0.417525	0.26594	3.45943	1.87447	3.45943	3.45943	3.45943	3.45943	3.19527	0.590681
Peptoniphilus	genus	0	2	0	5	0	6	0	0	0	0	0	1	1	0	1	0	2	0	1	0	0.477121	0	0.778151	0	0.544068	0.29989	0.313467	-0.30103	0.477121	-0.30103	0.778151	-0.477121	0.845098	0.170198	0.545043	2.45943	3.45943	2.45943	3.45943	1.87447	3.58496	2.88286	0.649776
Desulfovibrio	genus	0	7	1	0	0	0	0	3	1	1	0	0	1	2	1	1	0	0	1	0	0.30103	0	-0.30103	0	0	0	0.1738	-0.30103	0.425969	0	-0.30103	0	0	-0.0293485	0.244104	2.45943	2.22239	2.58496	2.58496	3.45943	3.45943	2.7951	0.485053
Ochrobactrum	genus	4	2	1	4	0	4	0	0	0	0	0	0	1	0	0	0	1	0	0.944444	0.69897	0.477121	0.30103	0.69897	0	0.69897	0.479177	0.260217	0.39794	0.477121	0.30103	0.69897	-0.30103	0.69897	0.378834	0.337458	2.45943	3.45943	3.45943	3.45943	2.45943	3.45943	3.1261	0.471405
Rhodobacter	genus	8	3	1	0	0	0	0	0	0	0	0	0	0	0	1	1	2	0	0.888889	0.954243	0.60206	0.30103	0	0	0	0.309555	0.362566	0.954243	0.60206	0	-0.30103	-0.477121	0	0.129692	0.498397	3.45943	3.45943	2.45943	2.45943	1.87447	3.45943	2.86194	0.628505
Carnobacterium	genus	2	2	0	1	1	3	1	0	0	1	2	0	0	0	1	0	0	1	0.833333	0.176091	0.477121	0	0	-0.176091	0.60206	0.179864	0.276294	0.477121	0.477121	-0.30103	0.30103	0.30103	0.30103	0.259384	0.262706	3.58496	3.45943	2.45943	3.58496	3.70044	2.45943	3.20811	0.533952
Devosia	genus	2	2	3	1	2	3	0	0	1	0	0	0	0	1	0	0	0	0	0.833333	0.477121	0.477121	0.30103	0.30103	0.477121	0.60206	0.439247	0.107253	0.477121	0.176091	0.60206	0.30103	0.477121	0.60206	0.439247	0.155048	3.45943	2.45943	3.58496	3.45943	3.45943	3.45943	3.31369	0.384775
Bacillus	genus	1	0	0	0	1	3	6	0	1	1	1	0	0	0	0	1	0	0	0.833333	-0.544068	0	-0.30103	-0.30103	0	0.60206	-0.090678	0.362948	0.30103	0	0	-0.30103	0.30103	0.60206	0.150515	0.288214	4.08746	3.45943	3.58496	2.58496	3.58496	3.45943	3.4602	0.445465
Lactobacillus	genus	2	2	0	1	3	1	0	0	0	0	1	0	2	2	0	0	1	0	0.833333	0.477121	0.477121	0	0.30103	0.30103	0.30103	0.309555	0.159269	0	0	0	0.30103	0.30103	0.30103	0.150515	0.150515	1.87447	1.87447	3.45943	3.45943	2.58496	3.45943	2.78537	0.71446
Pelobacter	genus	0	0	0	0	1	0	3	2	2	0	0	2	0	1	1	1	0	2	0.833333	-0.60206	-0.477121	-0.477121	0	0.30103	-0.477121	-0.288732	0.325533	0	-0.30103	-0.30103	-0.30103	0.30103	-0.477121	-0.179864	0.25691	3.80735	2.70044	2.70044	2.45943	3.45943	2.11548	2.87376	0.580424
Paenibacillus	genus	2	0	0	5	0	2	1	0	1	1	0	1	0	1	0	0	0	0	0.777778	0.176091	0	-0.30103	0.477121	0	0.176091	0.0880456	0.235856	0.477121	-0.30103	0	0.778151	0	0.477121	0.238561	0.367415	3.58496	2.45943	3.58496	3.58496	3.45943	3.58496	3.37645	0.412658
Enterococcus	genus	0	0	2	2	0	1	0	0	1	1	0	0	4	1	0	1	0	1	0.777778	0	0	0.176091	0.176091	0	0.30103	0.108869	0.116562	-0.69897	-0.30103	0.477121	0.176091	0	0	-0.0577979	0.369185	1.1375	2.45943	3.58496	2.58496	3.45943	2.45943	2.61429	0.804797
Parabacteroides	genus	0	0	2	0	0	0	0	0	0	0	0	0	0	0	0	0	1	11	0.777778	0	0	0.477121	0	0	0	0.0795202	0.177813	0	0	0.477121	0	-0.30103	-1.07918	-0.150515	0.473809	3.45943	3.45943	3.45943	3.45943	2.45943	-0.125531	2.69527	1.31329
Pseudoclavibacter	genus	1	2	0	1	3	1	0	1	0	0	0	0	0	1	0	0	1	2	0.722222	0.30103	0.176091	0	0.30103	0.60206	0.30103	0.280207	0.179929	0.30103	0.176091	0	0.30103	0.30103	-0.176091	0.150515	0.181634	3.45943	2.58496	3.45943	3.45943	2.45943	1.87447	2.88286	0.616738
Acidaminococcus	genus	2	6	1	2	1	1	0	0	0	0	0	0	0	0	0	0	0	0	0.722222	0.477121	0.845098	0.30103	0.477121	0.30103	0.30103	0.450405	0.193283	0.477121	0.845098	0.30103	0.477121	0.30103	0.30103	0.450405	0.193283	3.45943	3.45943	3.45943	3.45943	3.45943	3.45943	3.45943	0
Weissella	genus	2	2	2	0	3	3	0	0	0	0	0	0	1	0	0	0	0	0	0.722222	0.477121	0.477121	0.477121	0	0.60206	0.60206	0.439247	0.204229	0.176091	0.477121	0.477121	0	0.60206	0.60206	0.389076	0.224711	2.45943	3.45943	3.45943	3.45943	3.45943	3.45943	3.29276	0.372678
Synergistes	genus	0	0	0	0	0	0	0	0	0	0	0	0	2	5	3	0	0	3	0.722222	0	0	0	0	0	0	0	0	-0.477121	-0.778151	-0.60206	0	0	-0.60206	-0.409899	0.302769	1.87447	0.874469	1.45943	3.45943	3.45943	1.45943	2.09778	1.00578
Alistipes	genus	1	5	1	1	1	1	0	0	0	0	0	0	0	0	1	0	1	0	0.666667	0.30103	0.778151	0.30103	0.30103	0.30103	0.30103	0.38055	0.177813	0.30103	0.778151	0	0.30103	0	0.30103	0.280207	0.260218	3.45943	3.45943	2.45943	3.45943	2.45943	3.45943	3.1261	0.471405
Symbiobacterium	genus	1	1	0	0	0	1	0	2	1	0	0	0	4	1	1	0	0	0	0.666667	0.30103	-0.176091	-0.30103	0	0	0.30103	0.0208231	0.223705	-0.39794	0	-0.30103	0	0	0.30103	-0.0663233	0.228474	1.1375	2.70044	2.58496	3.45943	3.45943	3.45943	2.8002	0.829116
Thermoactinomyces	genus	0	0	0	0	0	0	0	1	2	3	0	1	0	0	1	1	0	3	0.666667	0	-0.30103	-0.477121	-0.60206	0	-0.30103	-0.280207	0.223705	0	0	-0.30103	-0.30103	0	-0.60206	-0.200687	0.224375	3.45943	3.58496	2.70044	2.80735	3.45943	1.58496	2.93276	0.691182
Coprococcus	genus	2	0	0	1	0	0	1	1	1	1	0	0	1	0	1	1	0	1	0.611111	0.176091	-0.30103	-0.30103	0	0	0	-0.0709948	0.174167	0.176091	0	-0.30103	0	0	-0.30103	-0.0709948	0.174167	2.58496	3.58496	2.58496	2.58496	3.45943	2.45943	2.87645	0.460191
Brevibacterium	genus	0	4	0	1	0	0	0	1	0	0	0	0	1	1	1	1	1	0	0.611111	0	0.39794	0	0.30103	0	0	0.116495	0.167107	-0.30103	0.39794	-0.30103	0	-0.30103	0	-0.0841917	0.254193	2.45943	2.58496	2.45943	2.45943	2.45943	3.45943	2.64702	0.366202
Lachnobacterium	genus	3	4	0	0	1	0	0	0	0	0	0	0	1	0	0	0	0	1	0.555556	0.60206	0.69897	0	0	0.30103	0	0.26701	0.292657	0.30103	0.69897	0	0	0.30103	-0.30103	0.166667	0.314576	2.45943	3.45943	3.45943	3.45943	3.45943	2.45943	3.1261	0.471405
L7A_E11	genus	3	3	0	1	0	3	0	0	0	0	0	0	0	0	0	0	0	0	0.555556	0.60206	0.60206	0	0.30103	0	0.60206	0.351202	0.270183	0.60206	0.60206	0	0.30103	0	0.60206	0.351202	0.270183	3.45943	3.45943	3.45943	3.45943	3.45943	3.45943	3.45943	0
Marinobacter	genus	0	4	2	0	0	0	0	0	0	0	0	0	2	0	2	0	0	0	0.555556	0	0.69897	0.477121	0	0	0	0.196015	0.284509	-0.477121	0.69897	0	0	0	0	0.0369748	0.343512	1.87447	3.45943	1.87447	3.45943	3.45943	3.45943	2.93111	0.747158
Thauera	genus	0	4	0	0	0	0	0	2	1	0	0	0	0	2	0	0	0	1	0.555556	0	0.221849	-0.30103	0	0	0	-0.0131969	0.152092	0	0.221849	0	0	0	-0.30103	-0.0131969	0.152092	3.45943	2.11548	3.58496	3.45943	3.45943	2.45943	3.08969	0.577601
Brevibacillus	genus	0	1	0	0	1	0	1	0	0	1	0	1	2	0	1	1	0	1	0.555556	-0.30103	0.30103	0	-0.30103	0.30103	-0.30103	-0.0501717	0.270183	-0.477121	0.30103	-0.30103	-0.30103	0.30103	-0.30103	-0.129692	0.310864	2	3.45943	2.45943	2.58496	3.45943	2.58496	2.75804	0.53348
Alishewanella	genus	0	8	0	0	0	0	0	0	0	0	0	0	0	2	0	0	0	0	0.555556	0	0.954243	0	0	0	0	0.15904	0.355625	0	0.477121	0	0	0	0	0.0795202	0.177813	3.45943	1.87447	3.45943	3.45943	3.45943	3.45943	3.19527	0.590681
SHD-231	genus	2	5	2	0	0	0	0	0	0	0	0	0	0	0	0	0	0	0	0.5	0.477121	0.778151	0.477121	0	0	0	0.288732	0.305672	0.477121	0.778151	0.477121	0	0	0	0.288732	0.305672	3.45943	3.45943	3.45943	3.45943	3.45943	3.45943	3.45943	0
Mesorhizobium	genus	0	1	0	2	1	2	0	0	0	0	0	0	0	2	1	0	0	0	0.5	0	0.30103	0	0.477121	0.30103	0.477121	0.259384	0.196997	0	-0.176091	-0.30103	0.477121	0.30103	0.477121	0.129692	0.307304	3.45943	1.87447	2.45943	3.45943	3.45943	3.45943	3.0286	0.632249
Stenotrophomonas	genus	0	5	2	1	1	0	0	0	0	0	0	0	0	0	0	0	0	0	0.5	0	0.778151	0.477121	0.30103	0.30103	0	0.309555	0.270633	0	0.778151	0.477121	0.30103	0.30103	0	0.309555	0.270633	3.45943	3.45943	3.45943	3.45943	3.45943	3.45943	3.45943	0
Moorella	genus	0	0	0	0	0	0	0	2	2	0	2	0	1	1	0	0	1	0	0.5	0	-0.477121	-0.477121	0	-0.477121	0	-0.238561	0.238561	-0.30103	-0.30103	0	0	-0.30103	0	-0.150515	0.150515	2.45943	2.70044	3.70044	3.45943	2.70044	3.45943	3.07994	0.473659
Tetrathiobacter	genus	0	0	0	0	0	0	0	0	0	0	6	1	0	0	0	1	1	0	0.5	0	0	0	0	-0.845098	-0.30103	-0.191021	0.312483	0	0	0	-0.30103	-0.30103	0	-0.100343	0.141907	3.45943	3.45943	3.45943	2.45943	3.08746	3.58496	3.25169	0.386261
Brachybacterium	genus	2	2	1	1	0	1	0	0	0	0	0	0	1	0	0	0	0	0	0.444444	0.477121	0.477121	0.30103	0.30103	0	0.30103	0.309555	0.159269	0.176091	0.477121	0.30103	0.30103	0	0.30103	0.259384	0.145391	2.45943	3.45943	3.45943	3.45943	3.45943	3.45943	3.29276	0.372678
Eggerthella	genus	1	1	3	2	1	0	0	0	0	0	0	0	0	0	0	0	0	0	0.444444	0.30103	0.30103	0.60206	0.477121	0.30103	0	0.330379	0.185777	0.30103	0.30103	0.60206	0.477121	0.30103	0	0.330379	0.185777	3.45943	3.45943	3.45943	3.45943	3.45943	3.45943	3.45943	0
Dechloromonas	genus	0	0	0	0	0	0	2	0	1	0	0	1	1	0	3	0	0	0	0.444444	-0.477121	0	-0.30103	0	0	-0.30103	-0.179864	0.189199	-0.30103	0	-0.60206	0	0	0	-0.150515	0.229915	2.70044	3.45943	1.58496	3.45943	3.45943	3.58496	3.04144	0.713813
Yaniella	genus	0	0	0	0	0	0	1	0	0	2	0	0	1	0	0	0	1	3	0.444444	-0.30103	0	0	-0.477121	0	0	-0.129692	0.190326	-0.30103	0	0	0	-0.30103	-0.60206	-0.200687	0.224375	2.58496	3.45943	3.45943	3.70044	2.45943	1.45943	2.85385	0.777007
Comamonas	genus	0	0	0	0	0	0	0	3	0	0	0	1	0	2	1	0	0	1	0.444444	0	-0.60206	0	0	0	-0.30103	-0.150515	0.229915	0	-0.477121	-0.30103	0	0	-0.30103	-0.179864	0.189199	3.45943	2.22239	2.45943	3.45943	3.45943	2.58496	2.94085	0.529368
Dialister	genus	0	0	0	0	0	0	0	0	0	0	0	0	1	0	3	2	1	1	0.444444	0	0	0	0	0	0	0	0	-0.30103	0	-0.60206	-0.477121	-0.30103	-0.30103	-0.330379	0.185777	2.45943	3.45943	1.45943	1.87447	2.45943	2.45943	2.36194	0.617137
Bdellovibrio	genus	1	4	2	0	0	0	0	0	0	0	0	0	0	0	0	0	0	0	0.388889	0.30103	0.69897	0.477121	0	0	0	0.246187	0.271777	0.30103	0.69897	0.477121	0	0	0	0.246187	0.271777	3.45943	3.45943	3.45943	3.45943	3.45943	3.45943	3.45943	0
Helcococcus	genus	2	2	1	0	0	0	0	0	0	0	0	0	1	1	0	0	0	0	0.388889	0.477121	0.477121	0.30103	0	0	0	0.209212	0.21729	0.176091	0.176091	0.30103	0	0	0	0.108869	0.116562	2.45943	2.45943	3.45943	3.45943	3.45943	3.45943	3.1261	0.471405
Dehalobacterium	genus	2	0	3	1	0	0	0	0	0	0	0	0	1	0	0	0	0	0	0.388889	0.477121	0	0.60206	0.30103	0	0	0.230035	0.24605	0.176091	0	0.60206	0.30103	0	0	0.179864	0.219848	2.45943	3.45943	3.45943	3.45943	3.45943	3.45943	3.29276	0.372678
Methanobacterium	genus	0	1	0	1	1	0	0	0	1	0	0	0	1	0	0	1	1	0	0.388889	0	0.30103	-0.30103	0.30103	0.30103	0	0.100343	0.224375	-0.30103	0.30103	0	0	0	0	0	0.1738	2.45943	3.45943	3.58496	2.45943	2.45943	3.45943	2.98035	0.5226
Sporosarcina	genus	0	0	0	0	0	1	0	0	2	0	0	0	0	2	1	0	0	1	0.388889	0	0	-0.477121	0	0	0.30103	-0.0293485	0.228435	0	-0.477121	-0.30103	0	0	0	-0.129692	0.190326	3.45943	1.87447	2.70044	3.45943	3.45943	2.45943	2.90211	0.608893
Oxalobacter	genus	0	0	0	0	0	0	0	0	0	0	0	1	0	0	0	1	2	3	0.388889	0	0	0	0	0	-0.30103	-0.0501717	0.112187	0	0	0	-0.30103	-0.477121	-0.60206	-0.230035	0.24605	3.45943	3.45943	3.45943	2.45943	1.87447	1.58496	2.71619	0.786481
PSB-M-3	genus	2	4	0	0	0	0	0	0	0	0	0	0	0	0	0	0	0	0	0.333333	0.477121	0.69897	0	0	0	0	0.196015	0.284509	0.477121	0.69897	0	0	0	0	0.196015	0.284509	3.45943	3.45943	3.45943	3.45943	3.45943	3.45943	3.45943	0
Geobacillus	genus	0	1	0	1	0	0	0	0	0	0	0	0	0	1	2	0	1	0	0.333333	0	0.30103	0	0.30103	0	0	0.100343	0.141907	0	0	-0.477121	0.30103	-0.30103	0	-0.0795202	0.248644	3.45943	2.45943	1.87447	3.45943	2.45943	3.45943	2.86194	0.628505
Sulfurospirillum	genus	0	0	3	0	0	0	0	0	1	0	0	0	0	1	1	0	0	0	0.333333	0	0	0.30103	0	0	0	0.0501717	0.112187	0	-0.30103	0.30103	0	0	0	0	0.1738	3.45943	2.45943	2.58496	3.45943	3.45943	3.45943	3.14702	0.4433
CandidatusContubernalis	genus	0	0	0	0	0	0	1	1	2	0	1	0	0	1	0	0	0	0	0.333333	-0.30103	-0.30103	-0.477121	0	-0.30103	0	-0.230035	0.174167	0	-0.30103	0	0	0	0	-0.0501717	0.112187	3.58496	2.58496	3.70044	3.45943	3.58496	3.45943	3.3957	0.371915
Sharpea	genus	0	0	0	0	0	0	0	0	0	0	0	0	0	0	0	1	1	4	0.333333	0	0	0	0	0	0	0	0	0	0	0	-0.30103	-0.30103	-0.69897	-0.216838	0.254193	3.45943	3.45943	3.45943	2.45943	2.45943	1.1375	2.73911	0.84441
Verrucomicrobium	genus	2	0	0	0	0	0	0	0	0	0	0	0	3	0	0	0	0	0	0.277778	0.477121	0	0	0	0	0	0.0795202	0.177813	-0.124939	0	0	0	0	0	-0.0208231	0.0465619	1.45943	3.45943	3.45943	3.45943	3.45943	3.45943	3.1261	0.745356
Lactococcus	genus	0	3	0	0	0	0	1	0	1	0	0	0	0	0	0	0	0	0	0.277778	-0.30103	0.60206	-0.30103	0	0	0	0	0.30103	0	0.60206	0	0	0	0	0.100343	0.224375	3.58496	3.45943	3.58496	3.45943	3.45943	3.45943	3.50128	0.0591758
Desulfitobacterium	genus	0	1	0	0	1	1	1	0	0	0	0	0	0	0	0	0	1	0	0.277778	-0.30103	0.30103	0	0	0.30103	0.30103	0.100343	0.224375	0	0.30103	0	0	0	0.30103	0.100343	0.141907	3.58496	3.45943	3.45943	3.45943	2.45943	3.45943	3.31369	0.384775
Laceyella	genus	0	1	0	1	0	2	0	1	0	0	0	0	0	0	0	0	0	0	0.277778	0	0	0	0.30103	0	0.477121	0.129692	0.190326	0	0.30103	0	0.30103	0	0.477121	0.179864	0.189199	3.45943	3.58496	3.45943	3.45943	3.45943	3.45943	3.48035	0.0467826
Lysobacter	genus	0	0	1	0	0	0	0	0	0	0	0	0	0	2	2	0	0	0	0.277778	0	0	0.30103	0	0	0	0.0501717	0.112187	0	-0.477121	-0.176091	0	0	0	-0.108869	0.176795	3.45943	1.87447	1.87447	3.45943	3.45943	3.45943	2.93111	0.747158
Glycomyces	genus	0	0	0	1	0	2	0	0	0	1	0	0	0	0	0	1	0	0	0.277778	0	0	0	0	0	0.477121	0.0795202	0.177813	0	0	0	0	0	0.477121	0.0795202	0.177813	3.45943	3.45943	3.45943	2.58496	3.45943	3.45943	3.31369	0.325895
Thermobacillus	genus	0	0	0	2	0	1	0	0	0	0	0	0	0	0	0	2	0	0	0.277778	0	0	0	0.477121	0	0.30103	0.129692	0.190326	0	0	0	0	0	0.30103	0.0501717	0.112187	3.45943	3.45943	3.45943	1.87447	3.45943	3.45943	3.19527	0.590681
Petrotoga	genus	0	0	0	0	0	0	0	1	0	0	0	0	1	2	0	1	0	0	0.277778	0	-0.30103	0	0	0	0	-0.0501717	0.112187	-0.30103	-0.477121	0	-0.30103	0	0	-0.179864	0.189199	2.45943	2	3.45943	2.45943	3.45943	3.45943	2.88286	0.596564
Roseomonas	genus	1	1	2	0	0	0	0	0	0	0	0	0	0	0	0	0	0	0	0.222222	0.30103	0.30103	0.477121	0	0	0	0.179864	0.189199	0.30103	0.30103	0.477121	0	0	0	0.179864	0.189199	3.45943	3.45943	3.45943	3.45943	3.45943	3.45943	3.45943	0
Methanosphaera	genus	2	1	0	0	0	0	0	0	0	0	0	0	0	1	0	0	0	0	0.222222	0.477121	0.30103	0	0	0	0	0.129692	0.190326	0.477121	0	0	0	0	0	0.0795202	0.177813	3.45943	2.45943	3.45943	3.45943	3.45943	3.45943	3.29276	0.372678
Salinicoccus	genus	1	0	2	0	1	0	0	0	0	0	0	0	0	0	0	0	0	0	0.222222	0.30103	0	0.477121	0	0.30103	0	0.179864	0.189199	0.30103	0	0.477121	0	0.30103	0	0.179864	0.189199	3.45943	3.45943	3.45943	3.45943	3.45943	3.45943	3.45943	0
Aeromicrobium	genus	0	1	0	0	0	0	1	0	1	0	0	0	0	0	1	0	0	0	0.222222	-0.30103	0.30103	-0.30103	0	0	0	-0.0501717	0.206863	0	0.30103	-0.30103	0	0	0	0	0.1738	3.58496	3.45943	2.58496	3.45943	3.45943	3.45943	3.33461	0.338371
Dethiosulfovibrio	genus	0	3	0	1	0	0	0	0	0	0	0	0	0	0	0	0	0	0	0.222222	0	0.60206	0	0.30103	0	0	0.150515	0.229915	0	0.60206	0	0.30103	0	0	0.150515	0.229915	3.45943	3.45943	3.45943	3.45943	3.45943	3.45943	3.45943	0
Ureibacillus	genus	0	1	0	0	0	0	0	0	0	0	1	0	0	0	0	0	2	0	0.222222	0	0.30103	0	0	-0.30103	0	0	0.1738	0	0.30103	0	0	-0.477121	0	-0.0293485	0.228435	3.45943	3.45943	3.45943	3.45943	2	3.45943	3.21619	0.543898
Deinococcus	genus	0	0	0	0	0	0	2	0	0	0	0	0	1	1	0	0	0	0	0.222222	-0.477121	0	0	0	0	0	-0.0795202	0.177813	-0.30103	-0.30103	0	0	0	0	-0.100343	0.141907	2.70044	2.45943	3.45943	3.45943	3.45943	3.45943	3.16627	0.420395
Propionibacterium	genus	0	0	0	0	0	0	0	0	0	0	0	1	0	0	0	1	2	0	0.222222	0	0	0	0	0	-0.30103	-0.0501717	0.112187	0	0	0	-0.30103	-0.477121	0	-0.129692	0.190326	3.45943	3.45943	3.45943	2.45943	1.87447	3.58496	3.04953	0.648039
Propionicimonas	genus	0	0	0	0	0	0	0	0	0	0	0	0	1	0	2	0	1	0	0.222222	0	0	0	0	0	0	0	0	-0.30103	0	-0.477121	0	-0.30103	0	-0.179864	0.189199	2.45943	3.45943	1.87447	3.45943	2.45943	3.45943	2.86194	0.628505
Staphylococcus	genus	1	2	0	0	0	0	0	0	0	0	0	0	0	0	0	0	0	0	0.166667	0.30103	0.477121	0	0	0	0	0.129692	0.190326	0.30103	0.477121	0	0	0	0	0.129692	0.190326	3.45943	3.45943	3.45943	3.45943	3.45943	3.45943	3.45943	0
Thermomonas	genus	1	1	0	0	0	0	0	1	0	0	0	0	0	0	0	0	0	0	0.166667	0.30103	0	0	0	0	0	0.0501717	0.112187	0.30103	0.30103	0	0	0	0	0.100343	0.141907	3.45943	3.58496	3.45943	3.45943	3.45943	3.45943	3.48035	0.0467826
Gelidibacter	genus	0	1	0	0	0	1	0	0	0	0	0	0	0	1	0	0	0	0	0.166667	0	0.30103	0	0	0	0.30103	0.100343	0.141907	0	0	0	0	0	0.30103	0.0501717	0.112187	3.45943	2.45943	3.45943	3.45943	3.45943	3.45943	3.29276	0.372678
Leuconostoc	genus	0	1	0	0	0	0	0	0	0	0	0	0	1	0	1	0	0	0	0.166667	0	0.30103	0	0	0	0	0.0501717	0.112187	-0.30103	0.30103	-0.30103	0	0	0	-0.0501717	0.206863	2.45943	3.45943	2.45943	3.45943	3.45943	3.45943	3.1261	0.471405
Sphingobacterium	genus	0	0	0	2	0	0	0	0	0	0	0	0	0	0	1	0	0	0	0.166667	0	0	0	0.477121	0	0	0.0795202	0.177813	0	0	-0.30103	0.477121	0	0	0.0293485	0.228435	3.45943	3.45943	2.45943	3.45943	3.45943	3.45943	3.29276	0.372678
Gordonia	genus	0	0	0	1	0	1	1	0	0	0	0	0	0	0	0	0	0	0	0.166667	-0.30103	0	0	0.30103	0	0.30103	0.0501717	0.206863	0	0	0	0.30103	0	0.30103	0.100343	0.141907	3.58496	3.45943	3.45943	3.45943	3.45943	3.45943	3.48035	0.0467826
Desulfuromonas	genus	0	0	0	0	0	0	1	0	0	0	0	0	0	2	0	0	0	0	0.166667	-0.30103	0	0	0	0	0	-0.0501717	0.112187	0	-0.477121	0	0	0	0	-0.0795202	0.177813	3.58496	1.87447	3.45943	3.45943	3.45943	3.45943	3.21619	0.601785
Rheinheimera	genus	0	0	0	0	0	0	0	2	0	1	0	0	0	0	0	0	0	0	0.166667	0	-0.477121	0	-0.30103	0	0	-0.129692	0.190326	0	0	0	0	0	0	0	0	3.45943	3.70044	3.45943	3.58496	3.45943	3.45943	3.52052	0.0926023
Georgenia	genus	0	0	0	0	0	0	0	0	0	0	0	0	1	0	0	2	0	0	0.166667	0	0	0	0	0	0	0	0	-0.30103	0	0	-0.477121	0	0	-0.129692	0.190326	2.45943	3.45943	3.45943	1.87447	3.45943	3.45943	3.0286	0.632249
Mogibacterium	genus	0	0	0	0	0	0	0	0	0	0	0	0	1	0	1	1	0	0	0.166667	0	0	0	0	0	0	0	0	-0.30103	0	-0.30103	-0.30103	0	0	-0.150515	0.150515	2.45943	3.45943	2.45943	2.45943	3.45943	3.45943	2.95943	0.5
Luteococcus	genus	0	0	0	0	0	0	0	0	0	0	0	0	0	1	1	0	0	1	0.166667	0	0	0	0	0	0	0	0	0	-0.30103	-0.30103	0	0	-0.30103	-0.150515	0.150515	3.45943	2.45943	2.45943	3.45943	3.45943	2.45943	2.95943	0.5
Sphingomonas	genus	1	0	0	0	0	0	0	0	0	0	0	0	0	0	1	0	0	0	0.111111	0.30103	0	0	0	0	0	0.0501717	0.112187	0.30103	0	-0.30103	0	0	0	0	0.1738	3.45943	3.45943	2.45943	3.45943	3.45943	3.45943	3.29276	0.372678
Desemzia	genus	1	0	0	0	0	0	0	0	0	0	0	0	0	1	0	0	0	0	0.111111	0.30103	0	0	0	0	0	0.0501717	0.112187	0.30103	-0.30103	0	0	0	0	0	0.1738	3.45943	2.45943	3.45943	3.45943	3.45943	3.45943	3.29276	0.372678
Blautia	genus	1	0	0	0	0	0	0	1	0	0	0	0	0	0	0	0	0	0	0.111111	0.30103	-0.30103	0	0	0	0	0	0.1738	0.30103	0	0	0	0	0	0.0501717	0.112187	3.45943	3.58496	3.45943	3.45943	3.45943	3.45943	3.48035	0.0467826
Anaerococcus	genus	0	1	0	0	1	0	0	0	0	0	0	0	0	0	0	0	0	0	0.111111	0	0.30103	0	0	0.30103	0	0.100343	0.141907	0	0.30103	0	0	0.30103	0	0.100343	0.141907	3.45943	3.45943	3.45943	3.45943	3.45943	3.45943	3.45943	0
Streptomyces	genus	0	1	0	0	0	0	0	0	0	0	0	0	0	1	0	0	0	0	0.111111	0	0.30103	0	0	0	0	0.0501717	0.112187	0	0	0	0	0	0	0	0	3.45943	2.45943	3.45943	3.45943	3.45943	3.45943	3.29276	0.372678
p-75-a5	genus	0	1	1	0	0	0	0	0	0	0	0	0	0	0	0	0	0	0	0.111111	0	0.30103	0.30103	0	0	0	0.100343	0.141907	0	0.30103	0.30103	0	0	0	0.100343	0.141907	3.45943	3.45943	3.45943	3.45943	3.45943	3.45943	3.45943	0
Patulibacter	genus	0	1	0	0	0	1	0	0	0	0	0	0	0	0	0	0	0	0	0.111111	0	0.30103	0	0	0	0.30103	0.100343	0.141907	0	0.30103	0	0	0	0.30103	0.100343	0.141907	3.45943	3.45943	3.45943	3.45943	3.45943	3.45943	3.45943	0
Amaricoccus	genus	0	1	0	0	0	0	0	0	0	0	0	0	0	1	0	0	0	0	0.111111	0	0.30103	0	0	0	0	0.0501717	0.112187	0	0	0	0	0	0	0	0	3.45943	2.45943	3.45943	3.45943	3.45943	3.45943	3.29276	0.372678
Porphyromonas	genus	0	1	0	0	0	0	0	0	0	0	0	0	0	0	0	0	1	0	0.111111	0	0.30103	0	0	0	0	0.0501717	0.112187	0	0.30103	0	0	-0.30103	0	0	0.1738	3.45943	3.45943	3.45943	3.45943	2.45943	3.45943	3.29276	0.372678
Rummeliibacillus	genus	0	0	1	0	0	1	0	0	0	0	0	0	0	0	0	0	0	0	0.111111	0	0	0.30103	0	0	0.30103	0.100343	0.141907	0	0	0.30103	0	0	0.30103	0.100343	0.141907	3.45943	3.45943	3.45943	3.45943	3.45943	3.45943	3.45943	0
Nesterenkonia	genus	0	0	0	1	0	0	0	0	0	0	0	0	0	0	0	1	0	0	0.111111	0	0	0	0.30103	0	0	0.0501717	0.112187	0	0	0	0	0	0	0	0	3.45943	3.45943	3.45943	2.45943	3.45943	3.45943	3.29276	0.372678
Desulfosporosinus	genus	0	0	0	0	0	0	0	0	0	0	2	0	0	0	0	0	0	0	0.111111	0	0	0	0	-0.477121	0	-0.0795202	0.177813	0	0	0	0	0	0	0	0	3.45943	3.45943	3.45943	3.45943	3.70044	3.45943	3.4996	0.0898184
Geobacter	genus	0	0	0	0	0	0	0	0	0	0	0	2	0	0	0	0	0	0	0.111111	0	0	0	0	0	-0.477121	-0.0795202	0.177813	0	0	0	0	0	0	0	0	3.45943	3.45943	3.45943	3.45943	3.45943	3.70044	3.4996	0.0898184
Slackia	genus	0	0	0	0	0	0	0	0	0	0	0	0	1	0	1	0	0	0	0.111111	0	0	0	0	0	0	0	0	-0.30103	0	-0.30103	0	0	0	-0.100343	0.141907	2.45943	3.45943	2.45943	3.45943	3.45943	3.45943	3.1261	0.471405
Pseudochrobactrum	genus	0	0	0	0	0	0	0	0	0	0	0	0	1	0	0	1	0	0	0.111111	0	0	0	0	0	0	0	0	-0.30103	0	0	-0.30103	0	0	-0.100343	0.141907	2.45943	3.45943	3.45943	2.45943	3.45943	3.45943	3.1261	0.471405
Tepidibacter	genus	0	0	0	0	0	0	0	0	0	0	0	0	1	0	1	0	0	0	0.111111	0	0	0	0	0	0	0	0	-0.30103	0	-0.30103	0	0	0	-0.100343	0.141907	2.45943	3.45943	2.45943	3.45943	3.45943	3.45943	3.1261	0.471405
Kocuria	genus	0	0	0	0	0	0	0	0	0	0	0	0	1	0	0	0	0	1	0.111111	0	0	0	0	0	0	0	0	-0.30103	0	0	0	0	-0.30103	-0.100343	0.141907	2.45943	3.45943	3.45943	3.45943	3.45943	2.45943	3.1261	0.471405
Actinomyces	genus	0	0	0	0	0	0	0	0	0	0	0	0	0	1	1	0	0	0	0.111111	0	0	0	0	0	0	0	0	0	-0.30103	-0.30103	0	0	0	-0.100343	0.141907	3.45943	2.45943	2.45943	3.45943	3.45943	3.45943	3.1261	0.471405
Desulfitobacter	genus	1	0	0	0	0	0	0	0	0	0	0	0	0	0	0	0	0	0	0.0555556	0.30103	0	0	0	0	0	0.0501717	0.112187	0.30103	0	0	0	0	0	0.0501717	0.112187	3.45943	3.45943	3.45943	3.45943	3.45943	3.45943	3.45943	0
Pleomorphomonas	genus	1	0	0	0	0	0	0	0	0	0	0	0	0	0	0	0	0	0	0.0555556	0.30103	0	0	0	0	0	0.0501717	0.112187	0.30103	0	0	0	0	0	0.0501717	0.112187	3.45943	3.45943	3.45943	3.45943	3.45943	3.45943	3.45943	0
Aequorivita	genus	1	0	0	0	0	0	0	0	0	0	0	0	0	0	0	0	0	0	0.0555556	0.30103	0	0	0	0	0	0.0501717	0.112187	0.30103	0	0	0	0	0	0.0501717	0.112187	3.45943	3.45943	3.45943	3.45943	3.45943	3.45943	3.45943	0
Rhizobium	genus	1	0	0	0	0	0	0	0	0	0	0	0	0	0	0	0	0	0	0.0555556	0.30103	0	0	0	0	0	0.0501717	0.112187	0.30103	0	0	0	0	0	0.0501717	0.112187	3.45943	3.45943	3.45943	3.45943	3.45943	3.45943	3.45943	0
Salinisphaera	genus	1	0	0	0	0	0	0	0	0	0	0	0	0	0	0	0	0	0	0.0555556	0.30103	0	0	0	0	0	0.0501717	0.112187	0.30103	0	0	0	0	0	0.0501717	0.112187	3.45943	3.45943	3.45943	3.45943	3.45943	3.45943	3.45943	0
Eubacteriumbiforme	genus	1	0	0	0	0	0	0	0	0	0	0	0	0	0	0	0	0	0	0.0555556	0.30103	0	0	0	0	0	0.0501717	0.112187	0.30103	0	0	0	0	0	0.0501717	0.112187	3.45943	3.45943	3.45943	3.45943	3.45943	3.45943	3.45943	0
Sejongia	genus	1	0	0	0	0	0	0	0	0	0	0	0	0	0	0	0	0	0	0.0555556	0.30103	0	0	0	0	0	0.0501717	0.112187	0.30103	0	0	0	0	0	0.0501717	0.112187	3.45943	3.45943	3.45943	3.45943	3.45943	3.45943	3.45943	0
Pseudidiomarina	genus	0	1	0	0	0	0	0	0	0	0	0	0	0	0	0	0	0	0	0.0555556	0	0.30103	0	0	0	0	0.0501717	0.112187	0	0.30103	0	0	0	0	0.0501717	0.112187	3.45943	3.45943	3.45943	3.45943	3.45943	3.45943	3.45943	0
Novosphingobium	genus	0	1	0	0	0	0	0	0	0	0	0	0	0	0	0	0	0	0	0.0555556	0	0.30103	0	0	0	0	0.0501717	0.112187	0	0.30103	0	0	0	0	0.0501717	0.112187	3.45943	3.45943	3.45943	3.45943	3.45943	3.45943	3.45943	0
Methylobacterium	genus	0	1	0	0	0	0	0	0	0	0	0	0	0	0	0	0	0	0	0.0555556	0	0.30103	0	0	0	0	0.0501717	0.112187	0	0.30103	0	0	0	0	0.0501717	0.112187	3.45943	3.45943	3.45943	3.45943	3.45943	3.45943	3.45943	0
Mechercharimyces	genus	0	1	0	0	0	0	0	0	0	0	0	0	0	0	0	0	0	0	0.0555556	0	0.30103	0	0	0	0	0.0501717	0.112187	0	0.30103	0	0	0	0	0.0501717	0.112187	3.45943	3.45943	3.45943	3.45943	3.45943	3.45943	3.45943	0
BD2-13	genus	0	1	0	0	0	0	0	0	0	0	0	0	0	0	0	0	0	0	0.0555556	0	0.30103	0	0	0	0	0.0501717	0.112187	0	0.30103	0	0	0	0	0.0501717	0.112187	3.45943	3.45943	3.45943	3.45943	3.45943	3.45943	3.45943	0
CandidatusXiphinematobacter	genus	0	1	0	0	0	0	0	0	0	0	0	0	0	0	0	0	0	0	0.0555556	0	0.30103	0	0	0	0	0.0501717	0.112187	0	0.30103	0	0	0	0	0.0501717	0.112187	3.45943	3.45943	3.45943	3.45943	3.45943	3.45943	3.45943	0
Thermosinus	genus	0	1	0	0	0	0	0	0	0	0	0	0	0	0	0	0	0	0	0.0555556	0	0.30103	0	0	0	0	0.0501717	0.112187	0	0.30103	0	0	0	0	0.0501717	0.112187	3.45943	3.45943	3.45943	3.45943	3.45943	3.45943	3.45943	0
Agrobacterium	genus	0	1	0	0	0	0	0	0	0	0	0	0	0	0	0	0	0	0	0.0555556	0	0.30103	0	0	0	0	0.0501717	0.112187	0	0.30103	0	0	0	0	0.0501717	0.112187	3.45943	3.45943	3.45943	3.45943	3.45943	3.45943	3.45943	0
Lachnospira	genus	0	1	0	0	0	0	0	0	0	0	0	0	0	0	0	0	0	0	0.0555556	0	0.30103	0	0	0	0	0.0501717	0.112187	0	0.30103	0	0	0	0	0.0501717	0.112187	3.45943	3.45943	3.45943	3.45943	3.45943	3.45943	3.45943	0
Methylophaga	genus	0	1	0	0	0	0	0	0	0	0	0	0	0	0	0	0	0	0	0.0555556	0	0.30103	0	0	0	0	0.0501717	0.112187	0	0.30103	0	0	0	0	0.0501717	0.112187	3.45943	3.45943	3.45943	3.45943	3.45943	3.45943	3.45943	0
Arenibacter	genus	0	1	0	0	0	0	0	0	0	0	0	0	0	0	0	0	0	0	0.0555556	0	0.30103	0	0	0	0	0.0501717	0.112187	0	0.30103	0	0	0	0	0.0501717	0.112187	3.45943	3.45943	3.45943	3.45943	3.45943	3.45943	3.45943	0
Hyphomicrobium	genus	0	1	0	0	0	0	0	0	0	0	0	0	0	0	0	0	0	0	0.0555556	0	0.30103	0	0	0	0	0.0501717	0.112187	0	0.30103	0	0	0	0	0.0501717	0.112187	3.45943	3.45943	3.45943	3.45943	3.45943	3.45943	3.45943	0
Mycobacterium	genus	0	0	1	0	0	0	0	0	0	0	0	0	0	0	0	0	0	0	0.0555556	0	0	0.30103	0	0	0	0.0501717	0.112187	0	0	0.30103	0	0	0	0.0501717	0.112187	3.45943	3.45943	3.45943	3.45943	3.45943	3.45943	3.45943	0
Shuttleworthia	genus	0	0	0	1	0	0	0	0	0	0	0	0	0	0	0	0	0	0	0.0555556	0	0	0	0.30103	0	0	0.0501717	0.112187	0	0	0	0.30103	0	0	0.0501717	0.112187	3.45943	3.45943	3.45943	3.45943	3.45943	3.45943	3.45943	0
Pseudobutyrivibrio	genus	0	0	0	0	0	1	0	0	0	0	0	0	0	0	0	0	0	0	0.0555556	0	0	0	0	0	0.30103	0.0501717	0.112187	0	0	0	0	0	0.30103	0.0501717	0.112187	3.45943	3.45943	3.45943	3.45943	3.45943	3.45943	3.45943	0
Kushneria	genus	0	0	0	0	0	0	1	0	0	0	0	0	0	0	0	0	0	0	0.0555556	-0.30103	0	0	0	0	0	-0.0501717	0.112187	0	0	0	0	0	0	0	0	3.58496	3.45943	3.45943	3.45943	3.45943	3.45943	3.48035	0.0467826
Saccharopolyspora	genus	0	0	0	0	0	0	1	0	0	0	0	0	0	0	0	0	0	0	0.0555556	-0.30103	0	0	0	0	0	-0.0501717	0.112187	0	0	0	0	0	0	0	0	3.58496	3.45943	3.45943	3.45943	3.45943	3.45943	3.48035	0.0467826
Jonesia	genus	0	0	0	0	0	0	1	0	0	0	0	0	0	0	0	0	0	0	0.0555556	-0.30103	0	0	0	0	0	-0.0501717	0.112187	0	0	0	0	0	0	0	0	3.58496	3.45943	3.45943	3.45943	3.45943	3.45943	3.48035	0.0467826
Thermobifida	genus	0	0	0	0	0	0	1	0	0	0	0	0	0	0	0	0	0	0	0.0555556	-0.30103	0	0	0	0	0	-0.0501717	0.112187	0	0	0	0	0	0	0	0	3.58496	3.45943	3.45943	3.45943	3.45943	3.45943	3.48035	0.0467826
Massilia	genus	0	0	0	0	0	0	0	1	0	0	0	0	0	0	0	0	0	0	0.0555556	0	-0.30103	0	0	0	0	-0.0501717	0.112187	0	0	0	0	0	0	0	0	3.45943	3.58496	3.45943	3.45943	3.45943	3.45943	3.48035	0.0467826
Methanolobus	genus	0	0	0	0	0	0	0	0	0	1	0	0	0	0	0	0	0	0	0.0555556	0	0	0	-0.30103	0	0	-0.0501717	0.112187	0	0	0	0	0	0	0	0	3.45943	3.45943	3.45943	3.58496	3.45943	3.45943	3.48035	0.0467826
KF-Gitt2-16	genus	0	0	0	0	0	0	0	0	0	1	0	0	0	0	0	0	0	0	0.0555556	0	0	0	-0.30103	0	0	-0.0501717	0.112187	0	0	0	0	0	0	0	0	3.45943	3.45943	3.45943	3.58496	3.45943	3.45943	3.48035	0.0467826
Thiomicrospira	genus	0	0	0	0	0	0	0	0	0	0	1	0	0	0	0	0	0	0	0.0555556	0	0	0	0	-0.30103	0	-0.0501717	0.112187	0	0	0	0	0	0	0	0	3.45943	3.45943	3.45943	3.45943	3.58496	3.45943	3.48035	0.0467826
Sulfuricurvum	genus	0	0	0	0	0	0	0	0	0	0	0	1	0	0	0	0	0	0	0.0555556	0	0	0	0	0	-0.30103	-0.0501717	0.112187	0	0	0	0	0	0	0	0	3.45943	3.45943	3.45943	3.45943	3.45943	3.58496	3.48035	0.0467826
Luteimonas	genus	0	0	0	0	0	0	0	0	0	0	0	1	0	0	0	0	0	0	0.0555556	0	0	0	0	0	-0.30103	-0.0501717	0.112187	0	0	0	0	0	0	0	0	3.45943	3.45943	3.45943	3.45943	3.45943	3.58496	3.48035	0.0467826
Alkalibacterium	genus	0	0	0	0	0	0	0	0	0	0	0	0	1	0	0	0	0	0	0.0555556	0	0	0	0	0	0	0	0	-0.30103	0	0	0	0	0	-0.0501717	0.112187	2.45943	3.45943	3.45943	3.45943	3.45943	3.45943	3.29276	0.372678
Nocardioides	genus	0	0	0	0	0	0	0	0	0	0	0	0	1	0	0	0	0	0	0.0555556	0	0	0	0	0	0	0	0	-0.30103	0	0	0	0	0	-0.0501717	0.112187	2.45943	3.45943	3.45943	3.45943	3.45943	3.45943	3.29276	0.372678
Azospirillum	genus	0	0	0	0	0	0	0	0	0	0	0	0	0	1	0	0	0	0	0.0555556	0	0	0	0	0	0	0	0	0	-0.30103	0	0	0	0	-0.0501717	0.112187	3.45943	2.45943	3.45943	3.45943	3.45943	3.45943	3.29276	0.372678
Abiotrophia	genus	0	0	0	0	0	0	0	0	0	0	0	0	0	1	0	0	0	0	0.0555556	0	0	0	0	0	0	0	0	0	-0.30103	0	0	0	0	-0.0501717	0.112187	3.45943	2.45943	3.45943	3.45943	3.45943	3.45943	3.29276	0.372678
Alloscardovia	genus	0	0	0	0	0	0	0	0	0	0	0	0	0	1	0	0	0	0	0.0555556	0	0	0	0	0	0	0	0	0	-0.30103	0	0	0	0	-0.0501717	0.112187	3.45943	2.45943	3.45943	3.45943	3.45943	3.45943	3.29276	0.372678
Nitrosomonas	genus	0	0	0	0	0	0	0	0	0	0	0	0	0	1	0	0	0	0	0.0555556	0	0	0	0	0	0	0	0	0	-0.30103	0	0	0	0	-0.0501717	0.112187	3.45943	2.45943	3.45943	3.45943	3.45943	3.45943	3.29276	0.372678
Planctomyces	genus	0	0	0	0	0	0	0	0	0	0	0	0	0	1	0	0	0	0	0.0555556	0	0	0	0	0	0	0	0	0	-0.30103	0	0	0	0	-0.0501717	0.112187	3.45943	2.45943	3.45943	3.45943	3.45943	3.45943	3.29276	0.372678
Xylanimicrobium	genus	0	0	0	0	0	0	0	0	0	0	0	0	0	1	0	0	0	0	0.0555556	0	0	0	0	0	0	0	0	0	-0.30103	0	0	0	0	-0.0501717	0.112187	3.45943	2.45943	3.45943	3.45943	3.45943	3.45943	3.29276	0.372678
Akkermansia	genus	0	0	0	0	0	0	0	0	0	0	0	0	0	0	1	0	0	0	0.0555556	0	0	0	0	0	0	0	0	0	0	-0.30103	0	0	0	-0.0501717	0.112187	3.45943	3.45943	2.45943	3.45943	3.45943	3.45943	3.29276	0.372678
Zhouia	genus	0	0	0	0	0	0	0	0	0	0	0	0	0	0	1	0	0	0	0.0555556	0	0	0	0	0	0	0	0	0	0	-0.30103	0	0	0	-0.0501717	0.112187	3.45943	3.45943	2.45943	3.45943	3.45943	3.45943	3.29276	0.372678
Cytophaga	genus	0	0	0	0	0	0	0	0	0	0	0	0	0	0	1	0	0	0	0.0555556	0	0	0	0	0	0	0	0	0	0	-0.30103	0	0	0	-0.0501717	0.112187	3.45943	3.45943	2.45943	3.45943	3.45943	3.45943	3.29276	0.372678
Hyphomonas	genus	0	0	0	0	0	0	0	0	0	0	0	0	0	0	1	0	0	0	0.0555556	0	0	0	0	0	0	0	0	0	0	-0.30103	0	0	0	-0.0501717	0.112187	3.45943	3.45943	2.45943	3.45943	3.45943	3.45943	3.29276	0.372678
Campylobacter	genus	0	0	0	0	0	0	0	0	0	0	0	0	0	0	1	0	0	0	0.0555556	0	0	0	0	0	0	0	0	0	0	-0.30103	0	0	0	-0.0501717	0.112187	3.45943	3.45943	2.45943	3.45943	3.45943	3.45943	3.29276	0.372678
Luteolibacter	genus	0	0	0	0	0	0	0	0	0	0	0	0	0	0	1	0	0	0	0.0555556	0	0	0	0	0	0	0	0	0	0	-0.30103	0	0	0	-0.0501717	0.112187	3.45943	3.45943	2.45943	3.45943	3.45943	3.45943	3.29276	0.372678
Victivallisvadensis	genus	0	0	0	0	0	0	0	0	0	0	0	0	0	0	1	0	0	0	0.0555556	0	0	0	0	0	0	0	0	0	0	-0.30103	0	0	0	-0.0501717	0.112187	3.45943	3.45943	2.45943	3.45943	3.45943	3.45943	3.29276	0.372678
Rhodococcus	genus	0	0	0	0	0	0	0	0	0	0	0	0	0	0	1	0	0	0	0.0555556	0	0	0	0	0	0	0	0	0	0	-0.30103	0	0	0	-0.0501717	0.112187	3.45943	3.45943	2.45943	3.45943	3.45943	3.45943	3.29276	0.372678
Achromobacter	genus	0	0	0	0	0	0	0	0	0	0	0	0	0	0	1	0	0	0	0.0555556	0	0	0	0	0	0	0	0	0	0	-0.30103	0	0	0	-0.0501717	0.112187	3.45943	3.45943	2.45943	3.45943	3.45943	3.45943	3.29276	0.372678
Azorhizophilus	genus	0	0	0	0	0	0	0	0	0	0	0	0	0	0	1	0	0	0	0.0555556	0	0	0	0	0	0	0	0	0	0	-0.30103	0	0	0	-0.0501717	0.112187	3.45943	3.45943	2.45943	3.45943	3.45943	3.45943	3.29276	0.372678
CandidatusMicrothrix	genus	0	0	0	0	0	0	0	0	0	0	0	0	0	0	1	0	0	0	0.0555556	0	0	0	0	0	0	0	0	0	0	-0.30103	0	0	0	-0.0501717	0.112187	3.45943	3.45943	2.45943	3.45943	3.45943	3.45943	3.29276	0.372678
Actinopolyspora	genus	0	0	0	0	0	0	0	0	0	0	0	0	0	0	0	1	0	0	0.0555556	0	0	0	0	0	0	0	0	0	0	0	-0.30103	0	0	-0.0501717	0.112187	3.45943	3.45943	3.45943	2.45943	3.45943	3.45943	3.29276	0.372678
Vagococcus	genus	0	0	0	0	0	0	0	0	0	0	0	0	0	0	0	1	0	0	0.0555556	0	0	0	0	0	0	0	0	0	0	0	-0.30103	0	0	-0.0501717	0.112187	3.45943	3.45943	3.45943	2.45943	3.45943	3.45943	3.29276	0.372678
Phascolarctobacterium	genus	0	0	0	0	0	0	0	0	0	0	0	0	0	0	0	0	1	0	0.0555556	0	0	0	0	0	0	0	0	0	0	0	0	-0.30103	0	-0.0501717	0.112187	3.45943	3.45943	3.45943	3.45943	2.45943	3.45943	3.29276	0.372678
Inquilinus	genus	0	0	0	0	0	0	0	0	0	0	0	0	0	0	0	0	1	0	0.0555556	0	0	0	0	0	0	0	0	0	0	0	0	-0.30103	0	-0.0501717	0.112187	3.45943	3.45943	3.45943	3.45943	2.45943	3.45943	3.29276	0.372678
Prevotella	genus	0	0	0	0	0	0	0	0	0	0	0	0	0	0	0	0	1	0	0.0555556	0	0	0	0	0	0	0	0	0	0	0	0	-0.30103	0	-0.0501717	0.112187	3.45943	3.45943	3.45943	3.45943	2.45943	3.45943	3.29276	0.372678
Pseudoxanthomonas	genus	0	0	0	0	0	0	0	0	0	0	0	0	0	0	0	0	1	0	0.0555556	0	0	0	0	0	0	0	0	0	0	0	0	-0.30103	0	-0.0501717	0.112187	3.45943	3.45943	3.45943	3.45943	2.45943	3.45943	3.29276	0.372678
Desulfotalea	genus	0	0	0	0	0	0	0	0	0	0	0	0	0	0	0	0	0	1	0.0555556	0	0	0	0	0	0	0	0	0	0	0	0	0	-0.30103	-0.0501717	0.112187	3.45943	3.45943	3.45943	3.45943	3.45943	2.45943	3.29276	0.372678
Pseudaminobacter	genus	0	0	0	0	0	0	0	0	0	0	0	0	0	0	0	0	0	1	0.0555556	0	0	0	0	0	0	0	0	0	0	0	0	0	-0.30103	-0.0501717	0.112187	3.45943	3.45943	3.45943	3.45943	3.45943	2.45943	3.29276	0.372678
Roseburia	genus	0	0	0	0	0	0	0	0	0	0	0	0	0	0	0	0	0	1	0.0555556	0	0	0	0	0	0	0	0	0	0	0	0	0	-0.30103	-0.0501717	0.112187	3.45943	3.45943	3.45943	3.45943	3.45943	2.45943	3.29276	0.372678
Bordetella	genus	0	0	0	0	0	0	0	0	0	0	0	0	0	0	0	0	0	1	0.0555556	0	0	0	0	0	0	0	0	0	0	0	0	0	-0.30103	-0.0501717	0.112187	3.45943	3.45943	3.45943	3.45943	3.45943	2.45943	3.29276	0.372678
Alcaligenesfaecalis	species	6	30	15	55	86	87	1	18	6	18	62	75	0	5	2	11	13	13	27.9444	0.544068	0.212608	0.359022	0.469434	0.140179	0.0636691	0.298163	0.173577	0.845098	0.71321	0.726999	0.669007	0.793391	0.798355	0.757677	0.0596566	3.58496	2.27302	2.5025	1.27302	2.38247	2.61891	2.43915	0.675757
Clostridiumbifermentans	species	0	0	0	0	0	0	44	12	7	90	7	42	31	5	8	51	10	45	19.5556	-1.65321	-1.11394	-0.90309	-1.95904	-0.90309	-1.63347	-1.36097	0.407775	-1.50515	-0.778151	-0.954243	-1.716	-1.04139	-1.66276	-1.27628	0.365631	0.78136	1.9386	1	0.957772	0.710493	0.204358	0.932097	0.519575
Peptostreptococcusanaerobius	species	0	0	0	0	0	0	71	19	17	103	5	73	12	1	2	16	2	26	19.2778	-1.85733	-1.30103	-1.25527	-2.01703	-0.778151	-1.86923	-1.51301	0.437964	-1.11394	-0.30103	-0.477121	-1.23045	-0.477121	-1.43136	-0.838505	0.434174	2.65711	3.90689	3.22239	2.74543	2.41504	1.63743	2.76405	0.697499
Methanoculleusmarisnigri	species	0	0	0	0	0	0	24	12	15	15	29	13	21	14	30	11	33	27	13.5556	-1.39794	-1.11394	-1.20412	-1.20412	-1.47712	-1.14613	-1.25723	0.133334	-1.34242	-1.17609	-1.49136	-1.07918	-1.53148	-1.44716	-1.34462	0.166247	0.669851	0.616671	-0.253757	1.11548	0.234465	-0.222392	0.360053	0.494009
Methanoculleusthermophilus	species	0	0	0	0	0	0	31	14	20	52	39	17	11	8	10	13	11	7	12.9444	-1.50515	-1.17609	-1.32222	-1.72428	-1.60206	-1.25527	-1.43084	0.195133	-1.07918	-0.954243	-1.04139	-1.14613	-1.07918	-0.90309	-1.03387	0.0818623	1.80735	1.47393	1.49476	2.16993	2.05889	1.80735	1.80204	0.259308
Pseudomonasalcaligenes	species	0	0	0	0	0	0	10	29	31	7	4	30	2	16	21	11	19	23	11.2778	-1.04139	-1.47712	-1.50515	-0.90309	-0.69897	-1.49136	-1.18618	0.320937	-0.477121	-1.23045	-1.34242	-1.07918	-1.30103	-1.38021	-1.13507	0.309771	2.80735	1.23447	0.932886	0.584963	-0.415037	0.77259	0.986203	0.961871
Methanothermobacterthermautotrophicus	species	6	9	3	89	9	9	1	0	0	11	0	1	2	1	0	8	0	1	8.33333	0.544068	1	0.60206	0.875061	1	0.69897	0.786693	0.182328	0.367977	0.69897	0.60206	1	1	0.69897	0.727996	0.221785	2	2.45943	3.45943	1.28951	3.45943	2.58496	2.54213	0.769689
Methanoculleusbourgensis	species	0	0	0	0	0	0	19	27	20	9	36	31	0	1	0	0	2	0	8.05556	-1.30103	-1.44716	-1.32222	-1	-1.5682	-1.50515	-1.35729	0.185506	0	-0.30103	0	0	-0.477121	0	-0.129692	0.190326	4.90689	4.24793	4.9542	4.32193	3.96963	5.39232	4.63215	0.489873
Clostridiumthermocellum	species	0	0	0	0	0	0	16	10	13	11	10	6	15	10	13	13	12	4	7.38889	-1.23045	-1.04139	-1.14613	-1.07918	-1.04139	-0.845098	-1.06394	0.118054	-1.20412	-1.04139	-1.14613	-1.14613	-1.11394	-0.69897	-1.05845	0.167924	0.754888	0.932886	0.777608	0.652077	0.691878	1.76553	0.929145	0.384264
Arcobactercryaerophilus	species	0	0	0	0	0	0	1	9	2	5	1	33	2	2	0	6	0	11	4	-0.30103	-1	-0.477121	-0.778151	-0.30103	-1.53148	-0.731469	0.437712	-0.477121	-0.477121	0	-0.845098	0	-1.07918	-0.479754	0.398566	2	2.73697	3.70044	1.19265	3.58496	1.87447	2.51491	0.915012
Clostridiumstercorarium	species	0	0	0	0	0	0	12	11	3	11	7	3	3	0	4	1	4	4	3.5	-1.11394	-1.07918	-0.60206	-1.07918	-0.90309	-0.60206	-0.896586	0.218883	-0.60206	0	-0.69897	-0.30103	-0.69897	-0.69897	-0.5	0.264188	2.52356	4.45943	1.48543	3.45943	1.848	1.48543	2.54355	1.09794
Clostridiumirregulare	species	0	0	0	0	0	0	8	3	1	7	1	5	0	2	0	9	0	10	2.55556	-0.954243	-0.60206	-0.30103	-0.90309	-0.30103	-0.778151	-0.639934	0.264036	0	-0.477121	0	-1	0	-1.04139	-0.419752	0.457346	4.24793	2.22239	3.58496	0.847997	3.58496	0.540568	2.5048	1.41745
Bifidobacteriumpseudolongum	species	0	0	0	0	0	0	1	2	0	0	0	0	15	4	12	6	1	4	2.5	-0.30103	-0.477121	0	0	0	0	-0.129692	0.190326	-1.20412	-0.69897	-1.11394	-0.845098	-0.30103	-0.69897	-0.810355	0.297951	-0.415037	1.37851	-0.241008	0.652077	2.45943	1.1375	0.82858	0.981435
Alkaliphilustransvaalensis	species	0	0	0	0	0	0	11	4	0	5	1	8	0	0	0	0	0	0	1.61111	-1.07918	-0.69897	0	-0.778151	-0.30103	-0.954243	-0.635263	0.373844	0	0	0	0	0	0	0	0	4.45943	3.90689	3.45943	4	3.58496	4.24793	3.94311	0.347914
Clostridiumhiranonis	species	0	0	0	0	0	0	5	0	1	5	1	4	2	0	0	4	1	4	1.5	-0.778151	0	-0.30103	-0.778151	-0.30103	-0.69897	-0.476222	0.294423	-0.477121	0	0	-0.69897	-0.30103	-0.69897	-0.362682	0.290446	2.41504	3.45943	3.58496	1.67807	2.58496	1.58496	2.55124	0.775586
Corynebacteriumefficiens	species	0	0	0	0	0	0	0	0	0	8	0	0	6	3	5	2	0	0	1.33333	0	0	0	-0.954243	0	0	-0.15904	0.355625	-0.845098	-0.60206	-0.778151	-0.477121	0	0	-0.450405	0.339765	0.652077	1.45943	0.874469	2.66297	3.45943	3.45943	2.09463	1.15626
Clostridiumperfringens	species	0	0	0	0	1	0	5	0	1	8	1	1	0	0	0	2	0	4	1.27778	-0.778151	0	-0.30103	-0.954243	0	-0.30103	-0.389076	0.362642	0	0	0	-0.477121	0.30103	-0.69897	-0.145844	0.336452	4	3.45943	3.58496	2.66297	3.58496	1.26303	3.09256	0.910556
Erysipelothrixrhusiopathiae	species	0	0	0	0	0	0	0	1	0	0	0	1	1	3	3	2	5	5	1.16667	0	-0.30103	0	0	0	-0.30103	-0.100343	0.141907	-0.30103	-0.60206	-0.60206	-0.477121	-0.778151	-0.778151	-0.589762	0.167002	2.45943	1.58496	1.45943	1.87447	0.874469	1	1.54213	0.532328
Brevundimonasdiminuta	species	1	2	5	5	0	2	0	1	0	0	0	1	0	0	1	0	0	0	1	0.30103	0.176091	0.778151	0.778151	0	0.176091	0.368253	0.302769	0.30103	0.477121	0.477121	0.778151	0	0.477121	0.418424	0.234023	3.45943	3.58496	2.45943	3.45943	3.45943	3.58496	3.33461	0.395397
Methanocorpusculumlabreanum	species	0	0	1	0	0	0	0	0	0	2	0	4	1	0	1	0	0	8	0.944444	0	0	0.30103	-0.477121	0	-0.69897	-0.145844	0.336452	-0.30103	0	0	0	0	-0.954243	-0.209212	0.350851	2.45943	3.45943	2.45943	3.70044	3.45943	0.736966	2.71252	1.01017
Desulfobacteriumautotrophicum	species	2	0	2	0	0	0	0	2	0	0	0	6	1	0	0	1	1	0	0.833333	0.477121	-0.477121	0.477121	0	0	-0.845098	-0.0613295	0.478636	0.176091	0	0.477121	-0.30103	-0.30103	0	0.00852542	0.270633	2.45943	3.70044	3.45943	2.45943	2.45943	4.08746	3.10427	0.670283
Clostridiumneonatale	species	0	0	0	0	1	0	2	1	2	3	1	3	1	0	0	0	0	1	0.833333	-0.477121	-0.30103	-0.477121	-0.60206	0	-0.60206	-0.409899	0.209268	-0.30103	0	0	0	0.30103	-0.30103	-0.0501717	0.206863	2.70044	3.58496	3.70044	3.80735	3.58496	2.80735	3.36425	0.439236
Syntrophomonaswolfei	species	0	0	0	0	0	0	0	1	1	8	3	0	0	0	0	0	0	0	0.722222	0	-0.30103	-0.30103	-0.954243	-0.60206	0	-0.359727	0.336123	0	0	0	0	0	0	0	0	3.45943	3.58496	3.58496	4.24793	3.80735	3.45943	3.69068	0.274907
Zimmermannellabifida	species	1	2	0	1	3	1	0	1	0	0	0	0	0	1	0	0	1	1	0.666667	0.30103	0.176091	0	0.30103	0.60206	0.30103	0.280207	0.179929	0.30103	0.176091	0	0.30103	0.30103	0	0.179864	0.134635	3.45943	2.58496	3.45943	3.45943	2.45943	2.45943	2.98035	0.480902
Clostridiumglycolicum	species	0	1	2	0	0	0	1	0	2	5	0	1	0	0	0	0	0	0	0.666667	-0.30103	0.30103	0	-0.778151	0	-0.30103	-0.179864	0.337459	0	0.30103	0.477121	0	0	0	0.129692	0.190326	3.58496	3.45943	3.70044	4	3.45943	3.58496	3.63154	0.184432
Desulfovibriodesulfuricans	species	0	7	1	0	0	0	0	2	0	0	0	0	1	1	0	0	0	0	0.666667	0	0.425969	0.30103	0	0	0	0.121166	0.17511	-0.30103	0.60206	0.30103	0	0	0	0.100343	0.283814	2.45943	2.70044	3.45943	3.45943	3.45943	3.45943	3.16627	0.420395
Thermoactinomycesvulgaris	species	0	0	0	0	0	0	0	1	2	3	0	1	0	0	1	1	0	3	0.666667	0	-0.30103	-0.477121	-0.60206	0	-0.30103	-0.280207	0.223705	0	0	-0.30103	-0.30103	0	-0.60206	-0.200687	0.224375	3.45943	3.58496	2.70044	2.80735	3.45943	1.58496	2.93276	0.691182
Psychrobactersp.PRwf-1	species	0	0	0	0	0	0	2	3	0	0	0	0	1	2	2	0	0	0	0.555556	-0.477121	-0.60206	0	0	0	0	-0.179864	0.25691	-0.30103	-0.477121	-0.477121	0	0	0	-0.209212	0.21729	2.70044	2.22239	1.87447	3.45943	3.45943	3.45943	2.8626	0.643064
p-1630-c5	species	1	2	4	0	0	0	0	0	0	0	0	0	1	1	0	0	0	0	0.5	0.30103	0.477121	0.69897	0	0	0	0.246187	0.271777	0	0.176091	0.69897	0	0	0	0.145844	0.255586	2.45943	2.45943	3.45943	3.45943	3.45943	3.45943	3.1261	0.471405
Stenotrophomonaskoreensis	species	0	4	2	1	1	0	0	0	0	0	0	0	0	0	0	0	0	0	0.444444	0	0.69897	0.477121	0.30103	0.30103	0	0.296359	0.248486	0	0.69897	0.477121	0.30103	0.30103	0	0.296359	0.248486	3.45943	3.45943	3.45943	3.45943	3.45943	3.45943	3.45943	0
Clostridiumbutyricum	species	0	0	0	0	0	2	0	1	0	0	0	0	0	0	2	1	1	0	0.388889	0	-0.30103	0	0	0	0.477121	0.0293485	0.228435	0	0	-0.477121	-0.30103	-0.30103	0.477121	-0.100343	0.30987	3.45943	3.58496	1.87447	2.45943	2.45943	3.45943	2.88286	0.649776
Methanobrevibactersmithii	species	0	0	0	0	0	0	0	0	1	1	0	0	1	1	1	0	1	1	0.388889	0	0	-0.30103	-0.30103	0	0	-0.100343	0.141907	-0.30103	-0.30103	-0.30103	0	-0.30103	-0.30103	-0.250858	0.112187	2.45943	2.45943	2.58496	3.58496	2.45943	2.45943	2.66794	0.412658
Laceyellasacchari	species	0	1	0	1	0	2	0	1	0	0	0	0	0	0	0	0	0	0	0.277778	0	0	0	0.30103	0	0.477121	0.129692	0.190326	0	0.30103	0	0.30103	0	0.477121	0.179864	0.189199	3.45943	3.58496	3.45943	3.45943	3.45943	3.45943	3.48035	0.0467826
Anaerobaculumhydrogeniformans	species	0	0	0	0	0	0	0	1	0	0	0	0	1	0	1	1	0	1	0.277778	0	-0.30103	0	0	0	0	-0.0501717	0.112187	-0.30103	0	-0.30103	-0.30103	0	-0.30103	-0.200687	0.141907	2.45943	3.58496	2.45943	2.45943	3.45943	2.45943	2.81369	0.502301
Lactobacillusvitulinus	species	0	0	0	0	0	0	0	0	0	0	0	0	0	0	0	0	1	4	0.277778	0	0	0	0	0	0	0	0	0	0	0	0	-0.30103	-0.69897	-0.166667	0.262206	3.45943	3.45943	3.45943	3.45943	2.45943	1.1375	2.90578	0.871029
Bdellovibriobacteriovorus	species	0	3	1	0	0	0	0	0	0	0	0	0	0	0	0	0	0	0	0.222222	0	0.60206	0.30103	0	0	0	0.150515	0.229915	0	0.60206	0.30103	0	0	0	0.150515	0.229915	3.45943	3.45943	3.45943	3.45943	3.45943	3.45943	3.45943	0
Pseudomonasstutzeri	species	0	1	0	0	0	0	0	1	0	0	0	0	0	1	0	0	1	0	0.222222	0	0	0	0	0	0	0	0	0	0	0	0	-0.30103	0	-0.0501717	0.112187	3.45943	2.58496	3.45943	3.45943	2.45943	3.45943	3.14702	0.4433
Acholeplasmalaidlawii	species	0	0	1	1	0	1	0	0	0	0	0	0	0	0	0	0	0	1	0.222222	0	0	0.30103	0.30103	0	0.30103	0.150515	0.150515	0	0	0.30103	0.30103	0	0	0.100343	0.141907	3.45943	3.45943	3.45943	3.45943	3.45943	2.45943	3.29276	0.372678
Carnobacteriumviridans	species	0	0	0	0	0	0	1	0	0	0	2	0	0	0	1	0	0	0	0.222222	-0.30103	0	0	0	-0.477121	0	-0.129692	0.190326	0	0	-0.30103	0	0	0	-0.0501717	0.112187	3.58496	3.45943	2.45943	3.45943	3.70044	3.45943	3.35385	0.409667
Syntrophomonaserecta	species	0	0	0	0	0	0	0	0	0	2	0	0	0	0	0	2	0	0	0.222222	0	0	0	-0.477121	0	0	-0.0795202	0.177813	0	0	0	-0.477121	0	0	-0.0795202	0.177813	3.45943	3.45943	3.45943	2.11548	3.45943	3.45943	3.23544	0.500862
Tissierellapraeacuta	species	0	0	0	0	0	0	0	0	0	1	0	0	1	0	2	0	0	0	0.222222	0	0	0	-0.30103	0	0	-0.0501717	0.112187	-0.30103	0	-0.477121	0	0	0	-0.129692	0.190326	2.45943	3.45943	1.87447	3.58496	3.45943	3.45943	3.04953	0.648039
Arcobacterbutzleri	species	0	0	0	0	0	0	0	0	0	1	0	1	1	1	0	0	0	0	0.222222	0	0	0	-0.30103	0	-0.30103	-0.100343	0.141907	-0.30103	-0.30103	0	0	0	0	-0.100343	0.141907	2.45943	2.45943	3.45943	3.58496	3.45943	3.58496	3.16794	0.503607
Anaerofustisstercorihominis	species	0	2	1	0	0	0	0	0	0	0	0	0	0	0	0	0	0	0	0.166667	0	0.477121	0.30103	0	0	0	0.129692	0.190326	0	0.477121	0.30103	0	0	0	0.129692	0.190326	3.45943	3.45943	3.45943	3.45943	3.45943	3.45943	3.45943	0
Bacteroidescoprosuis	species	0	0	0	0	1	2	0	0	0	0	0	0	0	0	0	0	0	0	0.166667	0	0	0	0	0.30103	0.477121	0.129692	0.190326	0	0	0	0	0.30103	0.477121	0.129692	0.190326	3.45943	3.45943	3.45943	3.45943	3.45943	3.45943	3.45943	0
Jeotgalicoccuspsychrophilus	species	0	0	0	0	0	0	1	0	0	0	0	0	0	1	0	1	0	0	0.166667	-0.30103	0	0	0	0	0	-0.0501717	0.112187	0	-0.30103	0	-0.30103	0	0	-0.100343	0.141907	3.58496	2.45943	3.45943	2.45943	3.45943	3.45943	3.14702	0.48822
Methanofollisliminatans	species	0	0	0	0	0	0	1	0	0	0	0	1	0	0	0	0	1	0	0.166667	-0.30103	0	0	0	0	-0.30103	-0.100343	0.141907	0	0	0	0	-0.30103	0	-0.0501717	0.112187	3.58496	3.45943	3.45943	3.45943	2.45943	3.58496	3.33461	0.395397
Dietziapsychralcaliphila	species	0	0	0	0	0	0	1	0	1	1	0	0	0	0	0	0	0	0	0.166667	-0.30103	0	-0.30103	-0.30103	0	0	-0.150515	0.150515	0	0	0	0	0	0	0	0	3.58496	3.45943	3.58496	3.58496	3.45943	3.45943	3.5222	0.0627654
Psychrobactermarincola	species	0	0	0	0	0	0	0	1	1	1	0	0	0	0	0	0	0	0	0.166667	0	-0.30103	-0.30103	-0.30103	0	0	-0.150515	0.150515	0	0	0	0	0	0	0	0	3.45943	3.58496	3.58496	3.58496	3.45943	3.45943	3.5222	0.0627654
Solibacillussilvestris	species	0	0	0	0	0	0	0	1	0	0	0	1	0	0	0	1	0	0	0.166667	0	-0.30103	0	0	0	-0.30103	-0.100343	0.141907	0	0	0	-0.30103	0	0	-0.0501717	0.112187	3.45943	3.58496	3.45943	2.45943	3.45943	3.58496	3.33461	0.395397
Sulfurimonasdenitrificans	species	0	0	0	0	0	0	0	0	1	0	0	2	0	0	0	0	0	0	0.166667	0	0	-0.30103	0	0	-0.477121	-0.129692	0.190326	0	0	0	0	0	0	0	0	3.45943	3.45943	3.58496	3.45943	3.45943	3.70044	3.52052	0.0926023
Petrotogamobilis	species	0	0	0	0	0	0	0	0	0	0	0	0	1	2	0	0	0	0	0.166667	0	0	0	0	0	0	0	0	-0.30103	-0.477121	0	0	0	0	-0.129692	0.190326	2.45943	1.87447	3.45943	3.45943	3.45943	3.45943	3.0286	0.632249
Enterococcusinusitatus	species	0	0	0	0	0	0	0	0	0	0	0	0	2	0	0	1	0	0	0.166667	0	0	0	0	0	0	0	0	-0.477121	0	0	-0.30103	0	0	-0.129692	0.190326	1.87447	3.45943	3.45943	2.45943	3.45943	3.45943	3.0286	0.632249
Bifidobacteriumanimalis	species	0	0	0	0	0	0	0	0	0	0	0	0	0	1	2	0	0	0	0.166667	0	0	0	0	0	0	0	0	0	-0.30103	-0.477121	0	0	0	-0.129692	0.190326	3.45943	2.45943	1.87447	3.45943	3.45943	3.45943	3.0286	0.632249
Desulfomicrobiumorale	species	0	0	0	0	0	0	0	0	0	0	0	0	0	0	0	0	3	0	0.166667	0	0	0	0	0	0	0	0	0	0	0	0	-0.60206	0	-0.100343	0.224375	3.45943	3.45943	3.45943	3.45943	1.45943	3.45943	3.1261	0.745356
Staphylococcusequorum	species	1	1	0	0	0	0	0	0	0	0	0	0	0	0	0	0	0	0	0.111111	0.30103	0.30103	0	0	0	0	0.100343	0.141907	0.30103	0.30103	0	0	0	0	0.100343	0.141907	3.45943	3.45943	3.45943	3.45943	3.45943	3.45943	3.45943	0
Helcococcusovis	species	1	0	1	0	0	0	0	0	0	0	0	0	0	0	0	0	0	0	0.111111	0.30103	0	0.30103	0	0	0	0.100343	0.141907	0.30103	0	0.30103	0	0	0	0.100343	0.141907	3.45943	3.45943	3.45943	3.45943	3.45943	3.45943	3.45943	0
Geobacillusdebilis	species	0	1	0	0	0	0	0	0	0	0	0	0	0	0	1	0	0	0	0.111111	0	0.30103	0	0	0	0	0.0501717	0.112187	0	0.30103	-0.30103	0	0	0	0	0.1738	3.45943	3.45943	2.45943	3.45943	3.45943	3.45943	3.29276	0.372678
Sphingobacteriummizutaii	species	0	0	0	2	0	0	0	0	0	0	0	0	0	0	0	0	0	0	0.111111	0	0	0	0.477121	0	0	0.0795202	0.177813	0	0	0	0.477121	0	0	0.0795202	0.177813	3.45943	3.45943	3.45943	3.45943	3.45943	3.45943	3.45943	0
Bacilluscoagulans	species	0	0	0	0	0	1	0	0	1	0	0	0	0	0	0	0	0	0	0.111111	0	0	-0.30103	0	0	0.30103	0	0.1738	0	0	0	0	0	0.30103	0.0501717	0.112187	3.45943	3.45943	3.58496	3.45943	3.45943	3.45943	3.48035	0.0467826
Facklamiasourekii	species	0	0	0	0	0	0	1	0	0	0	0	0	0	0	1	0	0	0	0.111111	-0.30103	0	0	0	0	0	-0.0501717	0.112187	0	0	-0.30103	0	0	0	-0.0501717	0.112187	3.58496	3.45943	2.45943	3.45943	3.45943	3.45943	3.31369	0.384775
Bacillusoleronius	species	0	0	0	0	0	0	2	0	0	0	0	0	0	0	0	0	0	0	0.111111	-0.477121	0	0	0	0	0	-0.0795202	0.177813	0	0	0	0	0	0	0	0	3.70044	3.45943	3.45943	3.45943	3.45943	3.45943	3.4996	0.0898184
Paracoccussolventivorans	species	0	0	0	0	0	0	0	1	0	0	0	0	0	0	0	0	1	0	0.111111	0	-0.30103	0	0	0	0	-0.0501717	0.112187	0	0	0	0	-0.30103	0	-0.0501717	0.112187	3.45943	3.58496	3.45943	3.45943	2.45943	3.45943	3.31369	0.384775
Bacillusginsengi	species	0	0	0	0	0	0	0	0	2	0	0	0	0	0	0	0	0	0	0.111111	0	0	-0.477121	0	0	0	-0.0795202	0.177813	0	0	0	0	0	0	0	0	3.45943	3.45943	3.70044	3.45943	3.45943	3.45943	3.4996	0.0898184
Methanosarcinamazei	species	0	0	0	0	0	0	0	0	0	1	0	0	0	0	0	1	0	0	0.111111	0	0	0	-0.30103	0	0	-0.0501717	0.112187	0	0	0	-0.30103	0	0	-0.0501717	0.112187	3.45943	3.45943	3.45943	2.58496	3.45943	3.45943	3.31369	0.325895
Desulfosporosinusmeridiei	species	0	0	0	0	0	0	0	0	0	0	2	0	0	0	0	0	0	0	0.111111	0	0	0	0	-0.477121	0	-0.0795202	0.177813	0	0	0	0	0	0	0	0	3.45943	3.45943	3.45943	3.45943	3.70044	3.45943	3.4996	0.0898184
Acinetobacterschindleri	species	0	0	0	0	0	0	0	0	0	0	0	2	0	0	0	0	0	0	0.111111	0	0	0	0	0	-0.477121	-0.0795202	0.177813	0	0	0	0	0	0	0	0	3.45943	3.45943	3.45943	3.45943	3.45943	3.70044	3.4996	0.0898184
Corynebacteriumflavescens	species	0	0	0	0	0	0	0	0	0	0	0	0	0	0	1	0	0	1	0.111111	0	0	0	0	0	0	0	0	0	0	-0.30103	0	0	-0.30103	-0.100343	0.141907	3.45943	3.45943	2.45943	3.45943	3.45943	2.45943	3.1261	0.471405
Bifidobacteriumpseudocatenulatum	species	0	0	0	0	0	0	0	0	0	0	0	0	0	0	0	1	1	0	0.111111	0	0	0	0	0	0	0	0	0	0	0	-0.30103	-0.30103	0	-0.100343	0.141907	3.45943	3.45943	3.45943	2.45943	2.45943	3.45943	3.1261	0.471405
Parabacteroidesgordonii	species	0	0	0	0	0	0	0	0	0	0	0	0	0	0	0	0	0	2	0.111111	0	0	0	0	0	0	0	0	0	0	0	0	0	-0.477121	-0.0795202	0.177813	3.45943	3.45943	3.45943	3.45943	3.45943	1.87447	3.19527	0.590681
Clostridiumproteoclasticum	species	0	0	0	0	0	0	0	0	0	0	0	0	0	0	0	0	0	2	0.111111	0	0	0	0	0	0	0	0	0	0	0	0	0	-0.477121	-0.0795202	0.177813	3.45943	3.45943	3.45943	3.45943	3.45943	1.87447	3.19527	0.590681
Paenibacillusborealis	species	1	0	0	0	0	0	0	0	0	0	0	0	0	0	0	0	0	0	0.0555556	0.30103	0	0	0	0	0	0.0501717	0.112187	0.30103	0	0	0	0	0	0.0501717	0.112187	3.45943	3.45943	3.45943	3.45943	3.45943	3.45943	3.45943	0
Symbiobacteriumthermophilum	species	1	0	0	0	0	0	0	0	0	0	0	0	0	0	0	0	0	0	0.0555556	0.30103	0	0	0	0	0	0.0501717	0.112187	0.30103	0	0	0	0	0	0.0501717	0.112187	3.45943	3.45943	3.45943	3.45943	3.45943	3.45943	3.45943	0
Pleomorphomonasoryzae	species	1	0	0	0	0	0	0	0	0	0	0	0	0	0	0	0	0	0	0.0555556	0.30103	0	0	0	0	0	0.0501717	0.112187	0.30103	0	0	0	0	0	0.0501717	0.112187	3.45943	3.45943	3.45943	3.45943	3.45943	3.45943	3.45943	0
Clostridiumorbiscindens	species	0	1	0	0	0	0	0	0	0	0	0	0	0	0	0	0	0	0	0.0555556	0	0.30103	0	0	0	0	0.0501717	0.112187	0	0.30103	0	0	0	0	0.0501717	0.112187	3.45943	3.45943	3.45943	3.45943	3.45943	3.45943	3.45943	0
hoa12_73A10	species	0	0	0	1	0	0	0	0	0	0	0	0	0	0	0	0	0	0	0.0555556	0	0	0	0.30103	0	0	0.0501717	0.112187	0	0	0	0.30103	0	0	0.0501717	0.112187	3.45943	3.45943	3.45943	3.45943	3.45943	3.45943	3.45943	0
Eubacteriumcellulosolvens	species	0	0	0	1	0	0	0	0	0	0	0	0	0	0	0	0	0	0	0.0555556	0	0	0	0.30103	0	0	0.0501717	0.112187	0	0	0	0.30103	0	0	0.0501717	0.112187	3.45943	3.45943	3.45943	3.45943	3.45943	3.45943	3.45943	0
Bacilluspsychrodurans	species	0	0	0	0	1	0	0	0	0	0	0	0	0	0	0	0	0	0	0.0555556	0	0	0	0	0.30103	0	0.0501717	0.112187	0	0	0	0	0.30103	0	0.0501717	0.112187	3.45943	3.45943	3.45943	3.45943	3.45943	3.45943	3.45943	0
Ruminococcusflavefaciens	species	0	0	0	0	0	1	0	0	0	0	0	0	0	0	0	0	0	0	0.0555556	0	0	0	0	0	0.30103	0.0501717	0.112187	0	0	0	0	0	0.30103	0.0501717	0.112187	3.45943	3.45943	3.45943	3.45943	3.45943	3.45943	3.45943	0
Pseudomonascitronellolis	species	0	0	0	0	0	0	0	1	0	0	0	0	0	0	0	0	0	0	0.0555556	0	-0.30103	0	0	0	0	-0.0501717	0.112187	0	0	0	0	0	0	0	0	3.45943	3.58496	3.45943	3.45943	3.45943	3.45943	3.48035	0.0467826
Massiliatimonae	species	0	0	0	0	0	0	0	1	0	0	0	0	0	0	0	0	0	0	0.0555556	0	-0.30103	0	0	0	0	-0.0501717	0.112187	0	0	0	0	0	0	0	0	3.45943	3.58496	3.45943	3.45943	3.45943	3.45943	3.48035	0.0467826
Pseudomonasnitroreducens	species	0	0	0	0	0	0	0	1	0	0	0	0	0	0	0	0	0	0	0.0555556	0	-0.30103	0	0	0	0	-0.0501717	0.112187	0	0	0	0	0	0	0	0	3.45943	3.58496	3.45943	3.45943	3.45943	3.45943	3.48035	0.0467826
Sulfurospirillumbarnesii	species	0	0	0	0	0	0	0	0	1	0	0	0	0	0	0	0	0	0	0.0555556	0	0	-0.30103	0	0	0	-0.0501717	0.112187	0	0	0	0	0	0	0	0	3.45943	3.45943	3.58496	3.45943	3.45943	3.45943	3.48035	0.0467826
Acinetobacterlwoffii	species	0	0	0	0	0	0	0	0	1	0	0	0	0	0	0	0	0	0	0.0555556	0	0	-0.30103	0	0	0	-0.0501717	0.112187	0	0	0	0	0	0	0	0	3.45943	3.45943	3.58496	3.45943	3.45943	3.45943	3.48035	0.0467826
Rheinheimeraaquimaris	species	0	0	0	0	0	0	0	0	0	1	0	0	0	0	0	0	0	0	0.0555556	0	0	0	-0.30103	0	0	-0.0501717	0.112187	0	0	0	0	0	0	0	0	3.45943	3.45943	3.45943	3.58496	3.45943	3.45943	3.48035	0.0467826
Acinetobacterradioresistens	species	0	0	0	0	0	0	0	0	0	0	0	1	0	0	0	0	0	0	0.0555556	0	0	0	0	0	-0.30103	-0.0501717	0.112187	0	0	0	0	0	0	0	0	3.45943	3.45943	3.45943	3.45943	3.45943	3.58496	3.48035	0.0467826
Sulfuricurvumkujiense	species	0	0	0	0	0	0	0	0	0	0	0	1	0	0	0	0	0	0	0.0555556	0	0	0	0	0	-0.30103	-0.0501717	0.112187	0	0	0	0	0	0	0	0	3.45943	3.45943	3.45943	3.45943	3.45943	3.58496	3.48035	0.0467826
Acholeplasmaaxanthum	species	0	0	0	0	0	0	0	0	0	0	0	1	0	0	0	0	0	0	0.0555556	0	0	0	0	0	-0.30103	-0.0501717	0.112187	0	0	0	0	0	0	0	0	3.45943	3.45943	3.45943	3.45943	3.45943	3.58496	3.48035	0.0467826
Brevibacillusborstelensis	species	0	0	0	0	0	0	0	0	0	0	0	0	1	0	0	0	0	0	0.0555556	0	0	0	0	0	0	0	0	-0.30103	0	0	0	0	0	-0.0501717	0.112187	2.45943	3.45943	3.45943	3.45943	3.45943	3.45943	3.29276	0.372678
Lactobacillusintestinalis	species	0	0	0	0	0	0	0	0	0	0	0	0	1	0	0	0	0	0	0.0555556	0	0	0	0	0	0	0	0	-0.30103	0	0	0	0	0	-0.0501717	0.112187	2.45943	3.45943	3.45943	3.45943	3.45943	3.45943	3.29276	0.372678
Bifidobacteriumsubtile	species	0	0	0	0	0	0	0	0	0	0	0	0	1	0	0	0	0	0	0.0555556	0	0	0	0	0	0	0	0	-0.30103	0	0	0	0	0	-0.0501717	0.112187	2.45943	3.45943	3.45943	3.45943	3.45943	3.45943	3.29276	0.372678
Abiotrophiadefectiva	species	0	0	0	0	0	0	0	0	0	0	0	0	0	1	0	0	0	0	0.0555556	0	0	0	0	0	0	0	0	0	-0.30103	0	0	0	0	-0.0501717	0.112187	3.45943	2.45943	3.45943	3.45943	3.45943	3.45943	3.29276	0.372678
Alloscardoviaomnicolens	species	0	0	0	0	0	0	0	0	0	0	0	0	0	1	0	0	0	0	0.0555556	0	0	0	0	0	0	0	0	0	-0.30103	0	0	0	0	-0.0501717	0.112187	3.45943	2.45943	3.45943	3.45943	3.45943	3.45943	3.29276	0.372678
Acinetobacterjohnsonii	species	0	0	0	0	0	0	0	0	0	0	0	0	0	1	0	0	0	0	0.0555556	0	0	0	0	0	0	0	0	0	-0.30103	0	0	0	0	-0.0501717	0.112187	3.45943	2.45943	3.45943	3.45943	3.45943	3.45943	3.29276	0.372678
Atopobiumvaginae	species	0	0	0	0	0	0	0	0	0	0	0	0	0	1	0	0	0	0	0.0555556	0	0	0	0	0	0	0	0	0	-0.30103	0	0	0	0	-0.0501717	0.112187	3.45943	2.45943	3.45943	3.45943	3.45943	3.45943	3.29276	0.372678
Sphingomonaswittichii	species	0	0	0	0	0	0	0	0	0	0	0	0	0	0	1	0	0	0	0.0555556	0	0	0	0	0	0	0	0	0	0	-0.30103	0	0	0	-0.0501717	0.112187	3.45943	3.45943	2.45943	3.45943	3.45943	3.45943	3.29276	0.372678
Corynebacteriumvariabile	species	0	0	0	0	0	0	0	0	0	0	0	0	0	0	1	0	0	0	0.0555556	0	0	0	0	0	0	0	0	0	0	-0.30103	0	0	0	-0.0501717	0.112187	3.45943	3.45943	2.45943	3.45943	3.45943	3.45943	3.29276	0.372678
Bacteroidescapillosus	species	0	0	0	0	0	0	0	0	0	0	0	0	0	0	1	0	0	0	0.0555556	0	0	0	0	0	0	0	0	0	0	-0.30103	0	0	0	-0.0501717	0.112187	3.45943	3.45943	2.45943	3.45943	3.45943	3.45943	3.29276	0.372678
Corynebacteriumamycolatum	species	0	0	0	0	0	0	0	0	0	0	0	0	0	0	1	0	0	0	0.0555556	0	0	0	0	0	0	0	0	0	0	-0.30103	0	0	0	-0.0501717	0.112187	3.45943	3.45943	2.45943	3.45943	3.45943	3.45943	3.29276	0.372678
Bifidobacteriumlongum	species	0	0	0	0	0	0	0	0	0	0	0	0	0	0	1	0	0	0	0.0555556	0	0	0	0	0	0	0	0	0	0	-0.30103	0	0	0	-0.0501717	0.112187	3.45943	3.45943	2.45943	3.45943	3.45943	3.45943	3.29276	0.372678
CandidatusMicrothrixparvicella	species	0	0	0	0	0	0	0	0	0	0	0	0	0	0	1	0	0	0	0.0555556	0	0	0	0	0	0	0	0	0	0	-0.30103	0	0	0	-0.0501717	0.112187	3.45943	3.45943	2.45943	3.45943	3.45943	3.45943	3.29276	0.372678
Dietziamaris	species	0	0	0	0	0	0	0	0	0	0	0	0	0	0	0	1	0	0	0.0555556	0	0	0	0	0	0	0	0	0	0	0	-0.30103	0	0	-0.0501717	0.112187	3.45943	3.45943	3.45943	2.45943	3.45943	3.45943	3.29276	0.372678
Eubacteriumsiraeum	species	0	0	0	0	0	0	0	0	0	0	0	0	0	0	0	1	0	0	0.0555556	0	0	0	0	0	0	0	0	0	0	0	-0.30103	0	0	-0.0501717	0.112187	3.45943	3.45943	3.45943	2.45943	3.45943	3.45943	3.29276	0.372678
Sharpeaazabuensis	species	0	0	0	0	0	0	0	0	0	0	0	0	0	0	0	1	0	0	0.0555556	0	0	0	0	0	0	0	0	0	0	0	-0.30103	0	0	-0.0501717	0.112187	3.45943	3.45943	3.45943	2.45943	3.45943	3.45943	3.29276	0.372678
Bifidobacteriumadolescentis	species	0	0	0	0	0	0	0	0	0	0	0	0	0	0	0	0	1	0	0.0555556	0	0	0	0	0	0	0	0	0	0	0	0	-0.30103	0	-0.0501717	0.112187	3.45943	3.45943	3.45943	3.45943	2.45943	3.45943	3.29276	0.372678
Propionibacteriumfreudenreichii	species	0	0	0	0	0	0	0	0	0	0	0	0	0	0	0	0	1	0	0.0555556	0	0	0	0	0	0	0	0	0	0	0	0	-0.30103	0	-0.0501717	0.112187	3.45943	3.45943	3.45943	3.45943	2.45943	3.45943	3.29276	0.372678
Peptoniphilusasaccharolyticus	species	0	0	0	0	0	0	0	0	0	0	0	0	0	0	0	0	1	0	0.0555556	0	0	0	0	0	0	0	0	0	0	0	0	-0.30103	0	-0.0501717	0.112187	3.45943	3.45943	3.45943	3.45943	2.45943	3.45943	3.29276	0.372678
Pseudaminobactersalicylatoxidans	species	0	0	0	0	0	0	0	0	0	0	0	0	0	0	0	0	0	1	0.0555556	0	0	0	0	0	0	0	0	0	0	0	0	0	-0.30103	-0.0501717	0.112187	3.45943	3.45943	3.45943	3.45943	3.45943	2.45943	3.29276	0.372678
Microbacteriumaurum	species	0	0	0	0	0	0	0	0	0	0	0	0	0	0	0	0	0	1	0.0555556	0	0	0	0	0	0	0	0	0	0	0	0	0	-0.30103	-0.0501717	0.112187	3.45943	3.45943	3.45943	3.45943	3.45943	2.45943	3.29276	0.372678
Desulfotaleapsychrophila	species	0	0	0	0	0	0	0	0	0	0	0	0	0	0	0	0	0	1	0.0555556	0	0	0	0	0	0	0	0	0	0	0	0	0	-0.30103	-0.0501717	0.112187	3.45943	3.45943	3.45943	3.45943	3.45943	2.45943	3.29276	0.372678
Eubacteriumrectale	species	0	0	0	0	0	0	0	0	0	0	0	0	0	0	0	0	0	1	0.0555556	0	0	0	0	0	0	0	0	0	0	0	0	0	-0.30103	-0.0501717	0.112187	3.45943	3.45943	3.45943	3.45943	3.45943	2.45943	3.29276	0.372678

## Sheet: caption
Supplementary Table S2. Comparison between taxonomic results obtained with three different sequencing approaches. Number of reads assigned to different taxa according to RDP classifier trained on Greengenes and using 60,000 subsampled reads for each sample. (A) Taxonomy; (B) taxonomic level; (C-H) number of amplicon sequences assigned to different taxa in the six samples examined; (I-N) number of…
