# Supplementary material for: Taxonomy of anaerobic digestion microbiome reveals biases associated with the applied high throughput sequencing strategies
Source: Sci Rep. 2018 Jan 31;8:1926. doi: 10.1038/s41598-018-20414-0 (PMC5792648; doi:10.1038/s41598-018-20414-0)
Supplement: Supplementary file 3 — Supplementary Table S3 [file 41598_2018_20414_MOESM3_ESM.xlsx]

## Sheet: relative_abundance
		Amplicons Greengenes						Shotgun RNA Greengenes						Shotgun DNA Greengenes						Shotgun DNA MetaPhlAn
		CSTR01a	CSTR02a	CSTR03a	CSTR01b	CSTR02b	CSTR03b	CSTR01a	CSTR02a	CSTR03a	CSTR01b	CSTR02b	CSTR03b	CSTR01a	CSTR02a	CSTR03a	CSTR01b	CSTR02b	CSTR03b	CSTR01a	CSTR02a	CSTR03a	CSTR01b	CSTR02b	CSTR03b
Archaea	domain	1.81943	1.5508	1.87548	1.04259	3.10298	3.7305	21.2834	21.0589	20.2071	14.9537	28.8818	22.3371	2.46679	2.2425	3.01664	1.85612	4.24402	4.07587	67.8134	63.9079	68.1815	53.7738	84.5065	76.5658
Bacteria	domain	98.1472	98.4074	98.0995	98.9323	96.8636	96.2428	60.7309	61.1522	62.3196	68.1163	49.7529	59.4606	79.519	79.4684	77.6769	80.0412	77.1373	77.6512	32.1628	36.0605	31.7651	46.1889	15.4758	23.4185
Actinobacteria	class	0.700037	1.26504	0.557801	0.541344	0.349043	0.447726	0.0959748	0.0575694	0.0723451	0.136502	0.0272342	0.0618274	1.02508	0.978884	1.0761	0.576598	0.392851	0.390155	4.78164	5.57986	6.02075	3.79136	1.2219	1.47401
Alphaproteobacteria	class	0.190463	0.307487	0.168676	0.152044	0.0901834	0.111932	0.0019195	0.0211088	0.0095191	0.017303	0.0019453	0.0154568	0.0948767	0.116385	0.150337	0.0713107	0.069207	0.064334	1.8887	2.46575	2.8448	2.39846	0.63155	0.86185
Bacilli	class	1.34995	1.1865	0.79662	1.04426	0.449247	1.01073	0.637273	0.516206	0.416936	0.467182	0.106991	0.35744	0.750763	0.635963	0.385734	0.631609	0.258508	0.508446	1.06728	0.57979	0.5098	1.3589	0.31389	0.29549
Bacteroidia	class	2.76339	3.18182	2.75059	1.29488	0.744848	1.4785	0.0959748	0.0729213	0.118037	0.171108	0.0272342	0.135247	0.959079	0.966414	0.68443	0.484913	0.30736	0.686922	0.5471	0.32748	0.27092	0.39894	0.11456	0.23154
Betaproteobacteria	class	0.563037	1.41878	1.02375	0.663314	1.2108	1.04581	0.117089	0.303199	0.430263	0.332603	0.645839	0.983442	0.317631	0.669216	0.51629	0.415639	0.708354	0.614286	2.43374	4.52899	2.80771	3.39845	2.21067	2.01791
Clostridia	class	32.038	35.0368	30.9713	47.1337	32.932	34.5284	16.8263	15.0448	14.4176	20.1753	11.5629	10.3928	18.8165	18.6341	17.2354	20.5538	17.6763	17.5611	6.69349	4.74186	4.05543	8.39957	2.76983	3.18748
Deinococci	class	0	0	0	0	0	0	0.00383899	0	0	0	0	0.00193211	0.00206254	0.00207831	0	0	0	0.00207529	0.43445	0.45533	0.38097	0.57747	0.1653	0.2139
Deltaproteobacteria	class	0.18211	0.487968	0.205418	0.340846	0.168676	0.265629	0.0671824	0.0940301	0.0552108	0.0499865	0.0272342	0.090809	0.134065	0.195361	0.134512	0.154846	0.111952	0.134894	0.56157	0.54617	0.46835	0.60321	0.14436	0.18892
Epsilonproteobacteria	class	0.404317	0.504679	0.339023	0.330822	0.108554	0.751779	0.0537459	0.299361	0.14469	0.0999731	0.0641948	0.475298	0.0804389	0.168343	0.049453	0.11206	0.044781	0.278089	0.16244	0.10886	0.06401	0.39581	0.04569	0.25806
Gammaproteobacteria	class	1.25806	4.71758	4.60603	4.31739	3.87287	7.83354	0.869532	3.12026	3.67818	2.54931	0.960977	5.23214	0.618761	1.63979	1.52315	1.71349	1.64265	3.09841	5.04074	9.6825	8.24816	16.8124	5.34597	11.1539
Gemmatimonadetes	class	0	0	0.00167006	0	0	0	0.0019195	0	0	0.00192256	0	0.00193211	0	0	0	0	0	0	0	0.00134	0.00093	0	0	0
Methanobacteria	class	0.0885488	0.203877	0.0885133	0.20551	0.0501019	0.0534599	0.0287924	0.0249467	0.0152306	0.0615219	0.0038906	0.00772842	0.0536259	0.0540361	0.0632999	0.0753856	0.016284	0.0249035	0.64336	0.40499	0.38975	1.23077	0.11533	0.10189
Methanomicrobia	class	1.66572	1.28342	1.7519	0.790296	3.02114	3.65699	21.1202	20.89	20.0853	14.8018	28.8001	22.2308	2.37604	2.15729	2.93158	1.76443	4.20331	4.03022	66.9814	63.2848	67.5336	52.1632	84.3155	76.348
Mollicutes	class	0.489525	0.625	0.352383	0.0685035	0.0668025	0.233887	0.00383899	0.00575694	0.00761528	0.00384512	0.0019453	0.0347779	0.123752	0.12262	0.0395624	0.0346366	0.0101775	0.116216	0.23987	0.14713	0.11787	0.32642	0.11426	0.101
Opitutae	class	0	0	0	0	0	0	0.0019195	0.00191898	0	0	0	0	0.0165003	0.0207831	0.015825	0	0	0.00207529	0.01495	0.01365	0.0214	0.00628	0.001	0.00209
Phycisphaerae	class	0.00334146	0.00167112	0.00167006	0.00167082	0.00334012	0.00334124	0.00383899	0	0.00190382	0.00192256	0	0.00193211	0.00618761	0.00207831	0.00197812	0	0	0.00207529	0.01835	0.01608	0.01705	0	0.00058	0
Spartobacteria	class	0	0.00167112	0	0	0	0	0	0	0	0	0	0	0	0	0	0	0	0	0.00312	0.00348	0.00339	0	0	0
Synergistia	class	2.09677	1.54078	1.66004	0.312443	0.437556	0.544622	0.771638	0.58337	0.599703	0.16534	0.108937	0.11013	0.928141	0.983041	0.941586	0.30358	0.362319	0.394305	1.94246	1.34759	1.17719	1.07901	0.393	0.55688
Thermomicrobia	class	0	0.00167112	0.00167006	0	0.00167006	0.00167062	0	0.00191898	0	0	0	0.00193211	0.00206254	0.00831324	0	0.00203745	0.0020355	0.00207529	0	0.00693	0.00465	0	0.00041	0
Thermoplasmata	class	0.0534634	0.0601604	0.0317312	0.045112	0.0233809	0.0183768	0.120928	0.120896	0.0913833	0.0845926	0.0700307	0.0830805	0.0330006	0.027018	0.0178031	0.0122247	0.020355	0.0166023	0	0	0	0.01152	0	0
Thermotogae	class	0.497878	0.384358	0.437556	0.489549	0.195397	0.312406	0.364704	0.310875	0.276054	0.365286	0.101156	0.113994	0.327943	0.355391	0.176053	0.346366	0.177088	0.257336	0.10121	0.05212	0.03739	0.11976	0.02177	0.04773
																				0.0738321	0.0372763	0.0434601	0.110184	0.0636488	0.0951799
																				0.819701	0.831866	0.827118	0.661252	0.935459	0.917875
																				0.15211	0.115639	0.15857	0.172625	0.206359	0.210865
Acetobacteraceae	family	0.00167073	0.00334225	0.00334012	0	0	0	0	0	0	0	0	0	0	0	0	0	0	0	0.14435	0.24491	0.16705	0.14715	0.03948	0.07706
Acholeplasmataceae	family	0.0601464	0.0284091	0.0317312	0.0300747	0.0233809	0.183768	0	0.00575694	0.00761528	0.00192256	0.0019453	0.0289816	0.00825014	0.00623493	0.00395624	0.0142621	0.0020355	0.085087	0.11552	0.08902	0.07364	0.19498	0.07203	0.04135
Actinomycetaceae	family	0.0601464	0.0902406	0.0283911	0.0417704	0.026721	0.0217181	0.00383899	0.00383796	0.00190382	0.00384512	0	0	0.030938	0.0436445	0.0296718	0.0203745	0.024426	0.0103765	0.21183	0.18998	0.10127	0.21317	0.1092	0.06247
Actinopolysporaceae	family	0	0	0	0	0	0	0	0	0	0	0	0	0	0	0	0.00203745	0	0	0.00631	0.00607	0.00813	0.00429	0	0
Aerococcaceae	family	0.115281	0.108623	0.0818331	0.0584786	0.0150306	0.0167062	0.105572	0.122815	0.102806	0.017303	0.00778119	0.00966053	0.0598135	0.0644276	0.03165	0.040749	0.0142485	0.0249035	0.09338	0.06615	0.04852	0.10523	0.02051	0.02301
Alcaligenaceae	family	0.404317	1.03443	0.668025	0.551369	1.01707	0.816933	0.0403094	0.155437	0.236074	0.190333	0.361825	0.581564	0.123752	0.317982	0.201768	0.193558	0.372496	0.263562	0.93013	1.69654	0.96383	1.30724	1.01566	0.80942
Alcanivoracaceae	family	0	0	0	0.0100249	0	0	0.0019195	0	0	0.0326835	0	0	0	0	0	0.00203745	0	0	0.03793	0.07146	0.05624	0.15684	0.03341	0.02496
Alteromonadaceae	family	0	0.0217246	0.00334012	0	0	0	0	0.00191898	0	0	0	0.00386421	0.00412507	0.00415662	0.00395624	0	0	0.00415058	0.09425	0.39505	0.23917	0.67551	0.16159	0.3492
Bacillaceae	family	0.00167073	0.00334225	0.00668025	0.0100249	0.0116904	0.0183768	0.0134365	0	0.00571146	0.0115354	0.00583589	0.0115926	0	0.00623493	0.00395624	0.00611234	0.0020355	0.0103765	0.15168	0.13178	0.12407	0.27896	0.08257	0.07282
Bacteriovoracaceae	family	0	0	0	0	0	0	0	0	0	0	0	0	0	0	0.00197812	0	0	0	0.07041	0.04113	0.02066	0.12559	0.00491	0.03482
Bifidobacteriaceae	family	0.093561	0.187166	0.0484318	0.0751867	0.0384114	0.0451068	0.011517	0.00383796	0.00380764	0	0	0.00193211	0.0825014	0.0665059	0.0771468	0.0387115	0.024426	0.0269788	0.59906	0.55483	0.51635	0.4446	0.141	0.21724
Brevibacteriaceae	family	0	0.00668449	0	0.00167082	0	0	0	0.00191898	0	0	0	0	0.00206254	0.00207831	0.00197812	0.00203745	0.0020355	0	0.30085	0.34436	0.43335	0.2773	0.10092	0.06771
Brucellaceae	family	0.00835366	0.0167112	0.00835031	0.0116957	0.00334012	0.0116943	0	0	0	0	0	0.00193211	0.00825014	0.00207831	0.00395624	0.00203745	0.008142	0.00207529	0.05491	0.08941	0.06651	0.21442	0.06406	0.04824
Campylobacteraceae	family	0.389281	0.486297	0.322322	0.320797	0.106884	0.736744	0.0383899	0.201493	0.0989986	0.0807475	0.0427966	0.384489	0.0453758	0.114307	0.0296718	0.0835354	0.0223905	0.219981	0.04854	0.02847	0.02899	0.19206	0.01023	0.14413
Carnobacteriaceae	family	0.454439	0.474599	0.337353	0.108603	0.0768229	0.13365	0.0518264	0.0710023	0.0533069	0.00769024	0.0038906	0.0193211	0.206254	0.230692	0.140447	0.0814979	0.0427455	0.0456564	0.06822	0.03222	0.01326	0.0438	0.00933	0.00207
Caulobacteraceae	family	0.0050122	0.00501337	0.0116904	0.0167082	0	0.00334124	0	0.00383796	0.00190382	0.00192256	0	0.00193211	0	0	0.0178031	0.0142621	0	0	0.22529	0.31583	0.85954	0.59573	0.06374	0.10432
Cellulomonadaceae	family	0	0	0	0	0	0	0	0	0	0	0	0	0.00206254	0	0.00197812	0	0	0	0.06237	0.07349	0.06298	0.06886	0.0308	0.02891
Chromatiaceae	family	0	0.00167112	0	0	0	0	0	0.00383796	0	0.00192256	0	0	0	0	0	0	0	0	0.01012	0.01985	0.03014	0.024	0.0145	0.00939
Clostridiaceae	family	1.52538	0.365976	0.384114	2.20548	0.339023	2.3539	1.84656	0.679319	0.540685	2.92806	0.4552	1.4626	1.22721	0.629728	0.466837	1.44455	0.612685	1.39875	0.11911	0.05889	0.04964	0.19812	0.04407	0.0462
Comamonadaceae	family	0.0100244	0.0785428	0.0183707	0.00167082	0.0217108	0.00334124	0.015356	0.0441366	0.0095191	0.0192256	0.0700307	0.0270495	0.00618761	0.0457228	0.0118687	0.00611234	0.036639	0.0228282	0.2344	1.0094	0.48149	0.48664	0.52403	0.1803
Coriobacteriaceae	family	0.0384268	0.155414	0.0434216	0.0517953	0.0350713	0.0601423	0	0	0	0.00192256	0	0.00193211	0.0474383	0.0581927	0.0514312	0.0611234	0.0346035	0.03528	0.34822	0.43812	0.42123	0.47637	0.14411	0.18217
Corynebacteriaceae	family	0.274	0.407754	0.227128	0.160398	0.115234	0.13532	0.0211145	0.0095949	0.0152306	0.0730573	0.0038906	0.0193211	0.272255	0.257711	0.314521	0.132434	0.0631005	0.0788611	0.59538	0.44793	0.59765	0.3187	0.06771	0.12387
Cyclobacteriaceae	family	0	0.0100267	0.00167006	0	0	0.00167062	0	0	0	0	0	0	0	0.00207831	0	0.00203745	0.0020355	0	0.02003	0.00624	0.00962	0.00908	0.01263	0.01098
Deinococcaceae	family	0	0	0	0	0	0	0.00383899	0	0	0	0	0	0.00206254	0.00207831	0	0	0	0	0.12748	0.33352	0.22443	0.48469	0.12116	0.12193
Dermabacteraceae	family	0.00334146	0.00334225	0.00167006	0.00167082	0.00167006	0.00167062	0	0	0	0	0	0	0.00206254	0	0	0	0	0	0.26758	0.19682	0.33082	0.1748	0.04038	0.10836
Desulfobacteraceae	family	0.00835366	0.00501337	0.0150306	0.00501245	0.00334012	0.0100237	0	0.0095949	0.00380764	0	0.0019453	0.0193211	0.0103127	0.00623493	0.00395624	0.0040749	0.004071	0.00622587	0.00066	0.00508	0.00161	0	0	0.00179
Desulfobulbaceae	family	0.135329	0.360963	0.128595	0.213864	0.0450917	0.096896	0.023034	0.0249467	0.0228458	0.00769024	0.0038906	0.00579632	0.0886891	0.139247	0.0909936	0.0794605	0.016284	0.049807	0.07985	0.10806	0.1075	0.06437	0.01288	0.02655
Desulfomicrobiaceae	family	0.00835366	0.0467914	0.0183707	0.0768575	0.0868432	0.113602	0.00767799	0.0115139	0.00190382	0.017303	0.0136171	0.0212532	0.00618761	0.0166265	0.0178031	0.018337	0.0264615	0.0249035	0.02445	0.01488	0.03844	0	0	0
Desulfovibrionaceae	family	0	0.0150401	0.00334012	0.0267331	0.0167006	0.0150356	0.0019195	0.00575694	0.00190382	0.00384512	0.0019453	0	0.00206254	0.00623493	0.00197812	0.0264868	0.0183195	0.0103765	0.19525	0.2083	0.11144	0.24196	0.06404	0.05305
Dietziaceae	family	0	0	0	0	0	0	0.00767799	0.00191898	0.00761528	0.00192256	0.00583589	0	0.0165003	0.00415662	0.00593437	0.00611234	0.004071	0.00622587	0.23938	0.29443	0.34131	0.12546	0.0411	0.06234
Enterobacteriaceae	family	0	0	0	0	0	0	0.0019195	0	0	0	0	0	0	0	0	0	0	0	0.03644	0.07093	0.08718	0.1026	0.03983	0.06813
Enterococcaceae	family	0.0167073	0.00501337	0.00835031	0.0133665	0.00167006	0.0100237	0.00383899	0.00383796	0.00190382	0.00384512	0	0	0.00825014	0.0103916	0	0.0101872	0.0020355	0.00207529	0	0	0	0.00077	0	0
Erysipelotrichaceae	family	0.780232	1.01437	0.694746	0.538003	0.504359	0.536269	0.019195	0.0134329	0.0247496	0.00769024	0.00583589	0.00386421	0.255754	0.266024	0.172097	0.19967	0.175053	0.209604	0.08578	0.05269	0.02824	0.10953	0.03359	0.03774
Eubacteriaceae	family	0.247268	0.462901	0.242159	0.0284039	0.0250509	0.0300712	0.00767799	0.00191898	0.00380764	0.00384512	0.0038906	0.00386421	0.0515634	0.0623493	0.03165	0.0040749	0.0061065	0.00207529	0.00393	0.00437	0.00377	0.00526	0	0.00128
Flavobacteriaceae	family	0.0183781	0.0434492	0.0400815	0.00668326	0.00835031	0.00668248	0.00767799	0.0115139	0.00761528	0.0249933	0.0116718	0.0135247	0.0123752	0.0415662	0.0237375	0.00814979	0.004071	0.00207529	0.413	0.30967	0.27728	0.44891	0.23975	0.27182
Frankiaceae	family	0	0	0.00167006	0	0	0	0	0	0	0	0	0	0	0	0	0	0	0	0	0	0.00736	0	0	0
Geobacteraceae	family	0	0	0	0	0	0	0	0	0	0	0	0.00386421	0	0	0	0	0	0	0	0.00112	0	0	0	0
Glycomycetaceae	family	0	0	0	0.00167082	0	0.00334124	0	0	0	0.00192256	0	0	0	0	0	0.00203745	0	0	0	0	0.00697	0	0	0
Gordoniaceae	family	0	0	0	0.00167082	0	0.00167062	0.0019195	0	0	0	0	0.00193211	0	0	0	0	0	0	0.02188	0.03903	0.04268	0.03381	0.00134	0.00668
Halanaerobiaceae	family	0.469476	0.302473	0.412505	0.20551	0.340693	0.337465	1.30334	1.47762	1.37075	0.938209	1.03101	0.5777	0.635261	0.65259	0.573655	0.609197	0.806058	0.695223	0.04648	0.02573	0.03064	0.03643	0.01274	0.02637
Halomonadaceae	family	0.00167073	0.0100267	0.00334012	0.172094	0.00835031	0.00501186	0.0019195	0	0	0.369131	0.0019453	0.00579632	0.00412507	0	0	0.0733481	0.004071	0	0.32358	0.29918	0.31584	1.67024	0.20062	0.33975
Helicobacteraceae	family	0	0.00167112	0.00835031	0.00167082	0	0.00167062	0	0.0095949	0.0133267	0	0	0.0212532	0	0.00207831	0	0	0	0.00207529	0.03139	0.02255	0.02023	0.0346	0.00642	0.0401
Hyphomicrobiaceae	family	0.00334146	0.00501337	0.00501019	0.00334163	0.00334012	0.00501186	0	0	0.00190382	0	0	0	0.00206254	0.00207831	0	0	0	0	0.06695	0.02045	0.03572	0.0154	0.01248	0.00262
Hyphomonadaceae	family	0	0	0	0	0	0	0	0	0	0	0	0	0	0	0.00197812	0	0	0	0.00593	0.0036	0.01336	0.00175	0.00085	0.00129
Idiomarinaceae	family	0	0.00334225	0	0.00167082	0.00501019	0.00167062	0	0	0	0	0	0.00193211	0	0	0	0	0	0	0	0.00166	0.00163	0.00706	0.00571	0.00806
Intrasporangiaceae	family	0	0	0	0	0	0	0.0019195	0	0	0	0	0	0.00206254	0	0.00395624	0	0	0	0.18036	0.20133	0.25017	0.07217	0.03227	0.04125
Lachnospiraceae	family	0.476159	1.41878	0.601222	0.571419	0.390795	0.559658	0.0499069	0.0345417	0.0323649	0.048064	0.0155624	0.0231853	0.297005	0.274337	0.308587	0.334142	0.301254	0.338273	2.20086	1.21507	1.53818	3.45226	1.14724	0.85985
Lactobacillaceae	family	0.00334146	0.00501337	0.00167006	0.00167082	0.00668025	0.00167062	0.0019195	0	0	0	0.0019453	0	0.00412507	0.00415662	0	0.00203745	0.004071	0	0.11664	0.01986	0.02472	0.15777	0.04079	0.02993
Leuconostocaceae	family	0.00334146	0.00501337	0.00334012	0	0.00501019	0.00501186	0	0	0	0	0	0	0.00412507	0	0.00197812	0	0	0	0.09185	0.03412	0.0256	0.12256	0.02386	0.03655
Methanobacteriaceae	family	0.0885488	0.203877	0.0885133	0.20551	0.0501019	0.0534599	0.0287924	0.0249467	0.0152306	0.0576768	0.0038906	0.00772842	0.0536259	0.0540361	0.0632999	0.0753856	0.016284	0.0249035	0.64336	0.40499	0.38975	1.23077	0.11533	0.10189
Methanocorpusculaceae	family	0.0150366	0.013369	0.0133605	0.00167082	0.00167006	0.0167062	0	0.00191898	0.00190382	0.00576768	0	0.0251174	0.00825014	0.0103916	0.0118687	0	0	0.0311294	0.02994	0.02138	0.02032	0.00082	0	0.05732
Methanomicrobiaceae	family	1.64734	1.26838	1.73686	0.576431	3.01613	3.62859	18.4022	18.0998	17.7436	11.2662	24.9426	19.3191	2.02541	1.83099	2.47661	0.916852	3.53566	3.3599	66.551	62.9636	66.835	48.3432	83.8799	75.5327
Methanosarcinaceae	family	0	0	0	0.208852	0.00167006	0.0083531	0	0	0	1.86681	0.0155624	0.0386421	0	0	0.00197812	0.709032	0.0183195	0.0664093	0.01988	0.0129	0.02479	3.2551	0.04398	0.13818
Methylobacteriaceae	family	0	0.00167112	0	0	0	0	0	0	0	0	0	0	0	0	0	0	0	0	0	0.0014	0.01021	0	0	0
Methylocystaceae	family	0.00334146	0	0.00334012	0	0	0	0	0	0	0	0	0	0	0	0	0	0	0	0.02953	0.02991	0.00612	0.00412	0.00387	0
Microbacteriaceae	family	0.0768537	0.130348	0.0617923	0.0751867	0.0651324	0.0601423	0.00383899	0.00383796	0.00190382	0.00192256	0	0.00193211	0.057751	0.0893674	0.065278	0.0468613	0.0508875	0.0394305	0.79605	1.32293	1.29734	0.65437	0.29704	0.28149
Micrococcaceae	family	0.0200488	0.026738	0.0167006	0.0116957	0.00334012	0.0116943	0.0019195	0.00383796	0.00380764	0	0	0	0.00825014	0.00415662	0.00395624	0.00203745	0	0.00207529	0.19319	0.23851	0.18138	0.13741	0.04646	0.05948
Moraxellaceae	family	0.0718415	0.138703	0.161996	0.0233914	0.00668025	0.096896	0.0902163	0.182303	0.167536	0.0249933	0.0252889	0.144908	0.030938	0.0665059	0.0573655	0.00814979	0.008142	0.0290541	0.09696	0.12209	0.14406	0.20762	0.06502	0.24281
Mycobacteriaceae	family	0	0	0.00167006	0	0	0	0	0	0	0	0	0	0	0	0	0	0	0	0.06239	0.05961	0.05859	0.01175	0.00354	0.01129
Neisseriaceae	family	0	0	0	0	0	0	0	0	0	0	0	0	0.00206254	0	0	0	0	0	0.12581	0.15325	0.17466	0.20833	0.1027	0.14246
Nitrosomonadaceae	family	0	0	0	0	0	0	0	0	0	0	0	0	0	0.00207831	0	0	0	0	0.03122	0.02991	0.03866	0.0414	0.00867	0.03225
Nocardiaceae	family	0	0	0	0	0	0	0	0	0	0	0	0	0	0	0.00197812	0	0	0	0.00997	0.02171	0.03128	0.0084	0	0.00221
Nocardioidaceae	family	0	0.00501337	0.00334012	0	0	0.00167062	0.0019195	0	0.00190382	0	0	0.00193211	0.00412507	0	0.00989061	0	0.0020355	0	0.06321	0.06786	0.06767	0.05116	0.00907	0.01354
Nocardiopsaceae	family	0	0	0	0.00167082	0	0	0.0019195	0	0	0	0	0	0	0	0	0	0	0	0	0.01941	0.01682	0.00099	0	0
Oceanospirillaceae	family	0	0	0.00167006	0.00501245	0.00668025	0.0584717	0.0019195	0.00383796	0.00190382	0.0499865	0.0233436	0.177754	0	0	0	0.0101872	0.004071	0.0166023	0.00302	0.01209	0.00707	0.01735	0.00632	0.01077
Oxalobacteraceae	family	0.0050122	0.0167112	0.0133605	0.0217206	0.0233809	0.0367537	0	0.00383796	0.00380764	0	0	0.00193211	0.00618761	0.00415662	0.00791249	0.00814979	0.0183195	0.0207529	0.37329	0.3334	0.27334	0.41813	0.19372	0.1774
Paenibacillaceae	family	0.00334146	0.00167112	0	0.0116957	0.00167006	0.00501186	0.00383899	0	0.00190382	0.00769024	0	0.00772842	0.00412507	0.00415662	0.00395624	0.0122247	0	0.00622587	0.00592	0.00719	0.00589	0.01017	0	0
Patulibacteraceae	family	0	0.00167112	0	0	0	0.00167062	0	0	0	0	0	0	0	0	0	0	0	0	0.00086	0.01549	0.03364	0	0	0
Pelobacteraceae	family	0	0	0	0	0.00167006	0	0.00575849	0.00383796	0.00380764	0	0	0.00386421	0	0.00207831	0.00197812	0.00203745	0	0.00415058	0.00073	0	0.00116	0	0	0
Peptococcaceae	family	0.0969025	0.106952	0.156986	0.0785283	0.130265	0.131979	0.145882	0.166951	0.19419	0.0288384	0.0136171	0.125587	0.0556885	0.0581927	0.0712124	0.0305617	0.0671715	0.0747105	0.2059	0.10708	0.12559	0.26214	0.07963	0.09097
Peptostreptococcaceae	family	0.00167073	0.00167112	0.00668025	0.00668326	0.0217108	0.0100237	0.15164	0.0441366	0.0380764	0.209559	0.00972649	0.150704	0.030938	0.00207831	0.0118687	0.0468613	0.0223905	0.0581082	1.40786	0.37996	0.29293	2.3721	0.25832	0.7166
Phyllobacteriaceae	family	0.00167073	0.00167112	0.00167006	0.00334163	0.00334012	0.0083531	0	0	0	0	0	0	0.00206254	0.00415662	0.00593437	0	0.0020355	0.00415058	0.04358	0.04847	0.05616	0.05921	0.01036	0.0165
Piscirickettsiaceae	family	0	0.0100267	0.00167006	0	0	0.00167062	0	0.00575694	0	0	0.0038906	0	0	0.00207831	0	0	0	0	0.02619	0.04793	0.02282	0.06838	0.03935	0.06223
Planctomycetaceae	family	0	0	0	0	0	0	0	0	0	0	0	0	0	0.00207831	0	0	0	0	0	0.00919	0.01086	0	0	0
Porphyromonadaceae	family	1.86955	1.93349	1.72517	0.733488	0.646314	1.24795	0.0172755	0.0287847	0.0456917	0.0211482	0.0155624	0.0811484	0.589885	0.527891	0.352106	0.240419	0.201514	0.475242	0.39136	0.25404	0.1886	0.30235	0.10311	0.18749
Prevotellaceae	family	0.00167073	0.00167112	0	0	0	0.00334124	0	0.00191898	0	0	0	0	0	0.00207831	0	0	0.004071	0	0.02996	0.01469	0.01438	0	0	0.01011
Promicromonosporaceae	family	0	0	0	0.00167082	0	0	0	0	0	0	0	0	0.00206254	0.00207831	0	0	0	0	0.08369	0.13199	0.1282	0.02325	0.02256	0.03406
Propionibacteriaceae	family	0	0	0	0	0	0	0.0019195	0	0.00190382	0	0	0.00386421	0.0165003	0.0311747	0.0197812	0.018337	0.012213	0.0124517	0.15915	0.05577	0.12736	0.07859	0.02542	0.02558
Pseudomonadaceae	family	0.703378	2.08222	2.00575	2.79026	2.61699	5.06365	0.232259	0.938382	1.02045	0.378744	0.167296	0.913886	0.14644	0.405271	0.361996	0.480838	0.496662	0.948408	3.39305	7.57835	5.98971	12.3128	4.14693	9.34628
Pseudonocardiaceae	family	0	0	0	0.00167082	0	0.00334124	0.0019195	0	0	0	0	0	0	0.00207831	0	0	0	0	0.12504	0.15924	0.23534	0.14522	0.01865	0.02286
Rhizobiaceae	family	0.00835366	0.00501337	0.00501019	0.00167082	0.00167006	0.00167062	0	0	0	0	0	0	0.00412507	0	0	0	0	0	0.05979	0.05394	0.07927	0.08359	0.01293	0.02536
Rhodobacteraceae	family	0.0768537	0.147059	0.0601222	0.0601494	0.0450917	0.035083	0	0.0115139	0	0.00576768	0	0.00193211	0.0433133	0.060271	0.0613218	0.0366741	0.032568	0.0311294	0.30527	0.51617	0.45332	0.31302	0.08799	0.11964
Rhodocyclaceae	family	0.0751829	0.0885695	0.175357	0.0200498	0.0150306	0.0250593	0.019195	0.0134329	0.0361726	0.00769024	0.00583589	0.0154568	0.0185628	0.0353313	0.0415406	0.0040749	0.0101775	0.0166023	0.22369	0.31069	0.21898	0.14598	0.09004	0.10272
Rhodospirillaceae	family	0	0	0	0.00167082	0	0	0	0	0	0	0	0	0.00206254	0.00207831	0	0.00203745	0.004071	0	0.27798	0.25247	0.1856	0.2424	0.14415	0.02693
Rikenellaceae	family	0.00334146	0.013369	0.00167006	0.00668326	0.00668025	0.00668248	0	0	0	0	0	0	0.00206254	0	0.00197812	0.00203745	0.004071	0.00207529	0.02676	0.01443	0.0212	0.01705	0.00036	0.00902
Ruminococcaceae	family	0.409329	0.556484	0.379104	0.551369	0.168676	0.232216	0.159318	0.136248	0.156113	0.169185	0.130335	0.0850127	0.226879	0.228614	0.211659	0.18337	0.10381	0.143195	1.24978	1.41389	0.97134	1.37974	0.48907	0.52062
Sanguibacteraceae	family	0	0	0	0	0	0	0	0.00191898	0.00190382	0	0	0	0	0	0.00197812	0	0	0	0	0.00788	0.00725	0	0	0
Sphingobacteriaceae	family	0	0	0.00167006	0.00334163	0	0.00334124	0	0	0	0	0	0	0	0	0.00197812	0	0	0.00415058	0.25963	0.20004	0.07408	0.19227	0.09521	0.15056
Sphingomonadaceae	family	0.00167073	0.00334225	0	0	0	0.00167062	0	0	0	0	0	0	0.00206254	0	0.00197812	0	0	0	0.13213	0.15234	0.22844	0.08934	0.01828	0.03989
Spirochaetaceae	family	0.0818659	0.115307	0.0885133	0.0317455	0.0100204	0.0150356	0.00767799	0.0115139	0.0095191	0.0192256	0.0019453	0.00386421	0.0701262	0.0831324	0.114731	0.0040749	0.0061065	0.00830117	3.0196	2.69654	2.01229	2.1282	0.38921	0.64984
Staphylococcaceae	family	0.0116951	0.0233957	0.00668025	0.00167082	0.00835031	0.0100237	0.00959748	0.0153518	0.00190382	0	0	0.00193211	0.00825014	0.0124699	0.00593437	0.00814979	0.0020355	0.00415058	0.02342	0.03432	0.01742	0.07997	0.0125	0.01105
Streptococcaceae	family	0.025061	0.0384358	0.0183707	0.00167082	0.00167006	0.00167062	0.0019195	0	0.00190382	0	0	0	0.00825014	0.00623493	0.00395624	0	0.0020355	0	0.01716	0.00256	0.00703	0.00817	0	0
Streptomycetaceae	family	0	0.00167112	0	0	0.00167006	0.00167062	0	0	0	0	0	0	0	0.00207831	0	0	0	0	0.02103	0.07208	0.10244	0	0.0026	0
Synergistaceae	family	0.740134	0.573195	0.602893	0.148703	0.213768	0.247252	0.0383899	0.0153518	0.0190382	0.0115354	0.0019453	0.0115926	0.354756	0.401114	0.342215	0.152809	0.191337	0.203379	1.94246	1.34759	1.17719	1.07901	0.393	0.55688
Syntrophomonadaceae	family	1.40007	1.63603	1.54147	15.2512	6.64518	5.94407	0.986621	1.06312	1.18798	3.27796	2.4608	1.43555	0.744576	0.798071	0.743774	2.46735	3.04714	2.71033	0.02472	0.02079	0.01367	0.1082	0.02161	0.02132
Thermoactinomycetaceae	family	0.0100244	0.00668449	0.00334012	0.00835408	0.00167006	0.00668248	0.0019195	0.00575694	0.00380764	0.00769024	0	0.00193211	0	0.00207831	0.00395624	0.00611234	0.0020355	0.0103765	0	0	0	0.00253	0	0
Thermoanaerobacteraceae	family	0.372573	0.269051	0.27389	0.0484537	0.28057	0.2957	0.57201	0.554585	0.439782	0.155727	0.470762	0.270495	0.243379	0.263945	0.180009	0.0855728	0.333822	0.280164	1.05227	1.2298	0.73205	0.1606	0.59111	0.7424
Thermotogaceae	family	0.497878	0.384358	0.437556	0.489549	0.195397	0.312406	0.364704	0.310875	0.276054	0.365286	0.101156	0.113994	0.327943	0.355391	0.176053	0.346366	0.177088	0.257336	0.10121	0.05212	0.03739	0.11976	0.02177	0.04773
Veillonellaceae	family	0.0350854	0.0484626	0.0317312	0.00501245	0.00835031	0.00668248	0.0019195	0.00383796	0	0.00576768	0.0019453	0.00386421	0.0288755	0.0228614	0.0138469	0.0285243	0.0183195	0.0103765	1.30143	1.11099	1.30667	2.01898	0.75011	1.08859
Xanthobacteraceae	family	0.00334146	0.00334225	0.00167006	0	0	0	0	0	0	0	0	0	0	0	0.00197812	0	0	0	0.03034	0.03536	0.03873	0.02548	0.0087	0.00791
Xanthomonadaceae	family	0.0334146	0.0752005	0.0250509	0.018379	0.0200407	0.0233887	0.0383899	0.0153518	0.0323649	0.0845926	0.0525231	0.0425063	0.0350631	0.0478011	0.0692343	0.0244494	0.0183195	0.0207529	0.27169	0.33005	0.35031	0.41469	0.17119	0.12142
																				0.456985	0.347289	0.490321	0.0588216	0.387238	0.451326
																				0.987629	0.989403	0.99199	0.897991	0.992955	0.9904
																				0.751633	0.777447	0.896341	0.304271	0.732949	0.724979
Acetivibrio	genus	0.00167073	0	0	0.00167082	0	0	0.11325	0.117058	0.0970948	0.128811	0.0894837	0.0637595	0.0371256	0.033253	0.0296718	0.077423	0.0346035	0.0394305	0.0061	0	0	0	0	0.00141
Acholeplasma	genus	0.0167073	0.00835561	0.0167006	0.0200498	0.0150306	0.0818604	0	0.00575694	0.00761528	0	0	0.0231853	0.00412507	0.00207831	0	0.0122247	0	0.064334	0.00665	0	0	0.00413	0	0.00171
Achromobacter	genus	0	0	0	0	0	0	0	0	0	0	0	0	0	0	0.00197812	0	0	0	0.05626	0.09698	0.07333	0.07442	0.03228	0.03252
Acidaminococcus	genus	0.00334146	0.0100267	0.00167006	0.00334163	0.00167006	0.00167062	0	0	0	0	0	0	0	0	0	0	0	0	0.00212	0	0.00599	0.00504	0.00267	0.00077
Acinetobacter	genus	0.0167073	0.0300802	0.0751528	0.00334163	0.00167006	0.0801898	0.00959748	0.0364606	0.0361726	0.00576768	0.0019453	0.0618274	0.00206254	0.00623493	0.0138469	0	0.0020355	0.0103765	0.09117	0.11688	0.13491	0.20762	0.06502	0.24281
Actinomyces	genus	0	0	0	0	0	0	0	0	0	0	0	0	0	0.00207831	0.00197812	0	0	0	0.00488	0.00928	0.01984	0.00116	0	0
Actinopolyspora	genus	0	0	0	0	0	0	0	0	0	0	0	0	0	0	0	0.00203745	0	0	0.00631	0.00607	0.00813	0.00429	0	0
Adlercreutzia	genus	0.00668293	0.0467914	0.0100204	0.0116957	0.00501019	0.013365	0	0	0	0	0	0	0.00618761	0.0103916	0.00989061	0.0162996	0.0101775	0.00415058	0	0.00338	0.0011	0	0	0
Aerococcus	genus	0.0150366	0.0116979	0.0150306	0.00334163	0	0	0.00575849	0	0.00190382	0.00192256	0	0	0.0103127	0.00207831	0.00593437	0.00203745	0.004071	0.00207529	0.03574	0.01523	0.01315	0.03023	0.00228	0.00682
Aeromicrobium	genus	0	0.00167112	0	0	0	0	0.0019195	0	0.00190382	0	0	0	0	0	0.00197812	0	0	0	0.00485	0.01104	0.02237	0	0	0
Agrobacterium	genus	0	0.00167112	0	0	0	0	0	0	0	0	0	0	0	0	0	0	0	0	0	0.00133	0	0	0	0
Alcaligenes	genus	0.0116951	0.0635027	0.0283911	0.0952365	0.148636	0.152026	0.0019195	0.0383796	0.0247496	0.0422963	0.142007	0.18355	0.00412507	0.0290964	0.0217593	0.0264868	0.0427455	0.0373552	0.00337	0.36128	0.06378	0.16757	0.20401	0.01548
Alcanivorax	genus	0	0	0	0.0100249	0	0	0.0019195	0	0	0.0307609	0	0	0	0	0	0.00203745	0	0	0.03793	0.07146	0.05624	0.15684	0.03341	0.02496
Alishewanella	genus	0	0.013369	0	0	0	0	0	0	0	0	0	0	0	0.00415662	0	0	0	0	0	0.02601	0	0	0	0
Alistipes	genus	0.00167073	0.00835561	0.00167006	0.00167082	0.00167006	0.00167062	0	0	0	0	0	0	0	0	0.00197812	0	0.0020355	0	0.02676	0.01443	0.0212	0.01705	0.00036	0.00902
Alkaliphilus	genus	0	0	0.00334012	0.00167082	0	0.00167062	0.0211145	0.00767592	0	0.0096128	0.0038906	0.0193211	0	0	0	0	0	0	0.00071	0	0	0	0	0
Aminobacterium	genus	0	0	0.00334012	0.0167082	0.0116904	0.0284005	0	0	0.00190382	0	0	0	0	0	0.00197812	0.018337	0.016284	0.00830117	0.01114	0.01661	0.01036	0.3489	0.10885	0.15454
Anaerobaculum	genus	1.20794	0.847259	0.971976	0.137007	0.190387	0.248922	0.708294	0.543072	0.567338	0.142269	0.101156	0.0946732	0.501196	0.525813	0.528159	0.105947	0.124165	0.130743	1.85266	1.2562	1.08649	0.6311	0.25278	0.36543
Anaerococcus	genus	0	0.00167112	0	0	0.00167006	0	0	0	0	0	0	0	0	0	0	0	0	0	0.0281	0.02456	0	0.03699	0.0149	0.02923
Arcobacter	genus	0.0601464	0.0651738	0.0584522	0.20384	0.0217108	0.414314	0.011517	0.0748402	0.0399802	0.065367	0.0213983	0.303341	0.0165003	0.0228614	0.00593437	0.0672358	0.0020355	0.151496	0.04854	0.02792	0.02109	0.19206	0.01023	0.14338
Arthrobacter	genus	0.0150366	0.0150401	0.0150306	0.00501245	0.00167006	0.0116943	0.0019195	0.00383796	0	0	0	0	0.00206254	0.00207831	0	0	0	0	0.02135	0.0188	0.02025	0.00756	0	0.00085
Azospirillum	genus	0	0	0	0	0	0	0	0	0	0	0	0	0	0.00207831	0	0	0	0	0.03602	0.04108	0.03775	0.03568	0.0116	0.01026
Bacillus	genus	0.00167073	0	0	0	0.00167006	0.00501186	0.011517	0	0.00190382	0.00192256	0.0019453	0	0	0	0	0.00203745	0	0	0.0115	0	0	0.01801	0.00857	0.00647
Bifidobacterium	genus	0.093561	0.17881	0.0484318	0.0735159	0.0367414	0.0451068	0.011517	0.00383796	0.00380764	0	0	0.00193211	0.0804389	0.0519578	0.0692343	0.0387115	0.0183195	0.0228282	0.53224	0.5097	0.39791	0.43214	0.11465	0.15688
Blautia	genus	0.00167073	0	0	0	0	0	0	0.00191898	0	0	0	0	0	0	0	0	0	0	0.57066	0.28801	0.28189	0.53074	0.37921	0.18295
Bordetella	genus	0	0	0	0	0	0	0	0	0	0	0	0	0	0	0	0	0	0.00207529	0.46161	0.59534	0.32922	0.29296	0.41068	0.28862
Brachybacterium	genus	0.00334146	0.00334225	0.00167006	0.00167082	0	0.00167062	0	0	0	0	0	0	0.00206254	0	0	0	0	0	0.09876	0.13907	0.16912	0.09503	0.02071	0.04156
Brevibacterium	genus	0	0.00668449	0	0.00167082	0	0	0	0.00191898	0	0	0	0	0.00206254	0.00207831	0.00197812	0.00203745	0.0020355	0	0.30085	0.34436	0.43335	0.2773	0.10092	0.06771
Brevundimonas	genus	0.00167073	0.00334225	0.0100204	0.00835408	0	0.00334124	0	0.00191898	0	0	0	0.00193211	0	0	0.00989061	0.00611234	0	0	0.07908	0.1325	0.41865	0.53258	0.01885	0.0269
Butyrivibrio	genus	0.0835366	0.238971	0.0784929	0.116957	0.0434216	0.10859	0	0	0	0	0	0.00193211	0.0783764	0.0436445	0.0850592	0.116135	0.0753135	0.114141	1.60839	0.89963	1.24796	2.87289	0.7617	0.66961
Clostridium	genus	0.377585	0.106952	0.0918534	0.659972	0.121915	0.654883	1.23424	0.460555	0.40361	2.02445	0.346263	0.993102	0.649699	0.230692	0.223528	0.929076	0.260544	0.857095	0.10643	0.04818	0.04143	0.18616	0.04019	0.0439
Comamonas	genus	0	0	0	0	0	0	0	0.00575694	0	0	0	0.00193211	0	0.00415662	0.00197812	0	0	0.00207529	0.03041	0.06631	0.07301	0.0584	0.02834	0.02852
Corynebacterium	genus	0.274	0.407754	0.225458	0.160398	0.115234	0.13532	0.0211145	0.0095949	0.0152306	0.0730573	0.0038906	0.0193211	0.266067	0.251476	0.308587	0.130397	0.0631005	0.0767858	0.56423	0.41026	0.54022	0.30372	0.05875	0.11613
Cytophaga	genus	0	0	0	0	0	0	0	0	0	0	0	0	0	0	0.00197812	0	0	0	0.03201	0.03045	0.02819	0.04108	0.00921	0.01782
Dechloromonas	genus	0	0	0	0	0	0	0.00383899	0	0.00190382	0	0	0.00193211	0.00206254	0	0.00593437	0	0	0	0	0	0.00125	0	0	0
Deinococcus	genus	0	0	0	0	0	0	0.00383899	0	0	0	0	0	0.00206254	0.00207831	0	0	0	0	0.12748	0.33352	0.22443	0.48469	0.12116	0.12193
Desulfitobacterium	genus	0	0.00167112	0	0	0.00167006	0.00167062	0.0019195	0	0	0	0	0	0	0	0	0	0.0020355	0	0.0017	0.00637	0	0.00584	0	0.0016
Desulfobacterium	genus	0.00334146	0	0.00334012	0	0	0	0	0.00575694	0	0	0	0.0135247	0.00618761	0.00207831	0.00197812	0.0040749	0.0020355	0.00622587	0.00066	0.00159	0	0	0	0.00179
Desulfobulbus	genus	0.126976	0.340909	0.120244	0.188802	0.0367414	0.0735073	0.0172755	0.0211088	0.0190382	0.00769024	0.0019453	0.00579632	0.0680637	0.0997589	0.0712124	0.059086	0.0142485	0.03528	0.07842	0.10507	0.09957	0.06353	0.01288	0.02655
Desulfomicrobium	genus	0.00835366	0.0467914	0.0183707	0.0768575	0.0868432	0.113602	0.00767799	0.0115139	0.00190382	0.017303	0.0136171	0.0212532	0.00618761	0.0166265	0.0178031	0.018337	0.0264615	0.0249035	0.02445	0.01488	0.03844	0	0	0
Desulfosporosinus	genus	0	0	0	0	0	0	0	0	0	0	0.0038906	0	0	0	0	0	0	0	0.01236	0.00627	0.00995	0.00808	0.00424	0.00401
Desulfotomaculum	genus	0.0050122	0.0150401	0.00668025	0.00167082	0.00501019	0.00501186	0	0.00575694	0.00761528	0.00769024	0	0.00193211	0	0	0	0	0	0	0.17504	0.07762	0.09987	0.22896	0.06536	0.07724
Desulfovibrio	genus	0	0.0116979	0.00167006	0	0	0	0	0.00575694	0.00190382	0.00192256	0	0	0.00206254	0.00415662	0.00197812	0.00203745	0	0	0.19525	0.2083	0.11082	0.24196	0.06404	0.05305
Dethiobacter	genus	0.235573	0.233957	0.334012	0.140349	0.130265	0.173745	0.023034	0.0115139	0.0323649	0.0134579	0.00778119	0.00772842	0.0103127	0.0415662	0.0257156	0.0142621	0.016284	0.0207529	0.00711	0.00513	0.00383	0.00452	0.0022	0.00267
Dethiosulfovibrio	genus	0	0.00501337	0	0.00167082	0	0	0	0	0	0	0	0	0	0	0	0	0	0	0.00195	0.00325	0.0037	0.00228	0	0.00075
Dialister	genus	0	0	0	0	0	0	0	0	0	0	0	0	0.00206254	0	0.00593437	0.0040749	0.0020355	0.00207529	0.00136	0	0.00273	0	0	0
Dietzia	genus	0	0	0	0	0	0	0.00767799	0.00191898	0.00761528	0.00192256	0.00583589	0	0.0144378	0.00415662	0.00593437	0.00611234	0.004071	0.00622587	0.23938	0.29443	0.34131	0.12546	0.0411	0.06234
Eggerthella	genus	0.00167073	0.00167112	0.00501019	0.00334163	0.00167006	0	0	0	0	0	0	0	0	0	0	0	0	0	0.00771	0.01705	0.01779	0.01095	0.00176	0.00391
Erysipelothrix	genus	0.527951	0.636698	0.467617	0.365909	0.339023	0.367537	0.00383899	0.00767592	0.0133267	0.00384512	0.0038906	0.00193211	0.0598135	0.060271	0.0534093	0.0529737	0.0671715	0.0518823	0.08578	0.0444	0.02824	0.10083	0.03359	0.03586
Eubacterium	genus	0.0116951	0.0317513	0.00668025	0.00501245	0.0150306	0.0100237	0.0019195	0.00383796	0.00380764	0.00384512	0.0038906	0.00386421	0.00206254	0.00415662	0.00989061	0.00814979	0.0061065	0.00830117	0.00237	0.00197	0.002	0	0	0
Facklamia	genus	0.0267317	0.0200535	0.0334012	0.0100249	0.00668025	0.00167062	0.015356	0.0249467	0.0285573	0.00384512	0.0019453	0.00193211	0.00825014	0.0166265	0.0118687	0.0101872	0	0.00415058	0.05763	0.05093	0.03538	0.07499	0.01823	0.01619
Geobacillus	genus	0	0.00167112	0	0.00167082	0	0	0	0	0	0	0	0	0	0.00207831	0.00395624	0	0.0020355	0	0.05862	0.05317	0.06975	0.08619	0.04254	0.01852
Geobacter	genus	0	0	0	0	0	0	0	0	0	0	0	0.00386421	0	0	0	0	0	0	0	0.00112	0	0	0	0
Gordonia	genus	0	0	0	0.00167082	0	0.00167062	0.0019195	0	0	0	0	0	0	0	0	0	0	0	0.02188	0.03903	0.04268	0.03381	0.00134	0.00668
Halomonas	genus	0.00167073	0.0100267	0.00167006	0.152044	0.00835031	0.00501186	0	0	0	0.328758	0.0019453	0.00579632	0.00412507	0	0	0.0631609	0.004071	0	0.31093	0.28599	0.31103	1.65689	0.19557	0.32802
Hyphomicrobium	genus	0	0.00167112	0	0	0	0	0	0	0	0	0	0	0	0	0	0	0	0	0.03639	0.01911	0.0254	0.0154	0.00382	0.00262
Kocuria	genus	0	0	0	0	0	0	0	0	0	0	0	0	0.00206254	0	0	0	0	0.00207529	0.08496	0.10222	0.05913	0.04747	0.00771	0.02046
Laceyella	genus	0	0.00167112	0	0.00167082	0	0.00334124	0	0.00191898	0	0	0	0	0	0	0	0	0	0	0	0	0	0.00253	0	0
Lactobacillus	genus	0.00334146	0.00334225	0	0.00167082	0.00501019	0.00167062	0	0	0	0	0.0019453	0	0.00412507	0.00415662	0	0	0.0020355	0	0.00776	0	0	0	0	0
Leucobacter	genus	0.0384268	0.0551471	0.0217108	0.0284039	0.0167006	0.0233887	0	0	0	0	0	0	0.00618761	0.0145482	0.015825	0.0101872	0.0101775	0	0.39204	0.36908	0.43706	0.29576	0.15215	0.10466
Leuconostoc	genus	0	0.00167112	0	0	0	0	0	0	0	0	0	0	0.00206254	0	0.00197812	0	0	0	0.03946	0.01642	0.00827	0.02339	0	0
Marinobacter	genus	0	0.00668449	0.00334012	0	0	0	0	0	0	0	0	0	0.00412507	0	0.00395624	0	0	0	0.06491	0.22416	0.14469	0.44832	0.11476	0.25509
Massilia	genus	0	0	0	0	0	0	0	0.00191898	0	0	0	0	0	0	0	0	0	0	0.03767	0.03626	0.03454	0.04452	0.01679	0.01282
Mesorhizobium	genus	0	0.00167112	0	0.00334163	0.00167006	0.00334124	0	0	0	0	0	0	0	0.00415662	0.00197812	0	0	0	0.02941	0.02745	0.03916	0.03582	0.0095	0.01242
Methanobacterium	genus	0	0.00167112	0	0.00167082	0.00167006	0	0	0	0.00190382	0	0	0	0.00206254	0	0	0.00203745	0.0020355	0	0.00283	0.0069	0	0.02213	0.00377	0.00032
Methanobrevibacter	genus	0.0400976	0.0902406	0.0400815	0.0200498	0.0150306	0.0150356	0.015356	0.0172708	0.00571146	0.0153805	0	0.00579632	0.0226879	0.0311747	0.0356062	0.0101872	0.008142	0.00622587	0.62679	0.3885	0.38975	0.49632	0.09971	0.06008
Methanocorpusculum	genus	0.00334146	0.00501337	0.00501019	0.00167082	0	0.00501186	0	0.00191898	0.00190382	0.00576768	0	0.017389	0.00825014	0	0.00791249	0	0	0.0249035	0.02994	0.02138	0.02032	0.00082	0	0.05732
Methanoculleus	genus	1.64567	1.26671	1.73519	0.576431	3.01613	3.62859	12.6437	12.4503	12.2149	7.56335	17.0175	13.2388	1.54484	1.36337	1.86735	0.690695	2.66854	2.56506	66.4606	62.9276	66.7718	48.1675	83.8323	75.4874
Methanofollis	genus	0	0	0	0	0	0	0.0287924	0.0211088	0.0228458	0.00769024	0.0291795	0.0309137	0.00206254	0	0	0	0.004071	0.00207529	0.01927	0.01817	0.01767	0.02502	0.01735	0.01256
Methanolobus	genus	0	0	0	0	0	0	0	0	0	0.00192256	0	0	0	0	0	0	0	0	0.00947	0.0129	0.02281	0.36954	0.01549	0.04385
Methanosarcina	genus	0	0	0	0.207181	0.00167006	0.0083531	0	0	0	1.71877	0.0155624	0.0270495	0	0	0	0.643834	0.0183195	0.049807	0.01041	0	0.00198	2.88556	0.02849	0.09433
Methanothermobacter	genus	0.0100244	0.0150401	0.00501019	0.148703	0.0150306	0.0150356	0.0019195	0	0	0.0211482	0	0.00193211	0.00412507	0.00207831	0	0.0162996	0	0.00207529	0.01374	0.0096	0	0.71232	0.01185	0.04149
Methylobacterium	genus	0	0.00167112	0	0	0	0	0	0	0	0	0	0	0	0	0	0	0	0	0	0	0.00552	0	0	0
Methylophaga	genus	0	0.00167112	0	0	0	0	0	0	0	0	0	0	0	0	0	0	0	0	0.01587	0.01886	0.01547	0.02714	0.01975	0.02816
Microbacterium	genus	0	0	0	0	0	0	0	0	0	0	0	0	0.00825014	0.0187048	0.0118687	0.00611234	0.008142	0.00207529	0	0.00383	0.01374	0	0	0
Moorella	genus	0	0	0	0	0	0	0	0.00383796	0.00380764	0	0.0038906	0	0.00206254	0.00207831	0	0	0.0020355	0	0.00646	0.00854	0.0126	0.00084	0.00311	0.00585
Mycobacterium	genus	0	0	0.00167006	0	0	0	0	0	0	0	0	0	0	0	0	0	0	0	0.06239	0.05961	0.05859	0.01175	0.00354	0.01129
Nesterenkonia	genus	0	0	0	0.00167082	0	0	0	0	0	0	0	0	0	0	0	0.00203745	0	0	0	0.00157	0.00207	0	0	0
Nocardioides	genus	0	0	0	0	0	0	0	0	0	0	0	0	0.00206254	0	0	0	0	0	0.01939	0.02495	0.01589	0.02287	0.0058	0
Novosphingobium	genus	0	0.00167112	0	0	0	0	0	0	0	0	0	0	0	0	0	0	0	0	0	0	0.00554	0	0	0
Ochrobactrum	genus	0.00668293	0.00334225	0.00167006	0.00668326	0	0.00668248	0	0	0	0	0	0	0.00206254	0	0	0	0.0020355	0	0	0.00316	0.00373	0.008	0.00389	0.00259
Oligella	genus	0.0317439	0.0484626	0.0350713	0.0150373	0.0167006	0.0116943	0.00575849	0.00575694	0.0095191	0.00192256	0.00778119	0.00386421	0.00618761	0.0103916	0.00989061	0.00814979	0.0101775	0.00622587	0.1899	0.20971	0.17245	0.35269	0.12213	0.2107
Oxalobacter	genus	0	0	0	0	0	0	0	0	0	0	0	0.00193211	0	0	0	0.00203745	0.004071	0.00622587	0.06814	0.09657	0.07008	0.14736	0.07117	0.06981
Parabacteroides	genus	0	0	0.00334012	0	0	0	0	0	0	0	0	0	0	0	0	0	0.0020355	0.0228282	0.18611	0.09449	0.0973	0.16174	0.05411	0.12297
Paracoccus	genus	0.0100244	0.0167112	0.00334012	0.00334163	0.00668025	0.00501186	0	0.00575694	0	0	0	0	0.00618761	0.00415662	0.0118687	0.0101872	0.008142	0.0103765	0.2554	0.35641	0.33593	0.28252	0.07883	0.09888
Patulibacter	genus	0	0.00167112	0	0	0	0.00167062	0	0	0	0	0	0	0	0	0	0	0	0	0.00086	0.01549	0.03364	0	0	0
Pelobacter	genus	0	0	0	0	0.00167006	0	0.00575849	0.00383796	0.00380764	0	0	0.00386421	0	0.00207831	0.00197812	0.00203745	0	0.00415058	0.00073	0	0.00116	0	0	0
Pelotomaculum	genus	0.0902195	0.0885695	0.148636	0.0751867	0.118574	0.120285	0.120928	0.122815	0.140883	0.00384512	0.00583589	0.106266	0.0433133	0.0498795	0.0534093	0.0285243	0.052923	0.064334	0.00678	0.00979	0.0088	0.01611	0.00738	0.00812
Peptostreptococcus	genus	0.00167073	0.00167112	0.00668025	0.00668326	0.0217108	0.0100237	0.15164	0.0441366	0.0380764	0.209559	0.00972649	0.150704	0.0288755	0.00207831	0.00989061	0.0468613	0.0223905	0.0581082	0.12917	0.04982	0.05058	0.23973	0.05138	0.07288
Petrotoga	genus	0	0	0	0	0	0	0	0.00191898	0	0	0	0	0.00206254	0.00415662	0	0.00203745	0	0	0.0113	0.00448	0.00192	0.01548	0.00104	0
Propionibacterium	genus	0	0	0	0	0	0	0	0	0	0	0	0.00193211	0	0	0	0.00203745	0.004071	0	0.00623	0.01557	0.01994	0.0045	0	0
Pseudoclavibacter	genus	0.00167073	0.00334225	0	0.00167082	0.00501019	0.00167062	0	0.00191898	0	0	0	0	0	0.00207831	0	0	0.0020355	0.00415058	0.00606	0.01279	0.01879	0.00693	0	0
Pseudomonas	genus	0.63989	1.90508	1.87214	2.64991	2.51177	4.72619	0.209225	0.782944	0.879564	0.294152	0.138116	0.77091	0.119627	0.359548	0.306609	0.431939	0.423384	0.871622	3.25524	7.43267	5.78183	11.8007	3.99502	9.06838
Pseudoxanthomonas	genus	0	0	0	0	0	0	0	0	0	0	0	0	0	0	0	0	0.0020355	0	0.14594	0.16187	0.20033	0.27816	0.0982	0.07449
Psychrobacter	genus	0.0517927	0.0852273	0.0701426	0.0200498	0.00501019	0.0116943	0.0748604	0.136248	0.123748	0.0192256	0.0233436	0.0618274	0.026813	0.0561144	0.0356062	0.00611234	0.0020355	0.0103765	0.00579	0.0019	0.00274	0	0	0
Rheinheimera	genus	0	0	0	0	0	0	0	0.00383796	0	0.00192256	0	0	0	0	0	0	0	0	0.01012	0.01577	0.0183	0.024	0.0145	0.00939
Rhizobium	genus	0.00167073	0	0	0	0	0	0	0	0	0	0	0	0	0	0	0	0	0	0	0.00571	0.01573	0	0	0
Rhodobacter	genus	0.0133659	0.00501337	0.00167006	0	0	0	0	0	0	0	0	0	0	0	0.00197812	0.00203745	0.004071	0	0.01321	0.02922	0.03173	0.00897	0	0.00631
Rhodococcus	genus	0	0	0	0	0	0	0	0	0	0	0	0	0	0	0.00197812	0	0	0	0.00997	0.01799	0.02893	0.0084	0	0.00221
Roseburia	genus	0	0	0	0	0	0	0	0	0	0	0	0	0	0	0	0	0	0.00207529	0.01262	0.00875	0.00518	0.01264	0.00274	0.00363
Roseomonas	genus	0.00167073	0.00167112	0.00334012	0	0	0	0	0	0	0	0	0	0	0	0	0	0	0	0.0331	0.06275	0.02363	0.01508	0.02076	0.00649
Ruminococcus	genus	0.0116951	0.0167112	0.00668025	0.0100249	0	0.00501186	0	0	0.00571146	0.00192256	0	0.00193211	0.00206254	0.00415662	0.00989061	0	0.0020355	0	0.22128	0.18317	0.16197	0.25192	0.07835	0.08857
Saccharopolyspora	genus	0	0	0	0	0	0	0.0019195	0	0	0	0	0	0	0	0	0	0	0	0	0.00095	0.01167	0.03335	0.00799	0
Salinicoccus	genus	0.00167073	0	0.00334012	0	0.00167006	0	0	0	0	0	0	0	0	0	0	0	0	0	0.02342	0.03432	0.01742	0.07997	0.0125	0.01105
Slackia	genus	0	0	0	0	0	0	0	0	0	0	0	0	0.00206254	0	0.00197812	0	0	0	0.00485	0.00882	0.0077	0.00635	0	0.00208
Sphaerochaeta	genus	0.0484512	0.013369	0.00334012	0.00167082	0	0	0.019195	0.0249467	0.0228458	0.0230707	0	0.0289816	0.373319	0.432289	0.427274	0.110022	0.0549585	0.124517	2.95363	2.6663	1.98387	1.99591	0.37557	0.6382
Sphingobacterium	genus	0	0	0	0.00334163	0	0	0	0	0	0	0	0	0	0	0.00197812	0	0	0	0.061	0.06191	0.03024	0.05387	0.02375	0.02763
Sphingomonas	genus	0.00167073	0	0	0	0	0	0	0	0	0	0	0	0	0	0.00197812	0	0	0	0.00761	0.01017	0.01477	0	0	0
Stenotrophomonas	genus	0	0.00835561	0.00334012	0.00167082	0.00167006	0	0	0	0	0	0	0	0	0	0	0	0	0	0.05951	0.0743	0.07253	0.05218	0.02078	0.01235
Streptococcus	genus	0.025061	0.0334225	0.0183707	0.00167082	0.00167006	0.00167062	0	0	0	0	0	0	0.00825014	0.00623493	0.00395624	0	0.0020355	0	0.01716	0.00256	0.00703	0.00817	0	0
Streptomyces	genus	0	0.00167112	0	0	0	0	0	0	0	0	0	0	0	0.00207831	0	0	0	0	0.00827	0.0614	0.08849	0	0.0026	0
Sulfurimonas	genus	0	0.00167112	0.00668025	0	0	0	0	0.0095949	0.0114229	0	0	0.0115926	0	0.00207831	0	0	0	0	0.03139	0.02139	0.02023	0.0346	0.00642	0.03932
Sulfurospirillum	genus	0	0	0.00501019	0	0	0	0	0	0.00190382	0	0	0	0	0.00207831	0.00197812	0	0	0	0	0.00055	0.0079	0	0	0.00075
Symbiobacterium	genus	0.00167073	0.00167112	0	0	0	0.00167062	0	0.00383796	0.00190382	0	0	0	0.00825014	0.00207831	0.00197812	0	0	0	0.0279	0.02715	0.02854	0.01262	0.00286	0.00047
Syntrophomonas	genus	0.464464	0.354278	0.636294	1.69755	5.6064	5.53477	0.372382	0.247549	0.50832	2.13212	2.0698	1.28485	0.251629	0.170421	0.251221	1.87241	2.68075	2.51318	0.01625	0.01228	0.00489	0.09904	0.01748	0.01825
Tepidanaerobacter	genus	0	0	0	0	0	0	0.0441484	0.0518125	0.0323649	0.0326835	0.0252889	0.00579632	0.00412507	0.00415662	0.00593437	0.0122247	0.0061065	0.00622587	0.03633	0.01725	0.00708	0.04123	0.00829	0.01491
Thauera	genus	0	0.00668449	0	0	0	0	0	0.00383796	0.00190382	0	0	0	0	0.00415662	0	0	0	0.00207529	0.1228	0.19511	0.08868	0.07743	0.03165	0.05844
Thermacetogenium	genus	0.268988	0.195521	0.207088	0.00167082	0.212098	0.238899	0.370463	0.351173	0.287477	0.0153805	0.344318	0.202871	0.150565	0.145482	0.13649	0.00611234	0.234082	0.209604	0.04152	0.027	0.02522	0.0116	0.03744	0.0257
Thermobacillus	genus	0	0	0	0.00334163	0	0.00167062	0	0	0	0	0	0	0	0	0	0.0040749	0	0	0.00592	0.00719	0.00589	0.01017	0	0
Thermobifida	genus	0	0	0	0	0	0	0.0019195	0	0	0	0	0	0	0	0	0	0	0	0	0	0	0.00099	0	0
Thermosinus	genus	0	0.00167112	0	0	0	0	0	0	0	0	0	0	0	0	0	0	0	0	0	0.00248	0	0	0	0
Thiomicrospira	genus	0	0	0	0	0	0	0	0	0	0	0.0019453	0	0	0	0	0	0	0	0	0.00531	0	0.01443	0.01058	0.00722
Treponema	genus	0.0718415	0.108623	0.080163	0.0317455	0.0100204	0.0150356	0.00383899	0.00191898	0.00571146	0.0115354	0.0019453	0.00386421	0.0371256	0.0498795	0.0593437	0.0040749	0.004071	0.00622587	0.01481	0.01244	0.02842	0.01297	0.00404	0.00521
Turicibacter	genus	0.0484512	0.0183824	0.00835031	0.0885532	0.0183707	0.105249	0.0537459	0.0134329	0.0152306	0.0730573	0.00583589	0.0289816	0.0495009	0.0207831	0.0118687	0.116135	0.0183195	0.0830117	0	0	0	0.00681	0	0.00188
Weissella	genus	0.00334146	0.00334225	0.00334012	0	0.00501019	0.00501186	0	0	0	0	0	0	0.00206254	0	0	0	0	0	0.02166	0.01771	0.01733	0.08117	0.02386	0.03655
Yaniella	genus	0	0	0	0	0	0	0.0019195	0	0	0.00384512	0	0	0.00206254	0	0	0	0.0020355	0.00622587	0.00126	0.00202	0.00051	0.00809	0	0.00036
Acholeplasmatales	order	0.0601464	0.0284091	0.0317312	0.0300747	0.0233809	0.183768	0	0.00575694	0.00761528	0.00192256	0.0019453	0.0289816	0.00825014	0.00623493	0.00395624	0.0142621	0.0020355	0.085087	0.11552	0.08902	0.07364	0.19498	0.07203	0.04135
Acidimicrobiales	order	0.00167073	0.00501337	0.00501019	0	0	0.00167062	0	0.00191898	0	0	0	0.00386421	0	0.00207831	0.00791249	0.00203745	0.0061065	0	0.00079	0.01199	0.0049	0	0	0
Actinomycetales	order	0.514585	0.825535	0.417516	0.380946	0.253849	0.300712	0.0806188	0.0460555	0.0647298	0.134579	0.0272342	0.054099	0.843577	0.814698	0.87433	0.436014	0.295147	0.302993	3.74711	4.50118	4.97701	2.82753	0.91964	1.05752
Aeromonadales	order	0	0	0	0	0	0	0	0	0.00190382	0	0	0	0	0	0	0	0	0	0.06745	0.05376	0.06062	0.00515	0.04138	0.0392
Alteromonadales	order	0	0.0167112	0.00334012	0.00167082	0.00501019	0.00167062	0	0.00383796	0	0.00192256	0	0.00193211	0	0.00623493	0	0	0	0	0.15612	0.43043	0.31372	0.83788	0.22245	0.46072
Bacillales	order	0.0384268	0.0752005	0.0367414	0.0651618	0.103544	0.10859	0.0422289	0.0422176	0.0247496	0.0519091	0.0369607	0.0695558	0.0185628	0.0478011	0.0276937	0.0570486	0.061065	0.0788611	0.68003	0.42487	0.39067	0.9206	0.2194	0.20393
Bacteroidales	order	2.76339	3.18182	2.75059	1.29488	0.744848	1.4785	0.0959748	0.0729213	0.118037	0.171108	0.0272342	0.135247	0.959079	0.966414	0.68443	0.484913	0.30736	0.686922	0.5471	0.32748	0.27092	0.39894	0.11456	0.23154
Bdellovibrionales	order	0.00167073	0.00668449	0.00334012	0	0	0	0	0	0	0	0	0	0	0	0.00197812	0	0	0	0.07041	0.04113	0.02066	0.12559	0.00491	0.03482
Bifidobacteriales	order	0.093561	0.187166	0.0484318	0.0751867	0.0384114	0.0451068	0.011517	0.00383796	0.00380764	0	0	0.00193211	0.0866265	0.0665059	0.0791249	0.0387115	0.024426	0.0311294	0.59906	0.55483	0.51635	0.4446	0.141	0.21724
Burkholderiales	order	0.449427	1.24666	0.771569	0.609848	1.12896	0.940559	0.0691019	0.234116	0.300803	0.261468	0.533012	0.801824	0.181503	0.465542	0.302653	0.291355	0.52923	0.437887	1.98897	3.83036	2.23446	2.50742	1.93521	1.51829
Campylobacterales	order	0.404317	0.503008	0.335683	0.330822	0.108554	0.746767	0.0499069	0.274414	0.135171	0.0884377	0.0564136	0.454045	0.0701262	0.141325	0.049453	0.099835	0.036639	0.25111	0.07992	0.05102	0.04922	0.22665	0.01665	0.18423
Caulobacterales	order	0.0050122	0.00501337	0.0116904	0.0167082	0	0.00334124	0	0.00383796	0.00190382	0.00192256	0	0.00193211	0	0	0.0178031	0.0142621	0	0	0.22529	0.31583	0.85954	0.59573	0.06374	0.10432
Chromatiales	order	0	0.00167112	0	0	0	0	0	0	0	0	0	0	0	0	0	0	0	0	0.24818	0.32768	0.49588	0.40822	0.15713	0.12938
Clostridiales	order	10.5022	10.9124	8.73109	25.0639	13.0899	15.5602	6.80269	4.52304	4.43971	11.0682	5.12002	5.33648	5.61835	4.78843	4.33209	7.73008	6.58077	7.75121	5.35613	3.32412	3.10946	7.89052	2.07735	2.30322
Coriobacteriales	order	0.0768537	0.195521	0.0651324	0.0668326	0.0450917	0.0735073	0.0019195	0	0	0.00192256	0	0.00193211	0.0660012	0.0748192	0.0771468	0.0733481	0.044781	0.0373552	0.34822	0.43812	0.42123	0.47637	0.14411	0.18217
Deinococcales	order	0	0	0	0	0	0	0.00383899	0	0	0	0	0	0.00206254	0.00207831	0	0	0	0	0.3184	0.33684	0.25202	0.48469	0.12701	0.17342
Desulfobacterales	order	0.135329	0.360963	0.128595	0.213864	0.0450917	0.096896	0.023034	0.0249467	0.0228458	0.00769024	0.0038906	0.00579632	0.0886891	0.139247	0.0909936	0.0794605	0.016284	0.049807	0.08051	0.11315	0.10911	0.06437	0.01288	0.02835
Desulfovibrionales	order	0.0100244	0.0618316	0.0217108	0.108603	0.108554	0.130308	0.00959748	0.0230278	0.00761528	0.0365286	0.0155624	0.0444384	0.0123752	0.0290964	0.0257156	0.0570486	0.069207	0.0601835	0.2197	0.22548	0.14988	0.24279	0.06404	0.05305
Desulfuromonadales	order	0.0200488	0.0451203	0.0250509	0.00501245	0.0100204	0.0183768	0.015356	0.0191898	0.00571146	0	0.0038906	0.00966053	0.0103127	0.0166265	0.00593437	0.00611234	0.0020355	0.00415058	0.00073	0.00112	0.00116	0	0	0
Enterobacteriales	order	0	0	0	0	0	0	0.0019195	0	0	0	0	0	0	0	0	0	0	0	0.03644	0.07093	0.08718	0.1026	0.03983	0.06813
Erysipelotrichales	order	0.805293	1.08122	0.718127	0.563065	0.52941	0.581376	0.019195	0.0153518	0.0361726	0.00769024	0.00778119	0.00579632	0.282567	0.297198	0.183965	0.203745	0.189301	0.234508	0.08578	0.05269	0.02824	0.10953	0.03359	0.03774
Flavobacteriales	order	0.0183781	0.0434492	0.0400815	0.00668326	0.00835031	0.00668248	0.00767799	0.0115139	0.00761528	0.0249933	0.0116718	0.017389	0.0123752	0.0415662	0.0237375	0.00814979	0.0061065	0.00207529	0.57435	0.39113	0.33857	0.55241	0.29001	0.32526
Fusobacteriales	order	0.00167073	0	0	0	0	0	0	0	0	0	0	0	0	0	0	0	0	0	0.01978	0.05424	0.01049	0.10934	0.00415	0.01267
Halanaerobiales	order	0.469476	0.302473	0.412505	0.20551	0.340693	0.337465	1.30334	1.47953	1.37837	0.940132	1.03101	0.579632	0.641449	0.654668	0.583546	0.617347	0.812164	0.701449	0.22357	0.15595	0.1926	0.27538	0.06508	0.11123
Lactobacillales	order	0.922244	0.917447	0.622933	0.299076	0.183707	0.257276	0.332073	0.324308	0.257016	0.0538317	0.0213983	0.0560311	0.426945	0.432289	0.249243	0.197632	0.105846	0.112066	0.38725	0.15492	0.11912	0.43829	0.09449	0.09156
Methanobacteriales	order	0.0885488	0.203877	0.0885133	0.20551	0.0501019	0.0534599	0.0287924	0.0249467	0.0152306	0.0615219	0.0038906	0.00772842	0.0536259	0.0540361	0.0632999	0.0753856	0.016284	0.0249035	0.64336	0.40499	0.38975	1.23077	0.11533	0.10189
Methanomicrobiales	order	1.66572	1.28342	1.7519	0.578102	3.01947	3.64864	21.1183	20.8862	20.0834	12.9023	28.7846	22.1902	2.37398	2.15729	2.9296	1.04725	4.18499	3.96173	66.9301	63.2308	67.479	48.8321	84.2614	76.2023
Methanosarcinales	order	0	0	0	0.208852	0.00167006	0.0083531	0	0	0	1.87834	0.0155624	0.0386421	0	0	0.00197812	0.713107	0.0183195	0.0684846	0.02057	0.01612	0.02904	3.29878	0.04398	0.13855
Methylococcales	order	0	0.00835561	0.00167006	0	0	0.00167062	0	0.00575694	0	0	0.0038906	0	0	0.00207831	0	0	0	0	0.03494	0.05926	0.0361	0.03933	0.02795	0.0262
Myxococcales	order	0	0.00334225	0.00167006	0	0	0	0.0019195	0	0	0.00192256	0	0.00193211	0.00206254	0	0	0	0	0	0.07668	0.08476	0.11057	0.02452	0.01081	0.01674
Neisseriales	order	0	0	0	0	0	0	0	0	0	0	0	0	0.00206254	0	0	0	0	0	0.12581	0.15325	0.17466	0.20833	0.1027	0.14246
Nitrosomonadales	order	0	0	0	0	0	0	0	0	0	0	0	0	0	0.00207831	0	0	0	0	0.03122	0.02991	0.03866	0.0414	0.00867	0.03225
Oceanospirillales	order	0.00835366	0.0384358	0.0183707	0.290722	0.080163	0.441044	0.019195	0.0211088	0.0171344	0.680586	0.101156	0.753521	0.0123752	0.00831324	0.00989061	0.156884	0.016284	0.0830117	0.406	0.48959	0.49245	2.24196	0.33468	0.56067
Planctomycetales	order	0	0	0	0	0	0	0	0	0	0	0	0	0	0.00207831	0	0	0	0	0	0.00919	0.01086	0	0	0
Pseudomonadales	order	0.77522	2.22092	2.16941	2.817	2.62701	5.16055	0.337831	1.16866	1.25652	0.415273	0.196475	1.09164	0.179441	0.488403	0.437165	0.501212	0.519052	1.00444	3.49001	7.70045	6.13377	12.5204	4.21195	9.58909
Rhizobiales	order	0.0668293	0.0718583	0.0501019	0.0367579	0.0183707	0.0367537	0	0.00383796	0.00380764	0	0.0019453	0.00579632	0.0288755	0.0290964	0.0356062	0.0101872	0.028497	0.0249035	0.69048	0.90529	0.85533	0.93781	0.25965	0.46362
Rhodobacterales	order	0.0768537	0.152072	0.0601222	0.0601494	0.0450917	0.035083	0	0.0115139	0	0.00576768	0	0.00193211	0.0433133	0.060271	0.0632999	0.0366741	0.032568	0.0311294	0.3112	0.51977	0.46668	0.31476	0.08884	0.12093
Rhodocyclales	order	0.0751829	0.0902406	0.180367	0.0200498	0.0150306	0.0250593	0.019195	0.0134329	0.0361726	0.00769024	0.00583589	0.0154568	0.0185628	0.0353313	0.0415406	0.0040749	0.0101775	0.0166023	0.22369	0.31069	0.21898	0.14598	0.09004	0.10272
Rhodospirillales	order	0.00334146	0.00501337	0.00501019	0.00501245	0.00167006	0.00167062	0	0	0	0	0	0	0.00412507	0.00415662	0	0.00203745	0.004071	0	0.42233	0.49877	0.35728	0.38955	0.18363	0.10399
Solirubrobacterales	order	0	0.00167112	0	0	0	0.00167062	0	0	0	0	0	0	0	0	0	0	0	0	0.08323	0.06701	0.09515	0.03726	0.01715	0.01708
Sphingobacteriales	order	31.657	23.0732	30.6991	22.6312	36.1969	26.2622	6.23644	6.95055	7.78662	5.04672	4.99358	2.88077	9.31854	9.02818	6.05899	7.11069	12.2802	8.55643	0.26538	0.21226	0.08019	0.20716	0.09521	0.1578
Sphingomonadales	order	0.00167073	0.00501337	0	0	0	0.00501186	0.0019195	0	0	0.00384512	0	0.00386421	0.00206254	0	0.00395624	0	0	0	0.1413	0.15234	0.23155	0.08934	0.01828	0.03989
Spirochaetales	order	0.0818659	0.115307	0.0885133	0.0317455	0.0100204	0.0150356	0.00767799	0.0115139	0.0095191	0.0192256	0.0019453	0.00386421	0.0701262	0.0831324	0.114731	0.0040749	0.0061065	0.00830117	3.05921	2.71514	2.02744	2.1728	0.40093	0.66685
Synergistales	order	2.09677	1.54078	1.66004	0.312443	0.437556	0.544622	0.771638	0.58337	0.599703	0.16534	0.108937	0.11013	0.928141	0.983041	0.941586	0.30358	0.362319	0.394305	1.94246	1.34759	1.17719	1.07901	0.393	0.55688
Syntrophobacterales	order	0.00835366	0.00501337	0.0200407	0.00501245	0.00334012	0.0100237	0.00383899	0.0095949	0.0114229	0	0.0019453	0.0193211	0.0123752	0.00623493	0.00395624	0.0040749	0.004071	0.00622587	0	0	0.00154	0	0	0
Thermoanaerobacterales	order	0.374244	0.270722	0.27556	0.0484537	0.28057	0.2957	0.575849	0.562261	0.445494	0.15765	0.476598	0.272427	0.245442	0.263945	0.180009	0.0855728	0.335857	0.280164	1.11379	1.26179	0.75337	0.23367	0.6274	0.77302
Thermomicrobiales	order	0	0	0	0	0	0	0	0	0	0	0	0.00193211	0	0.00207831	0	0	0	0	0	0.00058	0	0	0	0
Thermotogales	order	0.497878	0.384358	0.437556	0.489549	0.195397	0.312406	0.364704	0.310875	0.276054	0.365286	0.101156	0.113994	0.327943	0.355391	0.176053	0.346366	0.177088	0.257336	0.10121	0.05212	0.03739	0.11976	0.02177	0.04773
Thiotrichales	order	0	0.00167112	0	0	0	0	0	0	0	0	0	0	0	0	0	0	0	0	0.05262	0.05578	0.02282	0.12205	0.07034	0.07514
Xanthomonadales	order	0.0334146	0.0768717	0.0250509	0.018379	0.0200407	0.0233887	0.0403094	0.0153518	0.0323649	0.0865152	0.0525231	0.0425063	0.0350631	0.0478011	0.0692343	0.0264868	0.0183195	0.0207529	0.47796	0.45653	0.50161	0.4543	0.22885	0.16978
																				0.0382436	0.0359757	0.0317509	0.0997296	0.0576398	0.113021
																				0.930393	0.928021	0.913459	0.781458	0.972735	0.967086
																				0.216151	0.192287	0.358182	0.16946	0.271024	0.317393
Acidobacteria	phylum	0.00167073	0	0	0	0	0	0.00383899	0	0.00380764	0.00384512	0	0	0	0	0.00395624	0	0	0	0.08473	0.20147	0.22285	0.26628	0.07601	0.08414
Actinobacteria	phylum	0.700037	1.26504	0.557801	0.541344	0.349043	0.447726	0.0959748	0.0575694	0.0723451	0.136502	0.0272342	0.0618274	1.02508	0.978884	1.0761	0.576598	0.392851	0.390155	4.78164	5.57986	6.02075	3.79136	1.2219	1.47401
Bacteroidetes	phylum	34.8431	26.8432	33.9925	24.1082	37.0904	27.9712	6.68177	7.39383	8.31969	5.49467	5.24063	3.25367	10.9624	10.7428	7.40213	8.0357	13.2918	9.8016	1.49741	1.03029	0.78913	1.2659	0.53895	0.75794
Chlorobi	phylum	0.0150366	0	0.00835031	0.00167082	0.00167006	0	0.00383899	0	0.00190382	0	0	0.00193211	0	0	0	0	0	0	0.16068	0.08021	0.08466	0.23551	0.05986	0.14787
Chloroflexi	phylum	0.172085	0.182152	0.151976	0.0284039	0.0417516	0.0801898	0.00575849	0.00767592	0.0095191	0.00192256	0	0.00772842	0.0598135	0.0768975	0.0751686	0.0346366	0.024426	0.0332047	0.00761	0.02549	0.01522	0.02166	0.00041	0.00292
Cyanobacteria	phylum	0.00167073	0.00167112	0.00167006	0	0	0.00167062	0	0	0	0	0	0	0	0	0	0.00203745	0	0	0.08593	0.09221	0.0869	0.0638	0.02367	0.02787
Euryarchaeota	phylum	1.81943	1.5508	1.87548	1.04259	3.10298	3.7305	21.2795	21.0589	20.2033	14.9537	28.8818	22.3371	2.46679	2.24042	3.01664	1.85408	4.24402	4.07587	67.8115	63.907	68.1815	53.7487	84.5065	76.5654
Firmicutes	phylum	36.6258	39.38	34.8074	50.345	35.0897	37.5439	19.0491	16.9484	16.232	22.2709	12.5647	11.6409	22.0403	21.6248	20.2065	23.6894	19.895	20.122	9.49352	6.76297	6.17765	12.164	4.00122	4.71269
Fusobacteria	phylum	0.00167073	0	0	0	0	0	0	0	0	0	0	0	0	0	0	0	0	0	0.01978	0.05424	0.01049	0.10934	0.00415	0.01267
Gemmatimonadetes	phylum	0	0	0.00167006	0	0	0	0.0019195	0	0	0.00192256	0	0.00193211	0	0	0	0	0	0	0	0.00134	0.00093	0	0	0
Planctomycetes	phylum	0.0116951	0.00835561	0.00835031	0.00334163	0.00334012	0.0083531	0.00767799	0	0.00571146	0.00192256	0	0.00193211	0.0226879	0.00415662	0.0118687	0.00203745	0	0.00830117	0.01835	0.02527	0.02791	0	0.00058	0
Proteobacteria	phylum	2.66983	7.59693	6.51491	5.94476	5.59304	10.271	1.33021	4.57677	5.12889	3.47599	1.92585	7.94289	1.44584	3.2193	2.83465	2.90336	3.01661	4.9475	10.1091	17.344	14.4407	23.6135	8.3809	14.493
Spirochaetes	phylum	0.137	0.137032	0.106884	0.0384288	0.0116904	0.0167062	0.0268729	0.0402986	0.0361726	0.0442189	0.0019453	0.0328458	0.482633	0.546596	0.58948	0.132434	0.065136	0.147346	3.05921	2.71514	2.02744	2.1728	0.40093	0.66685
Synergistetes	phylum	2.09677	1.54078	1.66004	0.312443	0.437556	0.544622	0.771638	0.58337	0.599703	0.16534	0.108937	0.11013	0.928141	0.983041	0.941586	0.30358	0.362319	0.394305	1.94246	1.34759	1.17719	1.07901	0.393	0.55688
Tenericutes	phylum	1.71584	2.2109	1.73854	1.30658	1.21748	1.43172	0.0518264	0.0518125	0.106614	0.0865152	0.0486325	0.0869448	0.56101	0.581927	0.431231	0.4788	0.439668	0.564479	0.23987	0.14713	0.11787	0.32642	0.11426	0.101
Thermotogae	phylum	0.497878	0.384358	0.437556	0.489549	0.195397	0.312406	0.364704	0.310875	0.276054	0.365286	0.101156	0.113994	0.327943	0.355391	0.176053	0.346366	0.177088	0.257336	0.10121	0.05212	0.03739	0.11976	0.02177	0.04773
Verrucomicrobia	phylum	0.0868781	0.153743	0.0985337	0.0852116	0.0167006	0.0735073	0.011517	0.00191898	0.00380764	0.0307609	0	0.0135247	0.193878	0.182891	0.148359	0.0651983	0.0142485	0.0518823	0.02888	0.01944	0.03155	0.01873	0.001	0.02033
																				0.0270616	0.0216523	-0.00333856	0.121918	-0.00456956	0.0463076
																				0.778266	0.784031	0.770833	0.642576	0.918029	0.898878
																				0.12036	0.0874064	0.128491	0.189807	0.124081	0.158231

## Sheet: correlations
	CSTR01a	CSTR02a	CSTR03a	CSTR01b	CSTR02b	CSTR03b
genus - correlation between amplicons and shotgun DNA MetaPhlAn	0.732701	0.561625	0.655863	0.347622	0.44863	0.500901
genus - correlation between shotgun RNA and shotgun DNA MetaPhlAn	0.461457	0.987325	0.997149	0.978678	0.911297	0.985847
genus - correlation between shotgun DNA 16S rRNA and shotgun DNA MetaPhlAn	0.860082	0.878753	0.924159	0.332762	0.698865	0.692739
phylum - correlation between amplicons and shotgun DNA MetaPhlAn	0.0270616	0.0216523	-0.00333856	0.121918	-0.00456956	0.0463076
phylum - correlation between shotgun RNA and shotgun DNA MetaPhlAn	0.778266	0.784031	0.770833	0.642576	0.918029	0.898878
phylum - correlation between shotgun DNA 16S rRNA and shotgun DNA MetaPhlAn	0.12036	0.0874064	0.128491	0.189807	0.124081	0.158231
order - correlation between amplicons and shotgun DNA MetaPhlAn	0.0382436	0.0359757	0.0317509	0.0997296	0.0576398	0.113021
order - correlation between shotgun RNA and shotgun DNA MetaPhlAn	0.930393	0.928021	0.913459	0.781458	0.972735	0.967086
order - correlation between shotgun DNA 16S rRNA and shotgun DNA MetaPhlAn	0.216151	0.192287	0.358182	0.16946	0.271024	0.317393
family - correlation between amplicons and shotgun DNA MetaPhlAn	0.456985	0.347289	0.490321	0.0588216	0.387238	0.451326
family - correlation between shotgun RNA and shotgun DNA MetaPhlAn	0.987629	0.989403	0.99199	0.897991	0.992955	0.9904
family - correlation between shotgun DNA 16S rRNA and shotgun DNA MetaPhlAn	0.751633	0.777447	0.896341	0.304271	0.732949	0.724979
class - correlation between amplicons and shotgun DNA MetaPhlAn	0.0738321	0.0372763	0.0434601	0.110184	0.0636488	0.0951799
class - correlation between shotgun RNA and shotgun DNA MetaPhlAn	0.819701	0.831866	0.827118	0.661252	0.935459	0.917875
class - correlation between shotgun DNA 16S rRNA and shotgun DNA MetaPhlAn	0.15211	0.115639	0.15857	0.172625	0.206359	0.210865

## Sheet: caption
Supplementary Table S3. ("relative_abundance worksheet") Comparison between taxonomic results obtained with three different sequencing approaches and with MetaPhlAn applied on shotgun DNA. Relative abundance calculated considering reads assigned to different taxa according to RDP classifier trained on Greengenes and using 60,000 subsampled reads for each sample. (A) Taxonomy; (B) taxonomic level;…
