# Supplementary material for: Taxonomy of anaerobic digestion microbiome reveals biases associated with the applied high throughput sequencing strategies
Source: Sci Rep. 2018 Jan 31;8:1926. doi: 10.1038/s41598-018-20414-0 (PMC5792648; doi:10.1038/s41598-018-20414-0)
Supplement: Supplementary file 4 — Supplementary Table S4 [file 41598_2018_20414_MOESM4_ESM.xlsx]

## Sheet: Supplementary_Table_S4
		Amplicons Greengenes						Shotgun RNA Greengenes						AMPLICONS/SHOTGUN RNA						Average	STD
		CSTR01a	CSTR02a	CSTR03a	CSTR01b	CSTR02b	CSTR03b	CSTR01a	CSTR02a	CSTR03a	CSTR01b	CSTR02b	CSTR03b	CSTR01a	CSTR02a	CSTR03a	CSTR01b	CSTR02b	CSTR03b
Firmicutes	phylum	319129	343471	305844	414944	301293	320064	149916	135045	132794	177110	100382	91009	0.328117	0.40541	0.36232	0.369745	0.47733	0.546149	0.414845	0.0747762
Bacteroidetes	phylum	273055	208141	261139	188246	292779	221995	46803	51806	58153	37466	35161	22098	0.765969	0.603971	0.652294	0.701079	0.920468	1.00197	0.774292	0.142903
Euryarchaeota	phylum	12913	11050	12623	7176	21769	24663	125418	123969	118174	87937	167004	128032	-0.987303	-1.04992	-0.971329	-1.08823	-0.884871	-0.715258	-0.949485	0.122666
Proteobacteria	phylum	19805	56863	47976	43323	40861	77918	8616	29138	33072	22110	11902	48715	0.361441	0.290363	0.161559	0.29212	0.535663	0.203972	0.30752	0.120772
Tenericutes	phylum	24907	27801	25897	20084	20172	22340	855	1003	1099	959	552	1089	1.46387	1.44234	1.37187	1.3206	1.56205	1.31168	1.41207	0.0877051
Synergistetes	phylum	17900	12896	14681	3560	4321	6111	4526	4062	4424	1093	826	831	0.597067	0.501642	0.520872	0.512555	0.718179	0.86606	0.619396	0.132971
Actinobacteria	phylum	5499	9632	4820	4184	2806	3584	792	581	653	1004	312	509	0.84109	1.21884	0.867559	0.619529	0.952698	0.846919	0.891106	0.177935
Thermotogae	phylum	3752	3149	2985	3532	1319	2009	2108	2306	1620	2295	629	766	0.250302	0.135263	0.265307	0.187172	0.321233	0.418401	0.262946	0.0910803
Spirochaetes	phylum	2657	3194	3341	475	160	470	239	281	327	233	43	363	1.04434	1.05422	1.00813	0.308391	0.563373	0.11192	0.68173	0.377459
Verrucomicrobia	phylum	2218	3664	2163	889	308	952	127	28	111	450	4	147	1.23895	2.10168	1.28604	0.295213	1.79099	0.808831	1.25362	0.595204
OP9	phylum	2387	1209	1732	623	788	1146	457	304	384	295	137	243	0.717169	0.598486	0.653338	0.323893	0.757198	0.672174	0.620376	0.141563
TG3	phylum	351	72	341	507	0	36	1610	11	839	3414	1	162	-0.660553	0.784142	-0.390253	-0.827527	-0.30103	-0.643986	-0.339868	0.532382
MVP-15	phylum	350	1880	721	538	162	1401	1	9	6	69	31	858	2.24428	2.27439	2.01344	0.886491	0.707038	0.212755	1.38973	0.817157
Chloroflexi	phylum	1463	1466	1323	307	394	736	52	23	66	27	12	41	1.44127	1.78622	1.29581	1.04139	1.48265	1.24422	1.38193	0.230746
Lentisphaerae	phylum	515	730	548	302	235	372	58	5	60	96	4	37	0.941798	2.08577	0.954243	0.494671	1.67394	0.991925	1.19039	0.528598
Planctomycetes	phylum	147	79	94	53	23	72	74	17	65	22	11	20	0.2952	0.647817	0.15818	0.370666	0.30103	0.541104	0.385666	0.163405
Thermi	phylum	66	92	73	43	19	35	36	27	30	16	4	17	0.257873	0.521325	0.37787	0.413004	0.60206	0.30103	0.412194	0.119241
Chlorobi	phylum	71	47	116	17	8	18	36	13	43	4	1	7	0.289131	0.535113	0.424733	0.556303	0.653213	0.375664	0.472359	0.121712
Armatimonadetes	phylum	15	7	3	7	0	4	49	30	36	40	23	14	-0.49485	-0.588272	-0.966142	-0.709694	-1.38021	-0.477121	-0.769382	0.318584
Fibrobacteres	phylum	33	54	51	4	3	21	3	5	7	3	1	10	0.929419	0.962211	0.812913	0.09691	0.30103	0.30103	0.567252	0.344112
Acidobacteria	phylum	7	3	15	1	0	1	41	1	65	19	0	4	-0.720159	0.30103	-0.615424	-1	0	-0.39794	-0.405416	0.439731
WS1	phylum	4	6	16	4	0	2	12	1	56	22	0	3	-0.414973	0.544068	-0.525426	-0.662758	0	-0.124939	-0.197338	0.401142
Cyanobacteria	phylum	16	16	21	8	4	9	5	4	8	1	1	5	0.452298	0.531479	0.38818	0.653213	0.39794	0.221849	0.440826	0.132928
TM7	phylum	5	31	16	11	11	6	0	1	0	1	0	0	0.778151	1.20412	1.23045	0.778151	1.07918	0.845098	0.985858	0.192471
WPS-2	phylum	10	32	12	1	2	1	0	1	1	0	0	1	1.04139	1.21748	0.812913	0.30103	0.477121	0	0.641657	0.423383
NKB19	phylum	0	1	0	0	0	0	2	7	18	9	12	9	-0.477121	-0.60206	-1.27875	-1	-1.11394	-1	-0.91198	0.28165
Gemmatimonadetes	phylum	0	2	2	3	0	1	7	1	7	21	0	13	-0.90309	0.176091	-0.425969	-0.740363	0	-0.845098	-0.456405	0.416438
BRC1	phylum	5	1	6	2	1	2	11	0	17	5	1	1	-0.30103	0.30103	-0.410174	-0.30103	0	0.176091	-0.0891855	0.265639
SC4	phylum	5	6	2	2	3	4	0	1	0	0	0	2	0.778151	0.544068	0.477121	0.477121	0.60206	0.221849	0.516728	0.166564
ZB2	phylum	5	0	5	1	0	0	2	0	1	2	0	0	0.30103	0	0.477121	-0.176091	0	0	0.100343	0.219416
Crenarchaeota	phylum	0	0	0	0	0	0	2	0	1	13	0	0	-0.477121	0	-0.30103	-1.14613	0	0	-0.320713	0.411244
ABY1_OD1	phylum	5	2	0	1	0	0	0	0	1	3	0	0	0.778151	0.477121	-0.30103	-0.30103	0	0	0.108869	0.396503
Deferribacteres	phylum	0	0	1	2	1	1	0	6	0	1	0	0	0	-0.845098	0.30103	0.176091	0.30103	0.30103	0.0390139	0.409862
SR1	phylum	0	1	0	6	0	2	0	0	1	0	0	0	0	0.30103	-0.30103	0.845098	0	0.477121	0.22037	0.372312
Chlamydiae	phylum	1	4	2	0	0	0	0	0	0	0	0	0	0.30103	0.69897	0.477121	0	0	0	0.246187	0.271777
WS3	phylum	0	0	0	0	0	0	0	0	3	1	1	0	0	0	-0.60206	-0.30103	-0.30103	0	-0.200687	0.224375
OP11	phylum	1	0	2	1	0	0	0	0	0	0	0	0	0.30103	0	0.477121	0.30103	0	0	0.179864	0.189199
Fusobacteria	phylum	1	0	0	0	0	0	0	0	0	0	0	0	0.30103	0	0	0	0	0	0.0501717	0.112187
TM6	phylum	0	1	0	0	0	0	0	0	0	0	0	0	0	0.30103	0	0	0	0	0.0501717	0.112187
NC10	phylum	0	0	0	0	0	0	0	0	1	0	0	0	0	0	-0.30103	0	0	0	-0.0501717	0.112187
Sphingobacteriales	order	250734	180180	237666	177811	287022	209813	45421	51076	56506	35418	34775	20651	0.741949	0.547484	0.623867	0.700725	0.916637	1.00687	0.756256	0.159652
Clostridiales	order	132166	136600	116098	237677	142452	162184	55931	42767	41248	100566	47256	44206	0.373463	0.504335	0.449415	0.373533	0.479205	0.56452	0.457412	0.0686729
MBA08	order	117791	142076	115073	127837	110055	104042	48564	51154	44848	46613	27019	26029	0.384792	0.443636	0.409224	0.438144	0.609928	0.601739	0.481244	0.0902223
Methanomicrobiales	order	11786	9031	11632	4203	21284	24109	124439	123080	117245	75149	166315	127172	-1.02356	-1.13441	-1.00341	-1.25227	-0.89286	-0.722198	-1.00478	0.168714
Pseudomonadales	order	8702	33831	33635	28461	26921	55818	4854	20630	24012	7907	3822	20069	0.25348	0.214807	0.146358	0.556199	0.847703	0.444235	0.410464	0.24022
SHA-98	order	16083	14485	14826	8950	11949	10433	9545	8062	9423	6494	5231	3905	0.226573	0.254452	0.196818	0.139292	0.3587	0.426719	0.267092	0.0974213
Bacteroidales	order	22134	27372	23202	10321	5658	12046	1208	536	1404	1795	260	1230	1.26265	1.70735	1.21787	0.759458	1.3361	0.990621	1.21234	0.293591
Natranaerobiales	order	11987	8328	28060	5362	5165	6316	4741	3928	8452	2087	1388	2333	0.402785	0.326311	0.521092	0.409677	0.570452	0.43241	0.443788	0.0804103
Synergistales	order	17900	12896	14681	3560	4321	6111	4526	4062	4424	1093	826	831	0.597067	0.501642	0.520872	0.512555	0.718179	0.86606	0.619396	0.132971
Halanaerobiales	order	3721	2501	3006	1675	2652	2774	11154	11702	10642	7719	9070	4748	-0.476693	-0.67001	-0.548931	-0.663343	-0.533918	-0.233339	-0.521039	0.14613
Erysipelotrichales	order	12247	14090	11062	8642	8168	8715	298	309	368	89	59	230	1.61239	1.65758	1.47685	1.98242	2.13402	1.57671	1.73999	0.235588
Burkholderiales	order	3345	10077	6145	4772	9285	8013	700	1817	2787	2420	4214	6960	0.678808	0.74378	0.3433	0.294797	0.343031	0.0611777	0.410816	0.233647
Thermoanaerobacterales	order	6833	6519	5261	3490	5835	5549	5092	5318	4519	1687	4876	2981	0.127701	0.0884176	0.0660124	0.315577	0.0779625	0.269785	0.157576	0.0982793
Lactobacillales	order	7512	7367	5109	2486	1543	2269	2990	3018	2662	394	186	460	0.399997	0.387487	0.28305	0.799079	0.916806	0.692325	0.57979	0.235121
Oceanospirillales	order	184	399	222	2384	555	3868	331	993	748	7376	1686	12276	-0.253966	-0.395326	-0.526177	-0.490391	-0.48204	-0.501494	-0.441566	0.0931881
Campylobacterales	order	3142	4179	2516	2573	881	6006	537	2026	1176	763	332	3091	0.766562	0.314323	0.330107	0.527515	0.423024	0.288418	0.441658	0.166043
Thermotogales	order	3752	3149	2985	3532	1319	2009	2107	2306	1620	2295	629	766	0.250508	0.135263	0.265307	0.187172	0.321233	0.418401	0.262981	0.0910756
Actinomycetales	order	3965	6095	3536	2851	1901	2425	543	345	467	889	105	366	0.862754	1.24597	0.878389	0.50576	1.2539	0.820225	0.927833	0.259467
Turicibacterales	order	2061	580	351	4542	641	4574	1275	465	275	2398	203	1451	0.208438	0.0957902	0.105634	0.277312	0.497905	0.498424	0.280584	0.165658
RF39	order	4048	5369	3394	484	555	629	13	7	5	4	0	7	2.46122	2.82688	2.75269	1.98677	2.74507	1.89625	2.44481	0.374592
BSA2B-08	order	1791	1522	1339	1219	1251	1277	1372	1305	1283	860	603	453	0.115667	0.0667567	0.0185398	0.151357	0.316567	0.449475	0.186394	0.14993
Methanosarcinales	order	4	2	3	1312	20	96	4	2	1	11666	85	320	0	0	0.30103	-0.948694	-0.612279	-0.519733	-0.296613	0.429685
Bacillales	order	2066	2450	1751	1181	1485	1977	270	299	224	504	411	540	0.882371	0.912222	0.891352	0.369326	0.557122	0.563029	0.695904	0.209497
OPB54	order	1768	527	1142	1156	467	588	2042	575	2014	1681	495	489	-0.0625405	-0.0377886	-0.246229	-0.162493	-0.0252358	0.0799192	-0.0757279	0.104073
TIBE07	order	980	1919	1454	1752	1566	1455	338	469	456	449	248	242	0.461469	0.611203	0.502947	0.590569	0.79887	0.777555	0.623769	0.126826
Spirochaetales	order	2245	3073	3186	409	119	231	71	95	152	129	2	112	1.49408	1.50543	1.31869	0.498841	1.60206	0.31241	1.12192	0.516135
OPB72	order	2384	1207	1725	620	788	1145	457	304	379	293	137	243	0.716623	0.597767	0.657257	0.324744	0.757198	0.671795	0.620897	0.14136
1B07	order	535	854	537	649	495	594	908	847	817	1053	608	579	-0.229399	0.00357026	-0.181971	-0.209927	-0.0891356	0.011089	-0.115962	0.0976424
Desulfobacterales	order	964	2685	1032	1630	451	767	145	165	121	90	26	50	0.820174	1.209	0.92774	1.25341	1.22377	1.17779	1.10198	0.1657
GN09	order	351	72	341	507	0	36	1598	11	835	3394	1	159	-0.657306	0.784142	-0.38818	-0.824976	-0.30103	-0.635918	-0.337211	0.53087
Desulfovibrionales	order	171	451	176	1755	1264	1215	50	211	77	294	197	516	0.527958	0.328803	0.355879	0.774702	0.805425	0.371443	0.527368	0.196486
Coriobacteriales	order	868	2106	890	849	606	772	29	31	24	8	7	10	1.4619	1.81851	1.55194	1.97518	1.8801	1.84679	1.75574	0.184267
Methanobacteriales	order	724	1637	721	1444	316	323	111	95	91	343	25	67	0.81112	1.23204	0.894749	0.623309	1.08609	0.678036	0.887557	0.215137
E2	order	398	380	267	217	149	135	799	722	781	692	446	422	-0.302117	-0.278213	-0.465072	-0.502277	-0.474216	-0.492801	-0.419116	0.0922276
Rhodocyclales	order	750	605	1652	137	200	274	312	150	639	113	107	298	0.380096	0.603496	0.412093	0.0829742	0.269772	-0.0363385	0.285349	0.212501
Anaerolineales	order	1327	1339	1211	254	357	674	7	11	16	4	2	21	2.22011	2.04792	1.85305	1.70757	2.07676	1.48688	1.89872	0.246808
Xanthomonadales	order	274	647	284	184	147	219	432	156	325	916	383	467	-0.197155	0.615675	-0.0583727	-0.695198	-0.41407	-0.327823	-0.17949	0.406254
Acholeplasmatales	order	513	391	264	339	75	1782	16	24	27	40	15	385	1.48051	1.19535	0.976088	0.918695	0.676694	0.664564	0.985317	0.286353
Rhodobacterales	order	699	1084	629	470	384	371	25	25	43	25	9	19	1.43012	1.62046	1.15589	1.25805	1.58546	1.26951	1.38658	0.173009
Bifidobacteriales	order	650	1382	370	465	287	374	67	36	32	12	2	18	0.981072	1.57262	1.05086	1.55444	1.98227	1.29528	1.40609	0.341768
Rhizobiales	order	547	787	443	364	291	357	8	13	18	21	8	22	1.78454	1.7504	1.36863	1.21987	1.51114	1.19216	1.47112	0.234265
Z20	order	466	665	495	262	189	314	57	4	58	91	2	32	0.905889	2.1245	0.92463	0.456168	1.80163	0.979797	1.19877	0.574567
Puniceicoccales	order	622	1103	691	25	3	61	2	3	8	0	0	3	2.31737	2.44091	1.88586	1.41497	0.60206	1.19033	1.64192	0.644317
Desulfuromonadales	order	290	375	267	85	91	173	267	350	231	50	52	170	0.0357582	0.0298807	0.0626468	0.226928	0.239512	0.00755314	0.10038	0.095358
Verrucomicrobiales	order	361	555	271	314	11	216	1	2	28	265	2	58	2.25768	2.26795	0.972171	0.0734289	0.60206	0.565608	1.12315	0.847037
Flavobacteriales	order	137	554	204	87	67	80	55	84	79	155	77	118	0.391691	0.814874	0.408664	-0.248642	-0.0595857	-0.167062	0.18999	0.378848
RFP12	order	247	436	363	3	1	3	42	7	37	49	0	10	0.760983	1.73739	0.981318	-1.09691	0.30103	-0.439333	0.37408	0.931651
Sphaerochaetales	order	354	48	37	10	1	8	151	174	142	74	28	159	0.368385	-0.552842	-0.575552	-0.833669	-1.16137	-1.24988	-0.667487	0.533126
Desulfitobacterales	order	79	113	103	113	162	96	74	57	106	67	77	46	0.0280287	0.293477	-0.0123504	0.224396	0.320093	0.314674	0.19472	0.136263
Syntrophobacterales	order	103	136	134	53	35	82	60	38	145	39	12	156	0.231704	0.545656	-0.0340191	0.130334	0.442359	-0.276822	0.173202	0.277456
Chromatiales	order	146	153	81	8	0	66	94	50	48	14	5	159	0.189594	0.479951	0.223618	-0.221849	-0.778151	-0.378045	-0.0808139	0.423236
PBS-18	order	45	70	117	54	40	231	10	10	24	17	9	84	0.621365	0.809866	0.673942	0.48509	0.612784	0.436069	0.606519	0.122443
Rhodospirillales	order	64	201	85	19	15	10	4	2	12	27	0	3	1.11394	1.82823	0.820555	-0.146128	1.20412	0.439333	0.876676	0.620419
Deinococcales	order	59	79	60	40	16	32	30	26	26	15	4	16	0.28679	0.471726	0.353966	0.408664	0.531479	0.288065	0.390115	0.0907242
Alteromonadales	order	25	193	31	16	28	28	3	38	7	2	10	17	0.812913	0.696737	0.60206	0.753328	0.421005	0.207125	0.582195	0.209241
Caulobacterales	order	30	59	72	134	10	20	4	14	37	9	1	2	0.792392	0.60206	0.283539	1.13033	0.740363	0.845098	0.732298	0.255988
Victivallales	order	46	63	48	31	21	47	1	1	2	2	2	5	1.37107	1.50515	1.21307	1.02803	0.865301	0.90309	1.14762	0.236587
Sphingomonadales	order	27	53	32	10	4	18	5	20	17	11	1	27	0.669007	0.410174	0.263241	-0.0377886	0.39794	-0.168404	0.255695	0.28313
Pirellulales	order	70	24	38	9	1	25	13	1	13	3	0	5	0.70513	1.09691	0.444937	0.39794	0.30103	0.636822	0.597128	0.262531
Fibrobacterales	order	33	54	51	4	3	21	3	5	7	3	1	10	0.929419	0.962211	0.812913	0.09691	0.30103	0.30103	0.567252	0.344112
Methylococcales	order	1	41	5	2	10	5	5	57	4	3	37	10	-0.477121	-0.140179	0.0791812	-0.124939	-0.538391	-0.263241	-0.244115	0.212439
Myxococcales	order	20	58	19	18	10	8	16	0	9	13	1	6	0.0917704	1.77085	0.30103	0.132626	0.740363	0.109144	0.524298	0.600454
SJA-101	order	41	33	32	8	7	13	21	2	8	2	2	8	0.280827	1.05436	0.564271	0.477121	0.425969	0.191886	0.499072	0.277012
CFB-26	order	52	40	52	10	2	4	3	2	3	3	0	0	1.12222	1.13566	1.12222	0.439333	0.477121	0.69897	0.832586	0.305091
Bdellovibrionales	order	16	64	32	1	1	6	0	0	0	0	0	0	1.23045	1.81291	1.51851	0.30103	0.30103	0.845098	1.00151	0.57502
Thiotrichales	order	6	16	12	1	1	7	6	8	11	11	4	31	0	0.276206	0.0347621	-0.778151	-0.39794	-0.60206	-0.24453	0.375295
Nitrosomonadales	order	12	34	10	4	7	6	4	0	2	1	4	11	0.414973	1.54407	0.564271	0.39794	0.20412	-0.234083	0.481882	0.537945
Haloplasmatales	order	18	1	0	12	10	21	1	2	1	14	1	1	0.977724	-0.176091	-0.30103	-0.0621479	0.740363	1.04139	0.370035	0.561622
HN1-15	order	17	14	6	15	6	12	7	0	3	0	1	1	0.352183	1.17609	0.243038	1.20412	0.544068	0.812913	0.722069	0.375218
Acidimicrobiales	order	6	26	9	8	4	4	2	3	5	5	2	7	0.367977	0.829304	0.221849	0.176091	0.221849	-0.20412	0.268825	0.305684
YS2	order	14	11	17	7	4	7	4	3	8	0	1	5	0.477121	0.477121	0.30103	0.90309	0.39794	0.124939	0.446874	0.23709
CW040	order	5	24	11	10	9	6	0	0	0	1	0	0	0.778151	1.39794	1.07918	0.740363	1	0.845098	0.973456	0.223987
Vibrionales	order	0	0	0	0	0	0	0	1	0	13	7	42	0	-0.30103	0	-1.14613	-0.90309	-1.63347	-0.663953	0.611422
Aeromonadales	order	12	18	11	1	2	6	1	2	4	0	1	0	0.812913	0.801632	0.380211	0.30103	0.176091	0.845098	0.552829	0.273891
GN14	order	1	2	1	2	3	2	6	3	14	5	2	8	-0.544068	-0.124939	-0.875061	-0.30103	0.124939	-0.477121	-0.366213	0.31795
Legionellales	order	3	11	6	0	1	2	1	0	0	5	0	19	0.30103	1.07918	0.845098	-0.778151	0.30103	-0.823909	0.154047	0.730528
Neisseriales	order	4	3	0	0	0	2	3	2	8	7	2	12	0.09691	0.124939	-0.954243	-0.90309	-0.477121	-0.636822	-0.458238	0.432906
Enterobacteriales	order	8	5	0	0	0	3	2	2	0	3	1	17	0.477121	0.30103	0	-0.60206	-0.30103	-0.653213	-0.129692	0.427615
Dehalococcoidales	order	2	3	3	3	0	0	1	3	10	7	1	1	0.176091	0	-0.439333	-0.30103	-0.30103	-0.30103	-0.194389	0.211801
Spartobacteriales	order	14	10	5	0	1	0	0	0	0	0	0	0	1.17609	1.04139	0.778151	0	0.30103	0	0.549444	0.47478
Solirubrobacterales	order	2	9	2	5	1	2	2	1	0	1	0	0	0	0.69897	0.477121	0.477121	0.30103	0.477121	0.405227	0.214809
Gemmatales	order	9	8	3	1	0	0	1	1	0	0	0	0	0.69897	0.653213	0.60206	0.30103	0	0	0.375879	0.294571
Thermicanales	order	0	0	3	0	0	12	0	0	3	0	0	4	0	0	0	0	0	0.414973	0.0691622	0.154651
Cardiobacteriales	order	0	0	0	0	0	0	2	2	3	2	0	12	-0.477121	-0.477121	-0.60206	-0.477121	0	-1.11394	-0.524561	0.325396
BA021	order	2	0	6	3	0	1	0	0	5	2	0	0	0.477121	0	0.0669468	0.124939	0	0.30103	0.161673	0.173938
Planctomycetales	order	5	5	4	1	0	1	0	0	0	1	0	0	0.778151	0.778151	0.69897	0	0	0.30103	0.42605	0.341834
Thermomicrobiales	order	3	7	3	0	0	1	0	1	0	0	0	1	0.60206	0.60206	0.60206	0	0	0	0.30103	0.30103
Deferribacterales	order	0	0	1	2	1	1	0	6	0	1	0	0	0	-0.845098	0.30103	0.176091	0.30103	0.30103	0.0390139	0.409862
Anaeroplasmatales	order	2	2	1	0	0	1	0	2	1	0	0	0	0.477121	0	0	0	0	0.30103	0.129692	0.190326
Opitutales	order	1	2	2	1	0	0	1	0	0	1	0	1	0	0.477121	0.477121	0	0	-0.30103	0.108869	0.281305
pGrfC26	order	0	0	0	0	0	0	0	0	0	9	0	0	0	0	0	-1	0	0	-0.166667	0.372678
Streptophyta	order	0	4	1	1	0	2	0	0	0	0	0	0	0	0.69897	0.30103	0.30103	0	0.477121	0.296359	0.248486
Hydrogenophilales	order	0	0	3	0	0	1	0	2	1	0	0	1	0	-0.477121	0.30103	0	0	0	-0.0293485	0.228435
Chlamydiales	order	1	4	2	0	0	0	0	0	0	0	0	0	0.30103	0.69897	0.477121	0	0	0	0.246187	0.271777
Phycisphaerales	order	3	1	1	0	0	1	0	0	0	0	0	0	0.60206	0.30103	0.30103	0	0	0.30103	0.250858	0.206863
Caldilineales	order	5	1	0	0	0	0	0	0	0	0	0	0	0.778151	0.30103	0	0	0	0	0.179864	0.289261
A4b	order	0	5	1	0	0	0	0	0	0	0	0	0	0	0.778151	0.30103	0	0	0	0.179864	0.289261
Rickettsiales	order	0	1	4	0	0	0	0	1	0	0	0	0	0	0	0.69897	0	0	0	0.116495	0.260491
Blgi18	order	0	1	3	0	1	0	0	0	0	0	0	0	0	0.30103	0.60206	0	0.30103	0	0.200687	0.224375
EW055	order	0	3	1	0	0	0	0	1	0	0	0	0	0	0.30103	0.30103	0	0	0	0.100343	0.141907
Euzebiales	order	0	0	1	1	0	0	1	0	1	1	0	0	-0.30103	0	0	0	0	0	-0.0501717	0.112187
Chthonomonadales	order	0	0	0	0	0	0	2	0	1	1	1	0	-0.477121	0	-0.30103	-0.30103	-0.30103	0	-0.230035	0.174167
CV106	order	0	0	0	0	0	0	0	0	3	1	1	0	0	0	-0.60206	-0.30103	-0.30103	0	-0.200687	0.224375
mle1-12	order	1	1	2	0	0	0	0	0	0	0	0	0	0.30103	0.30103	0.477121	0	0	0	0.179864	0.189199
Methylophilales	order	1	3	0	0	0	0	0	0	0	0	0	0	0.30103	0.60206	0	0	0	0	0.150515	0.229915
CTD005-82B-02	order	0	4	0	0	0	0	0	0	0	0	0	0	0	0.69897	0	0	0	0	0.116495	0.260491
Rubrobacterales	order	1	0	0	0	0	0	0	0	1	0	0	1	0.30103	0	-0.30103	0	0	-0.30103	-0.0501717	0.206863
Mycoplasmatales	order	0	0	1	0	0	0	1	0	0	0	1	0	-0.30103	0	0.30103	0	-0.30103	0	-0.0501717	0.206863
Leptospirales	order	0	0	0	1	0	0	0	0	0	0	2	0	0	0	0	0.30103	-0.477121	0	-0.0293485	0.228435
CL500-15	order	1	0	1	0	0	0	0	0	0	0	0	0	0.30103	0	0.30103	0	0	0	0.100343	0.141907
I025	order	0	1	0	1	0	0	0	0	0	0	0	0	0	0.30103	0	0.30103	0	0	0.100343	0.141907
Solibacterales	order	0	0	0	1	0	0	0	0	1	0	0	0	0	0	-0.30103	0.30103	0	0	0	0.1738
Methylacidiphilales	order	0	0	0	0	0	0	0	2	0	0	0	0	0	-0.477121	0	0	0	0	-0.0795202	0.177813
koll13	order	0	0	0	0	0	0	0	0	2	0	0	0	0	0	-0.477121	0	0	0	-0.0795202	0.177813
K2-4-19	order	1	0	0	0	0	0	0	0	0	0	0	0	0.30103	0	0	0	0	0	0.0501717	0.112187
Salinisphaerales	order	1	0	0	0	0	0	0	0	0	0	0	0	0.30103	0	0	0	0	0	0.0501717	0.112187
SJA-36	order	1	0	0	0	0	0	0	0	0	0	0	0	0.30103	0	0	0	0	0	0.0501717	0.112187
Fusobacteriales	order	1	0	0	0	0	0	0	0	0	0	0	0	0.30103	0	0	0	0	0	0.0501717	0.112187
SHA-1	order	1	0	0	0	0	0	0	0	0	0	0	0	0.30103	0	0	0	0	0	0.0501717	0.112187
SB-34	order	0	1	0	0	0	0	0	0	0	0	0	0	0	0.30103	0	0	0	0	0.0501717	0.112187
Acidobacteriales	order	0	1	0	0	0	0	0	0	0	0	0	0	0	0.30103	0	0	0	0	0.0501717	0.112187
MIZ46	order	0	1	0	0	0	0	0	0	0	0	0	0	0	0.30103	0	0	0	0	0.0501717	0.112187
OM190	order	0	1	0	0	0	0	0	0	0	0	0	0	0	0.30103	0	0	0	0	0.0501717	0.112187
MC47	order	0	0	1	0	0	0	0	0	0	0	0	0	0	0	0.30103	0	0	0	0.0501717	0.112187
DRC31	order	0	0	1	0	0	0	0	0	0	0	0	0	0	0	0.30103	0	0	0	0.0501717	0.112187
KD3-145	order	0	0	1	0	0	0	0	0	0	0	0	0	0	0	0.30103	0	0	0	0.0501717	0.112187
Roseiflexales	order	0	0	1	0	0	0	0	0	0	0	0	0	0	0	0.30103	0	0	0	0.0501717	0.112187
Gallionellales	order	0	0	0	0	0	0	0	1	0	0	0	0	0	-0.30103	0	0	0	0	-0.0501717	0.112187
IF025	order	0	0	0	0	0	0	0	0	0	0	1	0	0	0	0	0	-0.30103	0	-0.0501717	0.112187
Flammeovirgaceae	family	250686	180093	237597	177796	286997	209783	45383	51042	56472	35394	34744	20616	0.742229	0.547563	0.624002	0.700983	0.916987	1.00755	0.756552	0.159832
Methanomicrobiaceae	family	11706	8933	11527	4198	21277	24017	124387	123011	117207	75115	166270	127029	-1.02633	-1.1389	-1.0072	-1.25259	-0.892886	-0.723369	-1.00688	0.169092
Syntrophomonadaceae	family	12108	12821	12626	130852	60936	56509	8371	9220	9978	42636	22381	13319	0.160279	0.143178	0.102213	0.486997	0.434982	0.627621	0.325878	0.199892
Clostridiaceae	family	47747	31114	32718	49637	33880	48291	27394	15735	14069	37411	13480	19210	0.241284	0.296075	0.366506	0.122803	0.400234	0.400325	0.304538	0.0993924
Pseudomonadaceae	family	8111	32745	32500	28341	26803	55011	4102	19459	22605	7655	3632	18962	0.296026	0.226015	0.157673	0.568429	0.867934	0.46255	0.429771	0.240045
Ruminococcaceae	family	8913	11303	10262	12051	6805	8789	5067	4681	4593	6197	4255	2715	0.245236	0.382801	0.349083	0.288808	0.20389	0.510059	0.32998	0.100299
Halanaerobiaceae	family	3721	2501	3006	1675	2652	2774	11153	11702	10642	7719	9070	4747	-0.476654	-0.67001	-0.548931	-0.663343	-0.533918	-0.233248	-0.521017	0.146162
Porphyromonadaceae	family	14107	15633	13470	5921	5058	10242	334	370	624	316	216	937	1.62442	1.6247	1.33352	1.27141	1.3676	1.03822	1.37665	0.204315
Erysipelotrichaceae	family	12022	13546	10689	8549	8043	8372	282	263	335	64	46	158	1.62823	1.71024	1.50264	2.11905	2.23337	1.72148	1.81917	0.264435
Thermoanaerobacteraceae	family	6795	6492	5227	3462	5792	5510	5061	5288	4492	1667	4857	2969	0.127931	0.0890718	0.0657992	0.317256	0.076446	0.268474	0.157496	0.0986347
Alcaligenaceae	family	3130	9119	5742	4531	8701	7426	605	1397	2629	2150	3472	6443	0.71321	0.814488	0.339183	0.323649	0.398914	0.0616579	0.44185	0.252783
ClostridialesFamilyXI.IncertaeSedis	family	7483	6157	5648	4598	4152	9420	2554	2029	1820	1410	737	1435	0.466743	0.481944	0.491662	0.513136	0.750306	0.816943	0.586789	0.141177
Anaerobaculaceae	family	9622	6445	8277	1217	1561	2358	4182	3651	4026	839	657	601	0.361823	0.24676	0.312944	0.161368	0.375455	0.593131	0.341913	0.133618
Lachnospiraceae	family	4947	12958	5888	5057	4141	5352	698	464	539	682	280	391	0.849953	1.44512	1.03765	0.869558	1.1685	1.13531	1.08435	0.201284
ML1228J-1	family	6150	2799	21369	1836	1687	2410	744	490	2736	388	266	300	0.916789	0.756077	0.89253	0.67416	0.800861	0.903631	0.824008	0.0887397
D2	family	3670	4947	3866	2866	3433	2824	2251	2787	2899	2033	1383	992	0.212216	0.249137	0.124976	0.149077	0.394664	0.454069	0.264023	0.121543
ClostridialesFamilyXIII.IncertaeSedis	family	3798	8087	4348	3967	3895	4224	157	183	172	191	80	115	1.38101	1.64302	1.40034	1.31527	1.68213	1.56137	1.49719	0.138781
Anaerobrancaceae	family	4733	4567	5088	3294	3056	3118	934	866	1191	788	445	317	0.704417	0.721707	0.630356	0.620778	0.835961	0.991588	0.750801	0.128868
Thermotogaceae	family	3752	3149	2985	3532	1319	2009	2107	2306	1620	2295	629	766	0.250508	0.135263	0.265307	0.187172	0.321233	0.418401	0.262981	0.0910756
Campylobacteraceae	family	3132	4146	2451	2572	880	5992	491	1793	972	729	311	2849	0.803995	0.363912	0.401408	0.547117	0.450821	0.322799	0.481675	0.16056
Synergistaceae	family	7029	5448	5469	1209	1470	2100	184	233	214	104	66	87	1.57978	1.3671	1.40555	1.0616	1.34154	1.37794	1.35559	0.152764
Oceanospirillaceae	family	49	154	102	944	432	3673	109	368	243	2653	1110	9753	-0.342423	-0.376695	-0.374553	-0.448469	-0.409226	-0.424044	-0.395901	0.0351604
Turicibacteraceae	family	2061	580	351	4542	641	4574	1275	465	275	2398	203	1451	0.208438	0.0957902	0.105634	0.277312	0.497905	0.498424	0.280584	0.165658
Carnobacteriaceae	family	4634	4577	3258	1364	819	1296	792	779	747	124	36	216	0.766777	0.768581	0.639183	1.03822	1.34561	0.77648	0.889143	0.236386
YAB3B13	family	999	908	1397	196	373	727	2546	2130	3781	660	524	1495	-0.406029	-0.37002	-0.432214	-0.525735	-0.147288	-0.3128	-0.365681	0.117035
Aerococcaceae	family	2254	2126	1347	815	413	609	1932	1959	1709	210	129	176	0.0669147	0.0355114	-0.103306	0.587408	0.503057	0.537357	0.271157	0.277525
Methanosarcinaceae	family	4	2	3	1312	20	96	4	2	1	11665	85	320	0	0	0.30103	-0.948657	-0.612279	-0.519733	-0.296607	0.429675
Corynebacteriaceae	family	2305	3289	1933	1481	995	1257	226	151	166	688	40	146	1.00683	1.33535	1.06374	0.332629	1.38548	0.932363	1.0094	0.345106
Peptococcaceae	family	967	1211	1281	717	1015	1225	1235	1413	1667	441	217	1106	-0.106143	-0.0669468	-0.114308	0.210702	0.668437	0.0443428	0.106014	0.275243
Marinilabiaceae	family	2625	586	1908	3187	287	865	561	5	374	975	22	157	0.669558	1.99049	0.706775	0.514068	1.09766	0.738861	0.952902	0.496116
Eubacteriaceae	family	2539	3974	2307	451	387	466	76	63	53	35	9	29	1.51834	1.79316	1.63084	1.09884	1.58883	1.1922	1.47037	0.245525
Spirochaetaceae	family	2245	3073	3186	409	119	231	71	95	152	129	2	112	1.49408	1.50543	1.31869	0.498841	1.60206	0.31241	1.12192	0.516135
TIBD11	family	2384	1207	1725	620	788	1145	457	304	379	293	137	243	0.716623	0.597767	0.657257	0.324744	0.757198	0.671795	0.620897	0.14136
Desulfobulbaceae	family	964	2685	1032	1630	451	767	145	165	121	90	26	50	0.820174	1.209	0.92774	1.25341	1.22377	1.17779	1.10198	0.1657
Moraxellaceae	family	591	1085	1135	120	118	806	722	1059	1278	156	137	918	-0.0868166	0.010524	-0.0514922	-0.113114	-0.0643321	-0.056442	-0.0602789	0.0378973
Dethiosulfovibrionaceae	family	1224	993	918	1130	1284	1646	154	172	172	136	91	125	0.897804	0.75934	0.725269	0.916742	1.14512	1.11632	0.926766	0.159781
Peptostreptococcaceae	family	212	74	76	253	169	315	1395	451	291	1910	212	1174	-0.816506	-0.780077	-0.578892	-0.876427	-0.0979307	-0.570351	-0.620031	0.260354
Methanobacteriaceae	family	724	1637	721	1444	316	323	111	95	91	343	25	67	0.81112	1.23204	0.894749	0.623309	1.08609	0.678036	0.887557	0.215137
WCHD3-02	family	398	380	267	217	149	135	799	722	780	692	446	422	-0.302117	-0.278213	-0.464516	-0.502277	-0.474216	-0.492801	-0.419024	0.0921816
Rhodocyclaceae	family	750	604	1652	137	200	274	312	150	639	112	107	298	0.380096	0.602778	0.412093	0.0868006	0.269772	-0.0363385	0.285867	0.211718
Anaerolinaceae	family	1327	1339	1211	254	357	674	7	11	16	4	2	21	2.22011	2.04792	1.85305	1.70757	2.07676	1.48688	1.89872	0.246808
Halomonadaceae	family	18	48	18	1250	54	40	17	15	24	2945	33	50	0.0234811	0.486076	-0.119186	-0.371975	0.208884	-0.0947863	0.0220821	0.270519
Xanthomonadaceae	family	274	647	284	184	146	219	423	152	324	915	383	465	-0.188033	0.626884	-0.0570385	-0.694724	-0.417014	-0.325963	-0.175981	0.409994
Catabacteriaceae	family	839	1013	974	420	412	283	57	113	92	26	48	39	1.16085	0.949133	1.02052	1.19292	0.925754	0.851258	1.01674	0.123865
Coriobacteriaceae	family	465	1534	505	584	393	517	14	11	12	4	2	5	1.49229	2.10693	1.59021	2.06819	2.11837	1.93618	1.88536	0.251996
Microbacteriaceae	family	565	1110	655	517	401	547	26	33	29	19	10	34	1.32145	1.51424	1.33978	1.4133	1.56283	1.19471	1.39105	0.123288
Acholeplasmataceae	family	513	391	264	339	75	1782	16	24	27	40	15	385	1.48051	1.19535	0.976088	0.918695	0.676694	0.664564	0.985317	0.286353
Rhodobacteraceae	family	682	1065	613	472	384	371	25	24	43	25	9	19	1.41945	1.62982	1.14472	1.25989	1.58546	1.26951	1.38481	0.177028
Bifidobacteriaceae	family	650	1381	369	465	287	374	67	36	32	12	2	18	0.981072	1.57231	1.04969	1.55444	1.98227	1.29528	1.40584	0.341946
Desulfomicrobiaceae	family	72	334	102	450	616	731	39	162	57	218	163	439	0.261263	0.312857	0.249409	0.313732	0.575441	0.221058	0.322294	0.117991
Actinomycetaceae	family	586	749	489	453	278	310	19	25	20	13	3	24	1.46761	1.46009	1.36798	1.51093	1.84354	1.09482	1.45749	0.220433
Desulfovibrionaceae	family	96	115	73	1303	642	479	11	46	19	61	26	37	0.90759	0.39236	0.568202	1.32289	1.37685	1.10146	0.944891	0.365731
Comamonadaceae	family	96	652	164	33	176	155	79	356	98	135	619	314	0.0836817	0.262245	0.221849	-0.60206	-0.544418	-0.305186	-0.147315	0.352796
Puniceicoccaceae	family	622	1103	691	25	3	61	2	3	8	0	0	3	2.31737	2.44091	1.88586	1.41497	0.60206	1.19033	1.64192	0.644317
Bacillaceae	family	82	83	119	277	355	719	62	39	40	294	187	255	0.119738	0.322219	0.466397	-0.0257772	0.277292	0.449093	0.26816	0.174866
Veillonellaceae	family	393	377	259	90	109	106	141	149	147	129	111	68	0.443208	0.401401	0.244712	-0.154902	-0.00782534	0.190535	0.186188	0.212055
Planococcaceae	family	47	212	118	122	422	401	27	82	63	55	144	157	0.234083	0.409302	0.269367	0.341717	0.464972	0.405569	0.354168	0.0813695
vadinHA31	family	214	536	361	89	122	327	10	46	29	19	13	62	1.29105	1.05788	1.08159	0.653213	0.943777	0.716533	0.957339	0.218925
Oxalobacteraceae	family	93	242	210	196	398	423	1	15	15	64	34	74	1.6721	1.18149	1.12016	0.481553	1.0569	0.752305	1.04408	0.369867
Flavobacteriaceae	family	137	552	203	85	66	76	54	84	79	155	77	116	0.399516	0.813306	0.40654	-0.258626	-0.0660198	-0.181695	0.185504	0.383872
Pelobacteraceae	family	275	334	260	79	74	166	105	117	91	24	16	51	0.415603	0.453163	0.452853	0.50515	0.644612	0.506713	0.496349	0.0735343
Alteromonadaceae	family	86	262	80	49	38	85	62	110	45	200	37	265	0.140179	0.374633	0.245727	-0.604226	0.011281	-0.490383	-0.0537983	0.36713
Sphaerochaetaceae	family	354	48	37	10	1	8	151	174	142	74	28	159	0.368385	-0.552842	-0.575552	-0.833669	-1.16137	-1.24988	-0.667487	0.533126
Desulfitobacteraceae	family	79	113	103	113	162	96	74	57	106	67	77	46	0.0280287	0.293477	-0.0123504	0.224396	0.320093	0.314674	0.19472	0.136263
Phyllobacteriaceae	family	193	262	151	129	131	168	2	2	2	5	3	9	1.81068	1.94283	1.70472	1.33579	1.51851	1.22789	1.59007	0.254038
Brucellaceae	family	168	250	117	158	97	123	2	4	3	1	2	2	1.75077	1.7007	1.46982	1.90037	1.5141	1.6163	1.65868	0.145501
Micrococcaceae	family	144	307	153	77	57	69	37	28	29	5	1	9	0.581584	1.02615	0.710399	1.11394	1.4624	0.845098	0.956596	0.288418
Enterococcaceae	family	202	137	131	68	64	96	54	53	47	11	7	5	0.567133	0.407485	0.439333	0.759668	0.909823	1.20862	0.715344	0.281672
Desulfobacteraceae	family	98	135	104	46	35	81	40	38	57	24	12	152	0.382851	0.542474	0.257761	0.274158	0.442359	-0.270878	0.271454	0.261211
Staphylococcaceae	family	117	145	119	97	44	81	58	47	39	6	4	10	0.30103	0.483112	0.477121	1.14613	0.954243	0.872421	0.705676	0.302517
Dietziaceae	family	80	158	90	62	23	47	55	18	105	22	21	32	0.160297	0.922644	-0.0662645	0.437613	0.0377886	0.162727	0.275801	0.327713
Streptococcaceae	family	164	272	140	46	22	29	7	1	2	5	0	7	1.31439	2.13513	1.6721	0.893947	1.36173	0.574031	1.32522	0.504647
SHA-4	family	45	70	117	54	40	231	6	6	17	9	4	49	0.81766	1.00616	0.81661	0.740363	0.913814	0.666518	0.826854	0.110371
Alcanivoracaceae	family	2	0	0	111	5	0	1	3	0	418	0	13	0.176091	-0.60206	0	-0.572996	0.778151	-1.14613	-0.227824	0.623099
Helicobacteraceae	family	7	29	64	1	0	13	7	104	154	3	5	162	0	-0.544068	-0.377418	-0.30103	-0.778151	-1.06606	-0.511121	0.342444
Methanocorpusculaceae	family	79	98	104	5	6	92	6	5	9	15	0	116	1.05799	1.21748	1.02119	-0.425969	0.845098	-0.0997029	0.602682	0.628579
Bacteroidaceae	family	37	54	57	48	69	166	9	3	7	29	0	11	0.579784	1.1383	0.860338	0.213075	1.8451	1.14354	0.963355	0.510098
Thermoactinomycetaceae	family	67	41	27	92	22	76	31	37	16	42	6	18	0.327359	0.0434657	0.216709	0.335014	0.51663	0.607737	0.341153	0.185379
Paenibacillaceae	family	45	28	20	64	37	59	37	22	17	66	25	38	0.0829742	0.10067	0.0669468	-0.0131614	0.16481	0.187087	0.0982211	0.0657696
Deinococcaceae	family	59	79	60	40	16	32	30	26	26	15	4	16	0.28679	0.471726	0.353966	0.408664	0.531479	0.288065	0.390115	0.0907242
Rhodospirillaceae	family	53	184	70	18	15	8	4	2	12	27	0	3	1.03342	1.79005	0.737315	-0.168404	1.20412	0.352183	0.824781	0.624045
Caulobacteraceae	family	30	59	72	134	10	20	4	14	37	9	1	2	0.792392	0.60206	0.283539	1.13033	0.740363	0.845098	0.732298	0.255988
Rikenellaceae	family	17	95	31	33	30	140	2	1	10	3	1	2	0.778151	1.68124	0.463757	0.929419	1.19033	1.6721	1.11917	0.44881
Dehalobacteriaceae	family	42	29	32	38	6	33	33	90	23	12	18	9	0.10199	-0.48192	0.138303	0.477121	-0.433656	0.531479	0.0555528	0.396113
Lactobacillaceae	family	42	59	48	29	49	51	21	9	21	9	4	11	0.291046	0.778151	0.347773	0.477121	1	0.636822	0.588486	0.24714
Hyphomicrobiaceae	family	60	76	49	52	42	44	1	3	6	8	0	3	1.4843	1.28443	0.853872	0.770033	1.63347	1.05115	1.17954	0.316273
Yaniellaceae	family	53	46	30	56	48	29	14	5	8	13	9	11	0.556303	0.893947	0.537119	0.609747	0.690196	0.39794	0.614209	0.152815
Victivallaceae	family	46	63	48	30	21	47	1	1	2	2	2	3	1.37107	1.50515	1.21307	1.01424	0.865301	1.07918	1.17467	0.215959
Contubernalisaceae	family	0	0	0	0	0	0	72	66	56	30	24	18	-1.86332	-1.82607	-1.75587	-1.49136	-1.39794	-1.27875	-1.60222	0.22381
Piscirickettsiaceae	family	3	54	10	2	10	5	5	60	10	12	40	30	-0.176091	-0.0449671	0	-0.636822	-0.571391	-0.71321	-0.35708	0.291173
Ectothiorhodospiraceae	family	101	66	0	0	0	0	33	17	3	2	1	14	0.477121	0.570802	-0.60206	-0.477121	-0.30103	-1.17609	-0.251396	0.610763
Desulfuromonadaceae	family	0	1	0	0	0	0	30	113	25	3	11	25	-1.49136	-1.75587	-1.41497	-0.60206	-1.07918	-1.41497	-1.29307	0.366622
Intrasporangiaceae	family	25	68	25	21	18	17	7	7	6	3	0	3	0.511883	0.935759	0.569875	0.740363	1.27875	0.653213	0.781641	0.260348
Fibrobacteraceae	family	33	54	51	4	3	21	3	5	7	3	1	10	0.929419	0.962211	0.812913	0.09691	0.30103	0.30103	0.567252	0.344112
Symbiobacteriaceae	family	37	39	18	21	10	9	26	18	9	1	5	2	0.14842	0.323306	0.278754	1.04139	0.263241	0.522879	0.429665	0.295461
SHA-31	family	41	33	32	8	7	13	21	2	8	2	2	8	0.280827	1.05436	0.564271	0.477121	0.425969	0.191886	0.499072	0.277012
Rhizobiaceae	family	36	62	38	10	14	5	1	0	1	1	1	2	1.26717	1.79934	1.29003	0.740363	0.875061	0.30103	1.0455	0.474975
Idiomarinaceae	family	12	46	6	15	24	24	1	7	0	0	7	8	0.812913	0.769008	0.845098	1.20412	0.49485	0.443697	0.761614	0.250899
Syntrophaceae	family	4	1	30	7	0	0	18	0	74	14	0	2	-0.579784	0.30103	-0.3837	-0.273001	0	-0.477121	-0.235429	0.301
Dermabacteraceae	family	22	45	20	15	7	5	4	5	5	1	0	3	0.662758	0.884607	0.544068	0.90309	0.90309	0.176091	0.678951	0.262708
Sphingomonadaceae	family	13	33	21	1	3	9	2	17	13	0	1	17	0.669007	0.276206	0.196295	0.30103	0.30103	-0.255273	0.248049	0.270685
Nocardioidaceae	family	14	9	16	6	2	12	26	4	18	10	1	11	-0.255273	0.30103	-0.0483047	-0.196295	0.176091	0.0347621	0.00200192	0.195295
Chromatiaceae	family	18	34	31	1	2	3	0	12	5	2	0	9	1.27875	0.430125	0.726999	-0.176091	0.477121	-0.39794	0.389828	0.555872
Bogoriellaceae	family	17	40	15	13	9	15	0	2	3	2	0	0	1.25527	1.13566	0.60206	0.669007	1	1.20412	0.977687	0.255003
Leuconostocaceae	family	17	18	21	14	9	14	7	1	3	6	0	1	0.352183	0.977724	0.740363	0.330993	1	0.875061	0.712721	0.275553
Sphingobacteriaceae	family	15	29	17	6	12	17	4	1	2	0	5	0	0.50515	1.17609	0.778151	0.845098	0.335792	1.25527	0.815926	0.32968
Sanguibacteraceae	family	14	41	9	9	5	12	4	5	7	1	0	0	0.477121	0.845098	0.09691	0.69897	0.778151	1.11394	0.668366	0.317779
Cellulomonadaceae	family	20	49	13	14	5	2	1	0	1	2	0	0	1.02119	1.69897	0.845098	0.69897	0.778151	0.477121	0.919917	0.384656
Brevibacteriaceae	family	11	27	13	13	8	11	6	6	6	3	1	1	0.234083	0.60206	0.30103	0.544068	0.653213	0.778151	0.518768	0.192088
Xanthobacteraceae	family	30	40	30	3	0	0	0	0	1	0	0	0	1.49136	1.61278	1.19033	0.60206	0	0	0.81609	0.659366
Prevotellaceae	family	18	28	21	3	6	6	3	0	3	5	0	6	0.676694	1.4624	0.740363	-0.176091	0.845098	0	0.59141	0.546391
Verrucomicrobiaceae	family	27	31	27	6	2	4	1	1	0	0	0	0	1.14613	1.20412	1.44716	0.845098	0.477121	0.69897	0.969766	0.327999
Gordoniaceae	family	0	4	3	4	0	3	19	0	1	35	0	29	-1.30103	0.69897	0.30103	-0.857332	0	-0.875061	-0.338904	0.716877
Cyclobacteriaceae	family	14	34	23	6	9	7	0	0	0	0	0	2	1.17609	1.54407	1.38021	0.845098	1	0.425969	1.06191	0.365625
Burkholderiaceae	family	8	7	6	3	2	3	6	11	3	13	15	11	0.109144	-0.176091	0.243038	-0.544068	-0.726999	-0.477121	-0.262016	0.351723
Propionibacteriaceae	family	0	1	0	0	1	1	22	11	12	11	3	22	-1.36173	-0.778151	-1.11394	-1.07918	-0.30103	-1.0607	-0.949122	0.335666
Haloplasmataceae	family	18	1	0	12	10	21	1	2	1	14	1	1	0.977724	-0.176091	-0.30103	-0.0621479	0.740363	1.04139	0.370035	0.561622
Nitrosomonadaceae	family	12	34	10	4	7	6	2	0	2	0	4	1	0.636822	1.54407	0.564271	0.69897	0.20412	0.544068	0.69872	0.409281
Pseudonocardiaceae	family	7	12	1	14	3	7	7	4	2	14	2	7	0	0.414973	-0.176091	0	0.124939	0	0.0606368	0.181089
Bacteriovoracaceae	family	8	40	21	1	1	3	0	0	0	0	0	0	0.954243	1.61278	1.34242	0.30103	0.30103	0.60206	0.852262	0.499894
ThermoanaerobacteralesFamilyIII.IncertaeSedis	family	0	0	0	0	0	0	15	12	6	17	8	9	-1.20412	-1.11394	-0.845098	-1.25527	-0.954243	-1	-1.06211	0.143034
F16	family	5	24	11	10	9	6	0	0	0	1	0	0	0.778151	1.39794	1.07918	0.740363	1	0.845098	0.973456	0.223987
Vibrionaceae	family	0	0	0	0	0	0	0	1	0	13	7	42	0	-0.30103	0	-1.14613	-0.90309	-1.63347	-0.663953	0.611422
Cystobacteraceae	family	5	23	2	8	3	5	4	0	0	2	0	3	0.0791812	1.38021	0.477121	0.477121	0.60206	0.176091	0.531964	0.420735
ClostridialesFamilyXII.IncertaeSedis	family	1	0	0	6	19	23	2	1	2	0	0	0	-0.176091	-0.30103	-0.477121	0.845098	1.30103	1.38021	0.428683	0.77012
Streptomycetaceae	family	6	4	1	14	5	6	3	1	2	9	0	3	0.243038	0.39794	-0.176091	0.176091	0.778151	0.243038	0.277028	0.28389
Hyphomonadaceae	family	17	19	16	0	0	0	0	1	0	0	0	0	1.25527	1	1.23045	0	0	0	0.580954	0.586611
Promicromonosporaceae	family	14	19	3	5	3	7	0	0	0	0	0	0	1.17609	1.30103	0.60206	0.778151	0.60206	0.90309	0.893747	0.26746
HTCC2188	family	4	9	4	3	0	1	2	1	0	7	6	11	0.221849	0.69897	0.69897	-0.30103	-0.845098	-0.778151	-0.0507484	0.635244
Bdellovibrionaceae	family	8	24	11	0	0	3	0	0	0	0	0	0	0.954243	1.39794	1.07918	0	0	0.60206	0.672237	0.52923
Aeromonadaceae	family	12	15	9	1	1	3	0	2	2	0	1	0	1.11394	0.726999	0.522879	0.30103	0	0.60206	0.544485	0.345714
Nocardiopsaceae	family	3	2	1	10	0	3	9	1	3	8	2	3	-0.39794	0.176091	-0.30103	0.0871502	-0.477121	0	-0.152142	0.250447
Neisseriaceae	family	4	3	0	0	0	2	3	2	8	7	2	12	0.09691	0.124939	-0.954243	-0.90309	-0.477121	-0.636822	-0.458238	0.432906
Acetobacteraceae	family	9	17	15	0	0	2	0	0	0	0	0	0	1	1.25527	1.20412	0	0	0.477121	0.656086	0.527663
Enterobacteriaceae	family	8	5	0	0	0	3	2	2	0	3	1	17	0.477121	0.30103	0	-0.60206	-0.30103	-0.653213	-0.129692	0.427615
Methylocystaceae	family	13	15	11	0	0	1	0	0	0	0	0	0	1.14613	1.20412	1.07918	0	0	0.30103	0.621743	0.532193
Coxiellaceae	family	1	8	4	0	1	1	1	0	0	5	0	18	0	0.954243	0.69897	-0.778151	0.30103	-0.977724	0.0330613	0.712351
SHA-116	family	0	0	0	0	0	0	4	2	3	5	0	25	-0.69897	-0.477121	-0.60206	-0.778151	0	-1.41497	-0.661879	0.41989
Erythrobacteraceae	family	4	6	1	5	0	5	2	0	0	9	0	5	0.221849	0.845098	0.30103	-0.221849	0	0	0.191021	0.337715
Glycomycetaceae	family	8	4	0	9	0	8	3	1	0	1	0	2	0.352183	0.39794	0	0.69897	0	0.477121	0.321036	0.25173
Nocardiaceae	family	3	12	2	6	1	4	2	2	0	0	4	0	0.124939	0.636822	0.477121	0.845098	-0.39794	0.69897	0.397502	0.420685
Dehalococcoidaceae	family	2	3	3	3	0	0	1	3	10	7	1	1	0.176091	0	-0.439333	-0.30103	-0.30103	-0.30103	-0.194389	0.211801
Geobacteraceae	family	1	3	1	0	0	2	1	2	1	0	0	22	0	0.124939	0	0	0	-0.884607	-0.126611	0.342042
211ds20	family	3	5	1	0	0	0	0	0	4	0	2	16	0.60206	0.778151	-0.39794	0	-0.477121	-1.23045	-0.120883	0.680726
Saccharospirillaceae	family	1	0	0	0	0	0	0	4	0	0	2	24	0.30103	-0.69897	0	0	-0.477121	-1.39794	-0.378834	0.562727
Spartobacteriaceae	family	14	10	5	0	1	0	0	0	0	0	0	0	1.17609	1.04139	0.778151	0	0.30103	0	0.549444	0.47478
Myxococcaceae	family	1	2	5	1	0	0	5	0	5	7	0	2	-0.477121	0.477121	0	-0.60206	0	-0.477121	-0.179864	0.376675
Sinobacteraceae	family	3	4	2	2	0	3	9	2	0	0	0	1	-0.39794	0.221849	0.477121	0.477121	0	0.30103	0.179864	0.305335
Microthrixaceae	family	2	8	4	5	0	0	1	1	0	1	0	1	0.176091	0.653213	0.69897	0.477121	0	-0.30103	0.284061	0.360642
Isosphaeraceae	family	9	8	3	0	0	0	1	1	0	0	0	0	0.69897	0.653213	0.60206	0	0	0	0.325707	0.326908
Iamiaceae	family	2	10	1	2	0	2	0	1	2	1	0	1	0.477121	0.740363	-0.176091	0.176091	0	0.176091	0.232263	0.301422
Thermicanaceae	family	0	0	3	0	0	12	0	0	3	0	0	4	0	0	0	0	0	0.414973	0.0691622	0.154651
Saprospiraceae	family	6	5	9	0	0	0	0	0	1	0	0	0	0.845098	0.778151	0.69897	0	0	0	0.387037	0.389334
Cardiobacteriaceae	family	0	0	0	0	0	0	2	2	3	2	0	12	-0.477121	-0.477121	-0.60206	-0.477121	0	-1.11394	-0.524561	0.325396
Thermovirgaceae	family	0	0	0	0	0	0	0	0	4	4	4	8	0	0	-0.69897	-0.69897	-0.69897	-0.954243	-0.508525	0.370735
Flexibacteraceae	family	1	7	7	0	1	1	1	0	0	0	0	0	0	0.90309	0.90309	0	0.30103	0.30103	0.401373	0.37545
Planctomycetaceae	family	5	5	4	1	0	1	0	0	0	1	0	0	0.778151	0.778151	0.69897	0	0	0.30103	0.42605	0.341834
Aurantimonadaceae	family	2	9	0	2	0	4	0	0	0	0	0	0	0.477121	1	0	0.477121	0	0.69897	0.442202	0.358374
Rhodothermaceae	family	6	1	5	0	0	1	1	0	2	0	0	0	0.544068	0.30103	0.30103	0	0	0.30103	0.241193	0.190972
Beijerinckiaceae	family	1	9	5	0	0	1	0	0	0	0	0	0	0.30103	1	0.778151	0	0	0.30103	0.396702	0.374727
Jonesiaceae	family	0	8	2	1	2	3	0	0	0	0	0	0	0	0.954243	0.477121	0.30103	0.477121	0.60206	0.468596	0.289099
Actinopolysporaceae	family	2	1	1	3	0	0	0	1	0	6	0	1	0.477121	0	0.30103	-0.243038	0	-0.30103	0.0390139	0.276531
Methylobacteriaceae	family	1	8	0	1	1	2	0	1	0	0	1	0	0.30103	0.653213	0	0.30103	0	0.477121	0.288732	0.236422
Patulibacteraceae	family	0	5	2	1	0	1	2	1	0	1	0	0	-0.477121	0.477121	0.477121	0	0	0.30103	0.129692	0.334822
Deferribacteraceae	family	0	0	1	2	1	1	0	6	0	1	0	0	0	-0.845098	0.30103	0.176091	0.30103	0.30103	0.0390139	0.409862
Mycobacteriaceae	family	6	1	2	0	0	0	0	2	0	0	0	0	0.845098	-0.176091	0.477121	0	0	0	0.191021	0.354473
CL500-29	family	1	6	2	0	0	0	0	0	0	0	1	0	0.30103	0.845098	0.477121	0	-0.30103	0	0.22037	0.372312
Dermacoccaceae	family	1	2	3	0	2	0	0	2	0	0	0	0	0.30103	0	0.60206	0	0.477121	0	0.230035	0.24605
Opitutaceae	family	1	2	2	1	0	0	1	0	0	1	0	1	0	0.477121	0.477121	0	0	-0.30103	0.108869	0.281305
Anaeroplasmataceae	family	2	2	1	0	0	1	0	2	1	0	0	0	0.477121	0	0	0	0	0.30103	0.129692	0.190326
Balneolaceae	family	2	0	3	0	2	0	0	0	1	0	0	0	0.477121	0	0.30103	0	0.477121	0	0.209212	0.21729
Hydrogenophilaceae	family	0	0	3	0	0	1	0	2	1	0	0	1	0	-0.477121	0.30103	0	0	0	-0.0293485	0.228435
Legionellaceae	family	2	2	2	0	0	1	0	0	0	0	0	0	0.477121	0.477121	0.477121	0	0	0.30103	0.288732	0.213446
Kineosporiaceae	family	3	2	2	0	0	0	0	0	0	0	0	0	0.60206	0.477121	0.477121	0	0	0	0.259384	0.262706
Shewanellaceae	family	0	2	1	0	0	0	0	2	0	0	1	1	0	0	0.30103	0	-0.30103	-0.30103	-0.0501717	0.206863
Listeriaceae	family	0	0	0	0	0	0	0	2	3	2	0	0	0	-0.477121	-0.60206	-0.477121	0	0	-0.259384	0.262706
Bradyrhizobiaceae	family	1	3	1	1	0	0	0	0	0	0	0	0	0.30103	0.60206	0.30103	0.30103	0	0	0.250858	0.206863
Caldilineaceae	family	5	1	0	0	0	0	0	0	0	0	0	0	0.778151	0.30103	0	0	0	0	0.179864	0.289261
Methylococcaceae	family	0	0	2	1	0	0	0	0	1	0	0	2	0	0	0.176091	0.30103	0	-0.477121	0	0.241272
Micromonosporaceae	family	0	0	0	1	0	0	1	2	1	0	1	0	-0.30103	-0.477121	-0.30103	0.30103	-0.30103	0	-0.179864	0.25691
Succinivibrionaceae	family	0	1	0	0	1	0	1	0	2	0	0	0	-0.30103	0.30103	-0.477121	0	0.30103	0	-0.0293485	0.287035
Euzebiaceae	family	0	0	1	1	0	0	1	0	1	1	0	0	-0.30103	0	0	0	0	0	-0.0501717	0.112187
Streptosporangiaceae	family	0	0	0	1	1	1	1	1	0	0	0	0	-0.30103	-0.30103	0	0.30103	0.30103	0.30103	0.0501717	0.270183
Heliobacteriaceae	family	0	0	0	0	0	0	1	3	0	1	0	0	-0.30103	-0.60206	0	-0.30103	0	0	-0.200687	0.224375
Thiotrichaceae	family	0	0	0	0	0	0	3	2	0	0	0	0	-0.60206	-0.477121	0	0	0	0	-0.179864	0.25691
Natranaerobiaceae	family	1	0	1	0	1	0	0	0	0	0	1	0	0.30103	0	0.30103	0	0	0	0.100343	0.141907
Methylophilaceae	family	1	3	0	0	0	0	0	0	0	0	0	0	0.30103	0.60206	0	0	0	0	0.150515	0.229915
Parachlamydiaceae	family	1	2	1	0	0	0	0	0	0	0	0	0	0.30103	0.477121	0.30103	0	0	0	0.179864	0.189199
Dermatophilaceae	family	1	0	0	0	1	2	0	0	0	0	0	0	0.30103	0	0	0	0.30103	0.477121	0.179864	0.189199
Cryomorphaceae	family	0	1	0	0	0	2	0	0	0	0	0	1	0	0.30103	0	0	0	0.176091	0.0795202	0.118101
Polyangiaceae	family	0	0	2	0	0	1	0	0	0	1	0	0	0	0	0.477121	-0.30103	0	0.30103	0.0795202	0.248644
Thermomonosporaceae	family	0	0	0	2	0	0	2	0	0	0	0	0	-0.477121	0	0	0.477121	0	0	0	0.275466
Rubrobacteraceae	family	1	0	0	0	0	0	0	0	1	0	0	1	0.30103	0	-0.30103	0	0	-0.30103	-0.0501717	0.206863
Mycoplasmataceae	family	0	0	1	0	0	0	1	0	0	0	1	0	-0.30103	0	0.30103	0	-0.30103	0	-0.0501717	0.206863
Nakamurellaceae	family	0	0	1	2	0	0	0	0	0	0	0	0	0	0	0.30103	0.477121	0	0	0.129692	0.190326
Leptospiraceae	family	0	0	0	1	0	0	0	0	0	0	2	0	0	0	0	0.30103	-0.477121	0	-0.0293485	0.228435
OM60	family	0	0	0	0	0	0	1	1	0	0	0	1	-0.30103	-0.30103	0	0	0	-0.30103	-0.150515	0.150515
Sulfobacillaceae	family	0	0	0	0	0	0	0	1	1	1	0	0	0	-0.30103	-0.30103	-0.30103	0	0	-0.150515	0.150515
Litincolaceae	family	0	0	0	0	0	0	0	0	0	0	1	2	0	0	0	0	-0.30103	-0.477121	-0.129692	0.190326
Sporolactobacillaceae	family	1	0	0	0	0	1	0	0	0	0	0	0	0.30103	0	0	0	0	0.30103	0.100343	0.141907
Beutenbergiaceae	family	0	1	0	0	0	0	0	0	0	0	1	0	0	0.30103	0	0	-0.30103	0	0	0.1738
Halothiobacillaceae	family	0	1	0	0	0	0	0	0	1	0	0	0	0	0.30103	-0.30103	0	0	0	0	0.1738
Rickettsiaceae	family	0	1	1	0	0	0	0	0	0	0	0	0	0	0.30103	0.30103	0	0	0	0.100343	0.141907
ML615J-4	family	0	1	1	0	0	0	0	0	0	0	0	0	0	0.30103	0.30103	0	0	0	0.100343	0.141907
Solibacteraceae	family	0	0	0	1	0	0	0	0	1	0	0	0	0	0	-0.30103	0.30103	0	0	0	0.1738
Actinosynnemataceae	family	0	0	0	1	0	0	0	1	0	0	0	0	0	-0.30103	0	0.30103	0	0	0	0.1738
Rhodobiaceae	family	0	0	0	0	0	0	2	0	0	0	0	0	-0.477121	0	0	0	0	0	-0.0795202	0.177813
Methylacidiphilaceae	family	0	0	0	0	0	0	0	2	0	0	0	0	0	-0.477121	0	0	0	0	-0.0795202	0.177813
Hahellaceae	family	0	0	0	0	0	0	0	0	1	0	0	1	0	0	-0.30103	0	0	-0.30103	-0.100343	0.141907
FCPT525	family	0	0	0	0	0	0	0	0	0	0	0	2	0	0	0	0	0	-0.477121	-0.0795202	0.177813
Salinisphaeraceae	family	1	0	0	0	0	0	0	0	0	0	0	0	0.30103	0	0	0	0	0	0.0501717	0.112187
Fusobacteriaceae	family	1	0	0	0	0	0	0	0	0	0	0	0	0.30103	0	0	0	0	0	0.0501717	0.112187
Waddliaceae	family	0	1	0	0	0	0	0	0	0	0	0	0	0	0.30103	0	0	0	0	0.0501717	0.112187
A29	family	0	1	0	0	0	0	0	0	0	0	0	0	0	0.30103	0	0	0	0	0.0501717	0.112187
Pirellulaceae	family	0	1	0	0	0	0	0	0	0	0	0	0	0	0.30103	0	0	0	0	0.0501717	0.112187
Geodermatophilaceae	family	0	1	0	0	0	0	0	0	0	0	0	0	0	0.30103	0	0	0	0	0.0501717	0.112187
Thermodesulfobiaceae	family	0	1	0	0	0	0	0	0	0	0	0	0	0	0.30103	0	0	0	0	0.0501717	0.112187
TTA_B6	family	0	0	1	0	0	0	0	0	0	0	0	0	0	0	0.30103	0	0	0	0.0501717	0.112187
Gemmataceae	family	0	0	0	1	0	0	0	0	0	0	0	0	0	0	0	0.30103	0	0	0.0501717	0.112187
Rs-045	family	0	0	0	1	0	0	0	0	0	0	0	0	0	0	0	0.30103	0	0	0.0501717	0.112187
Williamsiaceae	family	0	0	0	0	0	1	0	0	0	0	0	0	0	0	0	0	0	0.30103	0.0501717	0.112187
Phycisphaeraceae	family	0	0	0	0	0	1	0	0	0	0	0	0	0	0	0	0	0	0.30103	0.0501717	0.112187
Alicyclobacillaceae	family	0	0	0	0	0	1	0	0	0	0	0	0	0	0	0	0	0	0.30103	0.0501717	0.112187
Gallionellaceae	family	0	0	0	0	0	0	0	1	0	0	0	0	0	-0.30103	0	0	0	0	-0.0501717	0.112187
Oleiphilaceae	family	0	0	0	0	0	0	0	1	0	0	0	0	0	-0.30103	0	0	0	0	-0.0501717	0.112187
BSV43	family	0	0	0	0	0	0	0	0	1	0	0	0	0	0	-0.30103	0	0	0	-0.0501717	0.112187
ZA3409c	family	0	0	0	0	0	0	0	0	0	0	1	0	0	0	0	0	-0.30103	0	-0.0501717	0.112187
Colwelliaceae	family	0	0	0	0	0	0	0	0	0	0	1	0	0	0	0	0	-0.30103	0	-0.0501717	0.112187
Pseudoalteromonadaceae	family	0	0	0	0	0	0	0	0	0	0	0	1	0	0	0	0	0	-0.30103	-0.0501717	0.112187
Bartonellaceae	family	0	0	0	0	0	0	0	0	0	0	0	1	0	0	0	0	0	-0.30103	-0.0501717	0.112187
125ds10	family	0	0	0	0	0	0	0	0	0	0	0	1	0	0	0	0	0	-0.30103	-0.0501717	0.112187
Halobacteroidaceae	family	0	0	0	0	0	0	0	0	0	0	0	1	0	0	0	0	0	-0.30103	-0.0501717	0.112187
Clostridia	class	298910	320433	292046	394543	287010	300146	143717	129626	128154	172287	98766	87600	0.318031	0.393043	0.357717	0.35984	0.463287	0.534825	0.404457	0.0732937
Sphingobacteria	class	250734	180180	237666	177811	287022	209813	45421	51076	56506	35418	34775	20651	0.741949	0.547484	0.623867	0.700725	0.916637	1.00687	0.756256	0.159652
Methanomicrobia	class	11790	9033	11635	5515	21304	24205	124444	123083	117246	86816	166402	127492	-1.02343	-1.13432	-1.0033	-1.19698	-0.89268	-0.721563	-0.995378	0.156162
Gammaproteobacteria	class	9444	35603	34464	31164	27791	60450	6228	23906	27405	17929	6734	36852	0.180784	0.172974	0.0995326	0.240087	0.615582	0.214931	0.253982	0.167455
Bacteroidia	class	22134	27372	23202	10321	5658	12046	1208	536	1404	1795	260	1230	1.26265	1.70735	1.21787	0.759458	1.3361	0.990621	1.21234	0.293591
Synergistia	class	17900	12896	14681	3560	4321	6111	4526	4062	4424	1093	826	831	0.597067	0.501642	0.520872	0.512555	0.718179	0.86606	0.619396	0.132971
Bacilli	class	12432	11295	7953	8832	4385	9732	4664	3943	3275	3371	854	2543	0.425724	0.456988	0.385242	0.418221	0.710103	0.58273	0.496501	0.114118
Betaproteobacteria	class	4116	10727	7818	4915	9502	8302	1044	1989	3481	2576	4425	7410	0.595465	0.731666	0.351322	0.280497	0.331849	0.0493582	0.390026	0.220551
Erysipelotrichi	class	12247	14090	11062	8642	8168	8715	298	309	368	89	59	230	1.61239	1.65758	1.47685	1.98242	2.13402	1.57671	1.73999	0.235588
Actinobacteria	class	5499	9632	4820	4184	2806	3584	792	581	653	1004	312	509	0.84109	1.21884	0.867559	0.619529	0.952698	0.846919	0.891106	0.177935
ML615J-28	class	2591	3649	6078	6382	6463	5157	405	528	595	761	428	377	0.805109	0.838837	1.00859	0.92307	1.17804	1.13499	0.981439	0.140121
Epsilonproteobacteria	class	3151	4181	2531	2577	884	6007	592	2176	1260	792	338	3152	0.725532	0.283526	0.302749	0.51201	0.416744	0.280006	0.420094	0.160103
Thermotogae	class	3752	3149	2985	3532	1319	2009	2107	2306	1620	2295	629	766	0.250508	0.135263	0.265307	0.187172	0.321233	0.418401	0.262981	0.0910756
Mollicutes	class	4579	5782	3671	861	636	2532	39	35	40	47	17	400	2.05881	2.20585	1.95212	1.25427	1.54887	0.800491	1.63673	0.492411
Deltaproteobacteria	class	1579	3803	1679	3560	1871	2261	569	798	601	496	291	916	0.442782	0.677694	0.445713	0.855216	0.806923	0.392123	0.603408	0.185137
Spirochaetes	class	2612	3121	3224	420	120	239	228	271	301	214	31	278	1.0573	1.05986	1.02852	0.291844	0.577635	-0.065393	0.658296	0.432445
OPB46	class	2385	1209	1726	620	788	1145	457	304	379	293	137	243	0.716805	0.598486	0.657509	0.324744	0.757198	0.671795	0.621089	0.141372
Alphaproteobacteria	class	1435	2295	1352	1001	712	788	50	81	133	96	19	84	1.44958	1.44716	1.00419	1.0141	1.55206	0.967658	1.23912	0.246652
TG3-1	class	351	72	341	507	0	36	1610	11	839	3414	1	162	-0.660553	0.784142	-0.390253	-0.827527	-0.30103	-0.643986	-0.339868	0.532382
Verruco-5	class	1161	1871	1130	531	291	663	109	16	63	156	1	56	1.02381	2.04186	1.24728	0.530012	2.16435	1.06629	1.3456	0.579013
Methanobacteria	class	724	1637	721	1444	316	323	111	95	91	343	25	67	0.81112	1.23204	0.894749	0.623309	1.08609	0.678036	0.887557	0.215137
Anaerolineae	class	1441	1439	1310	288	385	722	42	19	52	17	8	38	1.5255	1.85733	1.39333	1.20563	1.63234	1.26807	1.48037	0.221872
Thermoplasmata	class	398	380	267	217	149	135	800	723	782	692	446	422	-0.30266	-0.278814	-0.465627	-0.502277	-0.474216	-0.492801	-0.419399	0.0920063
Lentisphaerae	class	512	728	543	293	210	361	58	5	60	95	4	37	0.939265	2.08458	0.950269	0.486076	1.62531	0.978925	1.1774	0.524279
Opitutae	class	671	1204	737	28	3	64	4	5	11	1	0	5	2.1284	2.30284	1.78888	1.16137	0.60206	1.03476	1.50305	0.613764
Verrucomicrobiae	class	361	555	271	314	11	216	1	2	28	265	2	58	2.25768	2.26795	0.972171	0.0734289	0.60206	0.565608	1.12315	0.847037
Flavobacteria	class	138	558	207	87	67	81	56	84	82	155	77	120	0.38714	0.817993	0.398985	-0.248642	-0.0595857	-0.168972	0.18782	0.378692
WWE1	class	45	70	117	54	40	231	10	10	24	17	9	84	0.621365	0.809866	0.673942	0.48509	0.612784	0.436069	0.606519	0.122443
Deinococci	class	66	92	73	43	19	35	36	27	30	16	4	17	0.257873	0.521325	0.37787	0.413004	0.60206	0.30103	0.412194	0.119241
Phycisphaerae	class	62	41	48	42	22	46	57	15	49	17	11	14	0.0359126	0.419129	-0.00877392	0.378196	0.282547	0.496007	0.26717	0.190458
OPB56	class	71	47	116	17	8	18	33	13	41	4	1	7	0.325854	0.535113	0.444937	0.556303	0.653213	0.375664	0.481847	0.111593
Planctomycea	class	84	37	45	11	1	26	14	2	13	4	0	5	0.753328	1.10266	0.51663	0.380211	0.30103	0.653213	0.617846	0.265123
Fibrobacteres	class	33	54	51	4	3	21	3	5	7	3	1	10	0.929419	0.962211	0.812913	0.09691	0.30103	0.30103	0.567252	0.344112
MVS-40	class	6	0	14	0	0	1	41	1	64	19	0	4	-0.778151	-0.30103	-0.636822	-1.30103	0	-0.39794	-0.569162	0.41009
Thermomicrobia	class	20	23	9	15	6	13	7	1	3	1	1	2	0.419129	1.07918	0.39794	0.90309	0.544068	0.669007	0.668736	0.249854
4C0d-2	class	15	12	20	7	4	7	5	3	8	0	1	5	0.425969	0.511883	0.367977	0.90309	0.39794	0.124939	0.4553	0.232606
TM7-3	class	5	30	15	11	10	6	0	1	0	1	0	0	0.778151	1.19033	1.20412	0.778151	1.04139	0.845098	0.972874	0.181484
Gemmatimonadetes	class	0	2	2	3	0	1	7	1	7	21	0	13	-0.90309	0.176091	-0.425969	-0.740363	0	-0.845098	-0.456405	0.416438
SJA-176	class	15	4	2	7	0	4	1	1	2	8	0	1	0.90309	0.39794	0	-0.0511525	0	0.39794	0.274636	0.337231
PRR-11	class	5	1	6	2	1	2	8	0	12	3	1	1	-0.176091	0.30103	-0.268845	-0.124939	0	0.176091	-0.015459	0.19962
Dehalococcoidetes	class	2	3	3	3	0	0	2	3	10	7	1	1	0	0	-0.439333	-0.30103	-0.30103	-0.30103	-0.223737	0.16559
Spartobacteria	class	14	10	5	0	1	0	0	0	0	0	0	0	1.17609	1.04139	0.778151	0	0.30103	0	0.549444	0.47478
TP21	class	3	2	7	6	1	3	0	0	3	1	0	1	0.60206	0.477121	0.30103	0.544068	0.30103	0.30103	0.421057	0.125337
OPB80	class	0	0	0	0	0	0	2	4	3	5	3	4	-0.477121	-0.69897	-0.60206	-0.778151	-0.60206	-0.69897	-0.642889	0.0960894
JS1	class	2	0	6	3	0	1	0	0	5	2	0	0	0.477121	0	0.0669468	0.124939	0	0.30103	0.161673	0.173938
R76-B18	class	0	8	6	0	0	0	0	0	0	0	0	0	0	0.954243	0.845098	0	0	0	0.29989	0.425277
KD3-113	class	3	0	1	1	1	4	0	1	0	0	0	2	0.60206	-0.30103	0.30103	0.30103	0.30103	0.221849	0.237661	0.269342
Deferribacteres	class	0	0	1	2	1	1	0	6	0	1	0	0	0	-0.845098	0.30103	0.176091	0.30103	0.30103	0.0390139	0.409862
09D2Y74	class	0	0	0	0	0	0	3	0	5	2	0	0	-0.60206	0	-0.778151	-0.477121	0	0	-0.309555	0.321635
C2	class	0	0	0	0	0	0	0	0	0	9	0	0	0	0	0	-1	0	0	-0.166667	0.372678
Chloroplast	class	0	4	1	1	0	2	0	0	0	0	0	0	0	0.69897	0.30103	0.30103	0	0.477121	0.296359	0.248486
Chlamydiae	class	1	4	2	0	0	0	0	0	0	0	0	0	0.30103	0.69897	0.477121	0	0	0	0.246187	0.271777
Chthonomonadetes	class	0	0	0	0	0	0	2	0	1	1	1	0	-0.477121	0	-0.30103	-0.30103	-0.30103	0	-0.230035	0.174167
PRR-12	class	0	0	0	0	0	0	0	0	3	1	1	0	0	0	-0.60206	-0.30103	-0.30103	0	-0.200687	0.224375
CH21	class	0	3	1	0	0	0	0	0	0	0	0	0	0	0.60206	0.30103	0	0	0	0.150515	0.229915
agg27	class	1	1	1	0	0	0	0	0	0	0	0	0	0.30103	0.30103	0.30103	0	0	0	0.150515	0.150515
TM7-1	class	0	1	1	0	1	0	0	0	0	0	0	0	0	0.30103	0.30103	0	0.30103	0	0.150515	0.150515
Chloracidobacteria	class	0	2	1	0	0	0	0	0	0	0	0	0	0	0.477121	0.30103	0	0	0	0.129692	0.190326
Leptospirae	class	0	0	0	1	0	0	0	0	0	0	2	0	0	0	0	0.30103	-0.477121	0	-0.0293485	0.228435
M1NP2-04	class	0	2	0	0	0	0	0	0	0	0	0	0	0	0.477121	0	0	0	0	0.0795202	0.177813
Solibacteres	class	0	0	0	1	0	0	0	0	1	0	0	0	0	0	-0.30103	0.30103	0	0	0	0.1738
Thermoprotei	class	0	0	0	0	0	0	1	0	0	1	0	0	-0.30103	0	0	-0.30103	0	0	-0.100343	0.141907
Methylacidiphilae	class	0	0	0	0	0	0	0	2	0	0	0	0	0	-0.477121	0	0	0	0	-0.0795202	0.177813
iii1-8	class	1	0	0	0	0	0	0	0	0	0	0	0	0.30103	0	0	0	0	0	0.0501717	0.112187
Fusobacteria	class	1	0	0	0	0	0	0	0	0	0	0	0	0.30103	0	0	0	0	0	0.0501717	0.112187
S15B-MN24	class	1	0	0	0	0	0	0	0	0	0	0	0	0.30103	0	0	0	0	0	0.0501717	0.112187
WCHB1-64	class	1	0	0	0	0	0	0	0	0	0	0	0	0.30103	0	0	0	0	0	0.0501717	0.112187
SJA-4	class	0	1	0	0	0	0	0	0	0	0	0	0	0	0.30103	0	0	0	0	0.0501717	0.112187
GN13	class	0	1	0	0	0	0	0	0	0	0	0	0	0	0.30103	0	0	0	0	0.0501717	0.112187
Acidobacteria	class	0	1	0	0	0	0	0	0	0	0	0	0	0	0.30103	0	0	0	0	0.0501717	0.112187
OP11-2	class	0	0	1	0	0	0	0	0	0	0	0	0	0	0	0.30103	0	0	0	0.0501717	0.112187
Chloroflexi	class	0	0	1	0	0	0	0	0	0	0	0	0	0	0	0.30103	0	0	0	0.0501717	0.112187
12-24	class	0	0	0	0	0	0	0	0	1	0	0	0	0	0	-0.30103	0	0	0	-0.0501717	0.112187
GN05	class	0	0	0	0	0	0	0	0	0	0	1	0	0	0	0	0	-0.30103	0	-0.0501717	0.112187
Thermonema	genus	250686	180092	237597	177796	286997	209783	45380	51039	56472	35393	34742	20616	0.742258	0.547586	0.624002	0.700995	0.917012	1.00755	0.756567	0.15983
Methanoculleus	genus	11705	8933	11526	4198	21277	24016	117906	116437	111186	70934	157350	120370	-1.00313	-1.11505	-0.984338	-1.22771	-0.868939	-0.700003	-0.983196	0.168734
Syntrophomonas	genus	4909	3533	6092	124410	56303	54504	3342	2644	4442	38079	19679	12339	0.166945	0.125841	0.137155	0.514162	0.456514	0.645121	0.340956	0.205734
Clostridium	genus	38880	23108	25316	45984	28522	42240	26360	15359	13816	35935	13279	18229	0.168776	0.17739	0.262998	0.107086	0.331997	0.364948	0.235533	0.092325
Pseudomonas	genus	8060	32490	32296	28303	26731	54922	3958	18710	21758	7408	3470	18196	0.308803	0.239666	0.171523	0.582088	0.886577	0.479754	0.444735	0.241693
Anaerobaculum	genus	9599	6433	8260	1216	1558	2350	4182	3651	4026	839	657	601	0.360783	0.24595	0.312051	0.161011	0.37462	0.591656	0.341012	0.133303
Erysipelothrix	genus	6082	7253	5945	4480	4162	4194	188	158	213	30	22	86	1.50766	1.65918	1.44381	2.16001	2.25768	1.68321	1.78526	0.311871
S1	genus	3752	3149	2985	3531	1319	2009	2104	2297	1615	2294	628	764	0.251126	0.136961	0.266648	0.187238	0.321923	0.419535	0.263905	0.0910588
Methanofollis	genus	0	0	0	0	0	0	4492	4525	4044	2693	6089	4594	-3.65254	-3.65571	-3.60692	-3.4304	-3.78462	-3.66229	-3.63208	0.10525
Dethiobacter	genus	4395	4321	4753	2578	2723	2725	840	785	1064	620	387	267	0.718262	0.740262	0.64971	0.61836	0.846375	1.00739	0.763393	0.130991
Tissierella	genus	2790	2516	2142	2928	2486	7332	767	764	652	801	348	1015	0.560399	0.517222	0.516109	0.562545	0.85285	0.858388	0.644585	0.15035
Thermacetogenium	genus	2185	1509	1532	45	1867	1861	3000	3244	2612	70	3612	2217	-0.137616	-0.332238	-0.231597	-0.188501	-0.286491	-0.0759819	-0.208737	0.0865182
Acetivibrio	genus	407	349	413	316	447	329	3622	3249	3129	4049	3107	1647	-0.948408	-0.967815	-0.878544	-1.1064	-0.841203	-0.698443	-0.906802	0.125038
vadinCA02	genus	6226	4859	4778	761	859	1291	109	128	120	60	35	58	1.75289	1.57605	1.59655	1.09663	1.3782	1.34041	1.45679	0.212473
Caldanaerobacter	genus	3195	3868	2789	2777	2995	2829	134	117	174	108	110	59	1.37427	1.51572	1.20257	1.40631	1.43122	1.67364	1.43395	0.142599
Marinospirillum	genus	49	151	98	940	431	3662	99	309	204	2351	1010	9008	-0.30103	-0.309518	-0.316119	-0.397848	-0.369267	-0.39084	-0.347437	0.0397364
Alcaligenes	genus	229	820	375	900	1627	1764	201	757	857	1070	1998	3486	0.0563765	0.034674	-0.358299	-0.0750647	-0.0891584	-0.295707	-0.121197	0.155807
Methanosarcina	genus	3	2	2	1311	19	96	4	2	1	11660	85	316	-0.09691	0	0.176091	-0.948802	-0.633468	-0.514288	-0.336229	0.393297
Corynebacterium	genus	2305	3289	1933	1481	995	1257	225	151	166	688	39	146	1.00875	1.33535	1.06374	0.332629	1.3962	0.932363	1.01151	0.347068
Trichococcus	genus	3264	3070	2292	664	344	672	504	531	507	47	22	58	0.810592	0.761368	0.65454	1.14158	1.17609	1.05716	0.933556	0.199998
Arcobacter	genus	477	548	485	1657	168	3572	78	482	301	429	135	1973	0.781801	0.0556252	0.206629	0.586116	0.0943478	0.257686	0.330368	0.264884
Pelotomaculum	genus	796	943	1096	526	786	1070	1060	1073	1421	76	74	1032	-0.124257	-0.0560323	-0.112693	0.83532	1.02091	0.0156891	0.263157	0.475402
Treponema	genus	2237	3059	3164	407	119	231	56	89	139	120	1	102	1.59399	1.53148	1.35425	0.527875	1.77815	0.352651	1.18973	0.546546
Facklamia	genus	2002	1880	1148	715	370	533	707	806	744	79	46	64	0.451648	0.367515	0.188164	0.951823	0.897276	0.914628	0.628509	0.303297
Butyrivibrio	genus	947	2694	868	1408	737	1341	12	6	2	23	1	12	1.86286	2.58546	2.4619	1.7687	2.56703	2.01381	2.20996	0.338041
Desulfobulbus	genus	961	2659	1011	1623	447	766	138	156	116	89	26	49	0.84016	1.22898	0.936995	1.25634	1.21991	1.18583	1.11137	0.161316
HA73	genus	1207	964	893	988	1170	1497	125	143	130	92	67	88	0.981696	0.826165	0.834066	1.02671	1.23605	1.22612	1.0218	0.164722
Turicibacter	genus	530	178	112	810	115	960	689	231	139	1160	94	749	-0.113755	-0.112635	-0.0930496	-0.155811	0.0867344	0.107662	-0.046809	0.103706
Psychrobacter	genus	447	832	631	100	44	98	638	777	990	140	102	432	-0.154223	0.0296654	-0.195357	-0.144898	-0.359625	-0.640853	-0.244215	0.210555
T78	genus	1282	1310	1189	251	353	669	6	9	9	2	1	21	2.26313	2.1176	2.07555	1.92428	2.24797	1.48365	2.0187	0.264738
Peptostreptococcus	genus	16	18	28	59	136	48	1077	337	221	1518	167	940	-1.80217	-1.25016	-0.883955	-1.40341	-0.0885887	-1.28339	-1.11861	0.533671
Halomonas	genus	18	48	18	1248	54	40	9	10	13	2925	28	38	0.278754	0.648803	0.132626	-0.369712	0.277965	0.0217192	0.165026	0.307479
Acholeplasma	genus	502	387	260	337	75	1759	11	20	20	32	10	292	1.62239	1.26661	1.09442	1.0104	0.839421	0.778645	1.10198	0.282799
Sedimentibacter	genus	779	911	1216	66	95	226	65	83	118	33	32	54	1.07255	1.03572	1.00974	0.294596	0.463757	0.615663	0.748671	0.305642
Methanobrevibacter	genus	591	1381	638	307	178	170	95	76	79	35	16	29	0.79005	1.25402	0.902411	0.932248	1.0224	0.755875	0.942834	0.164929
Alkaliphilus	genus	484	576	453	276	225	218	367	115	81	355	61	362	0.119894	0.696718	0.743242	-0.10897	0.561717	-0.219463	0.298856	0.385546
Bifidobacterium	genus	625	1351	344	429	263	344	67	36	31	11	2	18	0.964065	1.56277	1.03267	1.55429	1.94448	1.25907	1.38622	0.339229
Eubacterium	genus	413	846	431	475	357	396	106	110	92	144	50	80	0.587617	0.88256	0.667001	0.516239	0.846313	0.690305	0.698339	0.130576
Coprococcus	genus	382	473	570	459	342	457	143	106	172	181	60	87	0.424836	0.646395	0.51859	0.402686	0.749964	0.716383	0.576476	0.136081
Desulfomicrobium	genus	72	334	102	450	616	731	39	162	57	218	163	439	0.261263	0.312857	0.249409	0.313732	0.575441	0.221058	0.322294	0.117991
Anaerofustis	genus	971	1051	925	94	88	83	6	4	8	2	0	0	2.14257	2.32305	2.01237	1.5006	1.94939	1.92428	1.97538	0.251294
Anaerostipes	genus	405	588	684	359	356	455	16	35	26	19	14	14	1.37808	1.21381	1.40433	1.25527	1.37658	1.48287	1.35182	0.0909228
Acinetobacter	genus	143	252	503	20	73	708	79	272	282	13	24	410	0.255273	-0.0330421	0.250644	0.176091	0.471292	0.236804	0.226177	0.147954
Leucobacter	genus	402	772	455	371	296	386	12	9	14	10	4	20	1.49136	1.88818	1.48287	1.52915	1.77379	1.26549	1.57181	0.204498
Tepidanaerobacter	genus	35	39	20	13	16	23	517	566	462	478	322	202	-1.15803	-1.15152	-1.34336	-1.53421	-1.27875	-0.927285	-1.23219	0.187402
Adlercreutzia	genus	306	942	314	325	264	291	9	5	10	2	1	3	1.48714	2.19636	1.45692	2.0361	2.12222	1.86332	1.86034	0.292807
Bulleidia	genus	319	862	293	201	151	215	0	0	1	0	0	2	2.50515	2.93601	2.16732	2.30535	2.18184	1.85733	2.3255	0.334226
Tepidibacter	genus	193	56	48	193	32	267	314	112	69	389	45	231	-0.210509	-0.297204	-0.154902	-0.303263	-0.144244	0.0626468	-0.174579	0.122794
Methanothermobacter	genus	53	63	11	1060	58	112	7	7	3	204	1	22	0.829304	0.90309	0.477121	0.713962	1.46982	0.691351	0.847442	0.308248
Pelobacter	genus	275	334	260	79	74	166	105	117	91	24	16	51	0.415603	0.453163	0.452853	0.50515	0.644612	0.506713	0.496349	0.0735343
Oxalobacter	genus	84	220	187	186	390	409	0	1	5	27	10	43	1.92942	2.04336	1.49601	0.824684	1.55078	0.969331	1.46893	0.449835
Oligella	genus	213	309	204	116	104	157	79	89	105	17	10	36	0.427324	0.537119	0.286448	0.812913	0.979797	0.630455	0.612343	0.231544
Tepidimicrobium	genus	218	126	151	8	23	15	315	196	154	104	47	54	-0.159243	-0.190663	-0.00848811	-1.06695	-0.30103	-0.536243	-0.377102	0.347634
Sarcina	genus	0	0	0	1	0	0	321	90	51	592	53	278	-2.50786	-1.95904	-1.716	-2.47202	-1.73239	-2.4456	-2.13882	0.345834
Paracoccus	genus	214	324	208	263	132	130	16	14	22	20	6	9	1.10199	1.33579	0.958418	1.09938	1.27875	1.11727	1.1486	0.124984
A55_D21	genus	59	20	59	511	67	166	58	54	89	112	30	32	0.00729924	-0.418143	-0.176091	0.656192	0.341147	0.704203	0.185768	0.416677
Acetobacterium	genus	228	252	211	151	123	174	21	24	22	15	6	20	1.01741	1.00518	0.964608	0.977724	1.24832	0.920819	1.02234	0.105686
Sphaerochaeta	genus	354	48	37	10	1	8	151	174	142	74	28	159	0.368385	-0.552842	-0.575552	-0.833669	-1.16137	-1.24988	-0.667487	0.533126
Mogibacterium	genus	40	44	35	302	352	386	1	2	5	0	0	2	1.31175	1.17609	0.778151	2.48144	2.54777	2.11059	1.7343	0.67896
Ruminococcus	genus	156	265	241	82	35	108	55	39	33	79	18	55	0.447712	0.822822	0.852336	0.0159881	0.277549	0.289238	0.450941	0.301336
Tetrathiobacter	genus	1	1	0	1	0	0	45	35	213	59	267	531	-1.36173	-1.25527	-2.33041	-1.47712	-2.42813	-2.72591	-1.92976	0.580981
Moorella	genus	131	118	114	49	103	61	132	113	102	62	63	35	-0.00327771	0.0186421	0.0478606	-0.100371	0.210853	0.236089	0.0682995	0.118976
Epulopiscium	genus	94	34	17	149	43	143	139	49	29	186	31	95	-0.168404	-0.154902	-0.221849	-0.0957503	0.138303	0.176091	-0.0544186	0.154438
RFN20	genus	166	330	230	50	49	110	3	11	7	2	5	34	1.62066	1.44065	1.46052	1.23045	0.920819	0.501255	1.19572	0.380731
Desulfotomaculum	genus	27	85	56	29	69	22	71	221	146	140	41	26	-0.410174	-0.411855	-0.411442	-0.672098	0.221849	-0.0696359	-0.292226	0.288836
Thermomonas	genus	94	141	95	115	52	120	40	15	46	83	19	38	0.36494	0.948168	0.310173	0.140179	0.423246	0.491721	0.446404	0.249442
Hylemonella	genus	15	79	2	0	5	1	61	136	38	101	288	52	-0.588272	-0.233631	-1.11394	-2.0086	-1.68275	-1.42325	-1.17507	0.612165
Comamonas	genus	33	198	65	4	84	64	4	64	13	0	124	67	0.832509	0.48594	0.673416	0.69897	-0.167491	-0.0195956	0.417291	0.37747
Dietzia	genus	78	157	90	62	23	47	55	18	105	22	21	32	0.149439	0.919903	-0.0662645	0.437613	0.0377886	0.162727	0.273534	0.327473
Arthrobacter	genus	121	239	131	53	44	46	18	12	16	2	0	3	0.807606	1.26627	0.890125	1.25527	1.65321	1.07004	1.15709	0.279489
Bacillus	genus	44	43	23	68	36	69	44	20	24	153	66	82	0	0.321233	-0.0177288	-0.348672	-0.257873	-0.0739801	-0.0628367	0.213447
Streptococcus	genus	159	265	135	43	21	29	4	0	1	5	0	7	1.50515	2.42488	1.83251	0.865301	1.34242	0.574031	1.42405	0.607793
Arcanobacterium	genus	128	149	114	96	54	90	1	3	0	2	1	3	1.80956	1.57403	2.0607	1.50965	1.43933	1.35698	1.62504	0.240175
Desulfobacterium	genus	69	110	93	37	20	61	34	35	52	15	10	94	0.30103	0.48902	0.248852	0.375664	0.280827	-0.185332	0.251677	0.210545
Parabacteroides	genus	1	10	7	48	49	448	0	0	1	3	3	38	0.30103	1.04139	0.60206	1.08814	1.09691	1.06118	0.865118	0.305607
Jeotgalicoccus	genus	91	119	103	66	35	63	45	38	33	6	2	4	0.30103	0.488117	0.485554	0.980977	1.07918	1.10721	0.740345	0.323738
Wautersiella	genus	46	322	94	6	22	29	2	22	16	1	9	17	1.19498	1.14747	0.747275	0.544068	0.361728	0.221849	0.702895	0.368509
Solibacillus	genus	4	112	55	7	119	114	8	36	10	6	8	76	-0.255273	0.484877	0.706795	0.0579919	1.12494	0.174207	0.382256	0.451351
Alcanivorax	genus	2	0	0	111	5	0	1	3	0	401	0	13	0.176091	-0.60206	0	-0.555008	0.778151	-1.14613	-0.224826	0.621472
Bacteroides	genus	42	61	59	49	69	166	19	11	13	33	2	12	0.332438	0.71321	0.632023	0.167491	1.36798	1.10877	0.720319	0.415185
Methanocorpusculum	genus	79	97	103	5	6	91	6	5	9	15	0	114	1.05799	1.21307	1.01703	-0.425969	0.845098	-0.09691	0.60172	0.626882
Tannerella	genus	2	0	0	57	86	378	1	0	0	0	0	6	0.176091	0	0	1.76343	1.93952	1.73354	0.93543	0.881042
Sulfurimonas	genus	7	29	64	1	0	13	6	89	147	1	1	143	0.0579919	-0.477121	-0.357348	0	-0.30103	-1.01223	-0.34829	0.352634
Aerococcus	genus	79	85	97	40	19	35	38	21	36	12	2	7	0.312025	0.592076	0.423024	0.498841	0.823909	0.653213	0.550515	0.164732
Lachnobacterium	genus	84	98	95	51	63	43	6	10	7	3	1	9	1.08432	0.954243	1.07918	1.11394	1.50515	0.643453	1.06338	0.253855
Lysobacter	genus	0	1	2	1	1	1	78	38	95	130	33	90	-1.89763	-1.29003	-1.50515	-1.81624	-1.23045	-1.65801	-1.56625	0.249505
Dialister	genus	1	0	0	0	0	0	83	99	78	84	83	36	-1.62325	-2	-1.89763	-1.92942	-1.92428	-1.5682	-1.8238	0.164974
Pseudoclavibacter	genus	69	116	60	65	43	62	3	5	2	1	4	3	1.24304	1.29003	1.30821	1.51851	0.944483	1.19728	1.25026	0.169931
Anaerofilum	genus	17	22	15	117	147	90	0	0	1	1	1	0	1.25527	1.36173	0.90309	1.77085	1.86923	1.95904	1.51987	0.377129
Deinococcus	genus	59	79	60	40	16	32	30	26	26	15	4	16	0.28679	0.471726	0.353966	0.408664	0.531479	0.288065	0.390115	0.0907242
Aminobacterium	genus	11	7	10	131	101	128	2	0	0	2	1	2	0.60206	0.90309	1.04139	1.64345	1.70757	1.63347	1.25517	0.427152
Enterococcus	genus	62	37	65	36	25	48	39	33	31	6	2	5	0.197281	0.0483047	0.314394	0.723104	0.937852	0.912045	0.522163	0.350818
Atopobium	genus	36	151	52	58	31	60	0	0	0	0	0	0	1.5682	2.18184	1.72428	1.77085	1.50515	1.78533	1.75594	0.21665
Dehalobacterium	genus	42	29	32	38	6	33	33	90	23	12	18	9	0.10199	-0.48192	0.138303	0.477121	-0.433656	0.531479	0.0555528	0.396113
Brevundimonas	genus	29	57	72	127	8	19	3	9	25	7	0	2	0.875061	0.763428	0.44835	1.20412	0.954243	0.823909	0.844852	0.225919
Devosia	genus	57	74	46	50	42	42	1	3	5	7	0	3	1.4624	1.273	0.893947	0.80448	1.63347	1.03141	1.18312	0.299693
Yaniella	genus	53	46	30	56	48	29	14	5	8	13	9	11	0.556303	0.893947	0.537119	0.609747	0.690196	0.39794	0.614209	0.152815
Thermoactinomyces	genus	46	25	16	62	15	45	22	24	11	28	4	11	0.31037	0.0170333	0.151268	0.336943	0.50515	0.583577	0.31739	0.19337
Rhodobacter	genus	66	123	69	13	12	12	2	1	6	0	0	3	1.34895	1.79239	1	1.14613	1.11394	0.511883	1.15222	0.383673
Lactobacillus	genus	39	52	42	24	42	44	16	8	16	8	4	7	0.371611	0.770033	0.40302	0.443697	0.934498	0.750123	0.612164	0.215191
PSB-M-3	genus	71	92	46	17	26	23	6	7	5	1	0	5	1.01223	1.06539	0.893947	0.954243	1.43136	0.60206	0.993207	0.245602
BHB21	genus	2	9	10	33	28	199	0	0	1	3	1	11	0.477121	1	0.740363	0.929419	1.16137	1.22185	0.921687	0.253066
Desulfovibrio	genus	11	65	15	72	24	18	6	40	13	18	7	7	0.234083	0.20676	0.0579919	0.584569	0.49485	0.375664	0.325653	0.179039
Dehalobacter	genus	28	34	25	37	33	31	13	29	14	30	16	4	0.31627	0.0669468	0.238882	0.0884219	0.30103	0.80618	0.302955	0.244692
Peptoniphilus	genus	10	14	12	85	47	72	7	8	12	6	9	12	0.138303	0.221849	0	1.0894	0.681241	0.74938	0.480029	0.386918
Bordetella	genus	3	17	8	4	14	22	9	31	35	60	38	51	-0.39794	-0.249877	-0.60206	-1.08636	-0.414973	-0.354276	-0.517581	0.275022
Oscillospira	genus	55	109	51	15	6	8	7	8	8	1	1	14	0.845098	1.08715	0.761761	0.90309	0.544068	-0.221849	0.65322	0.423672
Carnobacterium	genus	48	56	30	17	23	39	24	13	17	11	0	5	0.292256	0.609747	0.236089	0.176091	1.38021	0.823909	0.586384	0.421245
W22	genus	43	59	107	14	11	22	6	1	10	1	1	7	0.798355	1.47712	0.992031	0.875061	0.778151	0.458638	0.89656	0.306069
Ureibacillus	genus	6	7	3	6	194	5	1	1	1	3	52	3	0.544068	0.60206	0.30103	0.243038	0.565759	0.176091	0.405341	0.170027
CandidatusContubernalis	genus	0	0	0	0	0	0	72	66	56	30	24	18	-1.86332	-1.82607	-1.75587	-1.49136	-1.39794	-1.27875	-1.60222	0.22381
Thauera	genus	4	125	6	1	9	9	2	70	7	0	7	15	0.221849	0.249112	-0.0579919	0.30103	0.09691	-0.20412	0.101132	0.180253
Paenibacillus	genus	23	8	10	36	22	34	19	7	9	38	24	20	0.0791812	0.0511525	0.0413927	-0.0228629	-0.0362122	0.221849	0.05575	0.0846582
Ochrobactrum	genus	49	41	32	33	40	45	0	0	0	0	1	0	1.69897	1.62325	1.51851	1.53148	1.31175	1.66276	1.55779	0.127804
Pigmentiphaga	genus	7	10	6	4	7	9	8	24	23	62	23	38	-0.0511525	-0.356547	-0.535113	-1.10037	-0.477121	-0.591065	-0.518562	0.313706
Sporosarcina	genus	8	54	27	5	9	22	4	16	36	2	2	30	0.255273	0.509914	-0.121044	0.30103	0.522879	-0.129634	0.22307	0.265234
Fibrobacter	genus	33	54	51	4	3	21	3	5	7	3	1	10	0.929419	0.962211	0.812913	0.09691	0.30103	0.30103	0.567252	0.344112
Symbiobacterium	genus	34	38	17	21	10	9	24	12	9	1	5	2	0.146128	0.477121	0.255273	1.04139	0.263241	0.522879	0.451006	0.294653
Achromobacter	genus	0	1	0	2	0	0	11	16	21	43	42	40	-1.07918	-0.929419	-1.34242	-1.16633	-1.63347	-1.61278	-1.29393	0.26286
Anaerobacillus	genus	0	0	0	0	152	0	0	0	0	4	4	14	0	0	0	-0.69897	1.48572	-1.17609	-0.06489	0.821975
Methylonatrum	genus	93	54	0	0	0	0	17	6	0	1	0	2	0.717855	0.895265	0	-0.30103	0	-0.477121	0.139161	0.503137
Anaerovorax	genus	29	20	24	30	24	19	2	7	6	1	2	3	1	0.419129	0.552842	1.19033	0.920819	0.69897	0.797015	0.2656
Sulfurospirillum	genus	0	15	60	1	0	0	6	16	36	2	4	22	-0.845098	-0.0263289	0.217128	-0.176091	-0.69897	-1.36173	-0.481848	0.538955
Pseudaminobacter	genus	35	34	37	13	18	24	0	0	0	0	0	0	1.5563	1.54407	1.57978	1.14613	1.27875	1.39794	1.41716	0.160674
Dysgonomonas	genus	14	6	9	51	20	30	3	3	3	3	1	13	0.574031	0.243038	0.39794	1.11394	1.02119	0.345234	0.615896	0.335125
Ethanoligenens	genus	8	17	9	1	0	2	15	8	16	62	9	7	-0.249877	0.30103	-0.230449	-1.49831	-1	-0.425969	-0.517263	0.581261
Oceanobacillus	genus	0	2	10	41	7	45	1	3	3	20	10	9	-0.30103	-0.124939	0.439333	0.30103	-0.138303	0.662758	0.139808	0.349036
Marinobacter	genus	18	22	37	12	4	6	11	9	11	15	1	3	0.199572	0.361728	0.500602	-0.0901766	0.39794	0.243038	0.268784	0.188576
Alistipes	genus	10	87	24	3	0	7	2	1	9	0	0	1	0.564271	1.64345	0.39794	0.60206	0	0.60206	0.634964	0.497254
Loktanella	genus	24	32	21	18	26	16	0	0	4	0	0	1	1.39794	1.51851	0.643453	1.27875	1.43136	0.929419	1.19991	0.311802
L7A_E11	genus	29	48	22	15	15	6	1	1	2	1	0	1	1.17609	1.38917	0.884607	0.90309	1.20412	0.544068	1.01686	0.274772
Zoogloea	genus	1	6	1	0	0	0	7	7	43	3	23	48	-0.60206	-0.0579919	-1.34242	-0.60206	-1.38021	-1.6902	-0.945824	0.566372
Alishewanella	genus	0	122	0	0	0	0	0	16	0	0	0	0	0	0.859456	0	0	0	0	0.143243	0.3203
Pseudobutyrivibrio	genus	6	49	20	10	26	23	1	0	0	1	0	0	0.544068	1.69897	1.32222	0.740363	1.43136	1.38021	1.1862	0.40626
Acidaminococcus	genus	35	42	34	4	10	9	1	0	0	0	0	0	1.25527	1.63347	1.54407	0.69897	1.04139	1	1.19553	0.322852
Holdemania	genus	33	20	26	12	13	30	0	0	0	0	0	0	1.53148	1.32222	1.43136	1.11394	1.14613	1.49136	1.33942	0.161722
Simidua	genus	0	0	0	0	0	0	7	17	14	39	8	48	-0.90309	-1.25527	-1.17609	-1.60206	-0.954243	-1.6902	-1.26349	0.297191
Brachybacterium	genus	21	44	20	15	7	5	4	5	5	1	0	3	0.643453	0.875061	0.544068	0.90309	0.90309	0.176091	0.674142	0.261763
Brevibacillus	genus	13	17	4	18	6	16	10	13	3	18	1	9	0.104735	0.109144	0.09691	0	0.544068	0.230449	0.180884	0.17563
Sharpea	genus	27	20	15	28	9	28	0	0	0	0	0	0	1.44716	1.32222	1.20412	1.4624	1	1.4624	1.31638	0.169547
Ignatzschineria	genus	27	27	23	10	15	19	1	2	1	0	0	1	1.14613	0.970037	1.07918	1.04139	1.20412	1	1.07348	0.0811444
Aequorivita	genus	13	54	13	8	4	6	2	3	3	12	1	6	0.669007	1.1383	0.544068	-0.159701	0.39794	0	0.431603	0.429241
Luteimonas	genus	0	0	1	0	0	1	13	5	24	21	29	30	-1.14613	-0.778151	-1.09691	-1.34242	-1.47712	-1.19033	-1.17184	0.217525
Flavobacterium	genus	2	4	41	0	3	1	4	17	14	2	12	23	-0.221849	-0.556303	0.447158	-0.477121	-0.511883	-1.07918	-0.399863	0.457092
Mesorhizobium	genus	16	33	19	19	13	11	1	1	0	4	0	4	0.929419	1.23045	1.30103	0.60206	1.14613	0.380211	0.93155	0.337748
Peptococcus	genus	23	27	14	17	14	21	0	2	1	0	0	0	1.38021	0.970037	0.875061	1.25527	1.17609	1.34242	1.16652	0.186247
Thioclava	genus	27	37	27	7	6	9	1	0	1	2	0	0	1.14613	1.57978	1.14613	0.425969	0.845098	1	1.02385	0.348556
Georgenia	genus	17	40	15	13	9	15	0	2	3	2	0	0	1.25527	1.13566	0.60206	0.669007	1	1.20412	0.977687	0.255003
Desulfitobacterium	genus	0	5	8	1	5	3	19	14	11	28	16	5	-1.30103	-0.39794	-0.124939	-1.16137	-0.452298	-0.176091	-0.602278	0.4609
Blautia	genus	12	22	24	5	9	11	3	8	5	6	2	3	0.511883	0.407485	0.619789	-0.0669468	0.522879	0.477121	0.412035	0.22327
Desulfuromonas	genus	0	1	0	0	0	0	3	88	4	1	5	7	-0.60206	-1.64836	-0.69897	-0.30103	-0.778151	-0.90309	-0.821944	0.41358
Brevibacterium	genus	11	27	13	13	8	11	6	6	6	3	1	1	0.234083	0.60206	0.30103	0.544068	0.653213	0.778151	0.518768	0.192088
Methanobacterium	genus	3	14	1	22	14	3	1	1	0	30	7	4	0.30103	0.875061	0.30103	-0.129634	0.273001	-0.09691	0.25393	0.331867
Gordonia	genus	0	4	3	4	0	3	18	0	1	34	0	29	-1.27875	0.69897	0.30103	-0.845098	0	-0.875061	-0.333152	0.710442
Brachymonas	genus	1	23	7	1	4	13	0	5	6	7	16	12	0.30103	0.60206	0.0579919	-0.60206	-0.531479	0.0321847	-0.0233787	0.428011
Xanthobacter	genus	26	34	29	2	0	0	0	0	0	0	0	0	1.43136	1.54407	1.47712	0.477121	0	0	0.821612	0.682178
Stenotrophomonas	genus	13	48	13	1	0	4	1	9	0	2	0	0	0.845098	0.690196	1.14613	-0.176091	0	0.69897	0.53405	0.467704
Desulfosporosinus	genus	2	0	7	3	0	0	9	5	12	41	7	2	-0.522879	-0.778151	-0.210853	-1.02119	-0.90309	-0.477121	-0.652214	0.276021
Weissella	genus	17	10	15	10	9	12	6	1	3	4	0	1	0.410174	0.740363	0.60206	0.342423	1	0.812913	0.651322	0.227894
Actinomyces	genus	15	14	15	18	9	11	0	1	0	1	0	3	1.20412	0.875061	1.20412	0.977724	1	0.477121	0.956358	0.245428
Aeromicrobium	genus	8	3	15	6	1	5	17	2	12	9	0	7	-0.30103	0.124939	0.0901766	-0.154902	0.30103	-0.124939	-0.0107876	0.201613
Laceyella	genus	8	11	5	18	4	19	3	8	2	4	0	3	0.352183	0.124939	0.30103	0.579784	0.69897	0.69897	0.459312	0.215144
Gelidibacter	genus	16	30	10	3	4	8	2	7	2	1	0	1	0.753328	0.588272	0.564271	0.30103	0.69897	0.653213	0.593181	0.145289
Nitrosomonas	genus	12	34	10	4	7	6	2	0	2	0	4	1	0.636822	1.54407	0.564271	0.69897	0.20412	0.544068	0.69872	0.409281
Helcococcus	genus	13	21	13	19	4	4	1	3	2	0	0	2	0.845098	0.740363	0.669007	1.30103	0.69897	0.221849	0.746053	0.316435
Rheinheimera	genus	13	23	24	1	2	3	0	10	5	0	0	0	1.14613	0.338819	0.619789	0.30103	0.477121	0.60206	0.580824	0.279626
Salinicoccus	genus	14	9	9	20	6	14	4	1	0	0	0	1	0.477121	0.69897	1	1.32222	0.845098	0.875061	0.869745	0.260017
Nitratireductor	genus	17	23	6	8	13	9	0	0	1	0	0	1	1.25527	1.38021	0.544068	0.954243	1.14613	0.69897	0.996482	0.297655
Dechloromonas	genus	1	1	1	0	0	0	10	3	32	5	0	21	-0.740363	-0.30103	-1.21748	-0.778151	0	-1.34242	-0.729908	0.471176
SHD-231	genus	37	21	8	1	1	1	0	0	2	0	0	0	1.57978	1.34242	0.477121	0.30103	0.30103	0.30103	0.71707	0.534195
Methanosphaera	genus	19	21	9	6	3	9	0	2	1	0	0	0	1.30103	0.865301	0.69897	0.845098	0.60206	1	0.88541	0.224703
Methylophaga	genus	2	13	7	1	0	0	2	1	6	9	3	21	0	0.845098	0.0579919	-0.69897	-0.60206	-1.34242	-0.29006	0.69112
Desemzia	genus	2	4	1	3	3	7	17	14	13	0	0	0	-0.778151	-0.477121	-0.845098	0.60206	0.60206	0.90309	0.0011399	0.717388
Dethiosulfovibrio	genus	4	11	9	7	2	7	2	5	11	2	1	2	0.221849	0.30103	-0.0791812	0.425969	0.176091	0.425969	0.245288	0.172731
Sphingobacterium	genus	12	17	13	3	4	10	2	0	0	0	2	0	0.636822	1.25527	1.14613	0.60206	0.221849	1.04139	0.817254	0.361393
Acidovorax	genus	0	0	0	0	0	0	1	5	1	1	10	45	-0.30103	-0.778151	-0.30103	-0.30103	-1.04139	-1.66276	-0.730899	0.503548
Cellulomonas	genus	15	35	7	2	0	0	1	0	0	1	0	0	0.90309	1.5563	0.90309	0.176091	0	0	0.589762	0.576962
Micrococcus	genus	4	13	2	7	5	5	7	7	8	0	0	0	-0.20412	0.243038	-0.477121	0.90309	0.778151	0.778151	0.336865	0.528223
Subdoligranulum	genus	12	19	13	1	4	2	2	0	1	0	1	2	0.636822	1.30103	0.845098	0.30103	0.39794	0	0.58032	0.416485
Paludibacter	genus	5	26	14	1	2	5	2	0	1	0	0	1	0.30103	1.43136	0.875061	0.30103	0.477121	0.477121	0.643788	0.400892
Saccharopolyspora	genus	5	7	1	10	3	7	5	3	0	9	2	5	0	0.30103	0.30103	0.0413927	0.124939	0.124939	0.148888	0.116307
Geobacillus	genus	2	11	3	7	4	5	2	3	2	11	1	6	0	0.477121	0.124939	-0.176091	0.39794	-0.0669468	0.12616	0.238608
Spirochaeta	genus	6	7	19	0	0	0	7	1	7	5	0	3	-0.0579919	0.60206	0.39794	-0.778151	0	-0.60206	-0.0730339	0.49332
Vagococcus	genus	10	5	7	3	7	4	3	5	8	2	0	0	0.439333	0	-0.0511525	0.124939	0.90309	0.69897	0.35253	0.358168
Finegoldia	genus	8	2	5	17	13	8	1	0	0	0	0	0	0.653213	0.477121	0.778151	1.25527	1.14613	0.954243	0.877355	0.271183
Rummeliibacillus	genus	4	6	2	7	3	9	7	1	1	10	2	1	-0.20412	0.544068	0.176091	-0.138303	0.124939	0.69897	0.200274	0.329475
Tessaracoccus	genus	0	1	0	0	0	1	15	6	7	8	2	12	-1.20412	-0.544068	-0.90309	-0.954243	-0.477121	-0.812913	-0.815926	0.247025
Agrobacterium	genus	9	22	5	5	8	2	0	0	0	0	0	0	1	1.36173	0.778151	0.778151	0.954243	0.477121	0.891566	0.269019
Thermoanaerobacterium	genus	0	0	0	0	0	0	9	9	6	14	7	6	-1	-1	-0.845098	-1.17609	-0.90309	-0.845098	-0.961563	0.115126
Anaerotruncus	genus	0	1	1	1	2	13	3	6	8	6	0	7	-0.60206	-0.544068	-0.653213	-0.544068	0.477121	0.243038	-0.270542	0.452537
Staphylococcus	genus	5	5	1	10	1	1	6	4	4	0	2	5	-0.0669468	0.0791812	-0.39794	1.04139	-0.176091	-0.477121	0.000412437	0.502039
Bdellovibrio	genus	8	24	10	0	0	2	0	0	0	0	0	0	0.954243	1.39794	1.04139	0	0	0.477121	0.645116	0.529136
Hyphomonas	genus	15	15	12	0	0	0	0	1	0	0	0	0	1.20412	0.90309	1.11394	0	0	0	0.536859	0.544218
Luteolibacter	genus	9	14	16	0	1	0	0	0	0	0	0	0	1	1.17609	1.23045	0	0.30103	0	0.617928	0.53179
Oceanisphaera	genus	11	15	9	0	1	2	0	1	1	0	0	0	1.07918	0.90309	0.69897	0	0.30103	0.477121	0.576565	0.363424
Rhizobium	genus	8	15	14	1	2	0	0	0	0	0	0	0	0.954243	1.20412	1.17609	0.30103	0.477121	0	0.685434	0.455159
Verrucomicrobium	genus	11	13	5	6	1	3	1	0	0	0	0	0	0.778151	1.14613	0.778151	0.845098	0.30103	0.60206	0.74177	0.255147
Nesterenkonia	genus	5	6	5	8	4	7	2	0	0	1	0	1	0.30103	0.845098	0.778151	0.653213	0.69897	0.60206	0.64642	0.173636
Streptomyces	genus	5	3	1	10	2	3	3	0	2	7	0	3	0.176091	0.60206	-0.176091	0.138303	0.477121	0	0.202914	0.265901
Eggerthella	genus	8	10	4	5	5	6	0	0	0	0	0	0	0.954243	1.04139	0.69897	0.778151	0.778151	0.845098	0.849334	0.115941
p-75-a5	genus	4	16	11	1	1	4	0	0	1	0	0	0	0.69897	1.23045	0.778151	0.30103	0.30103	0.69897	0.6681	0.316158
Alkanindiges	genus	0	0	0	0	0	0	1	4	1	1	1	30	-0.30103	-0.69897	-0.30103	-0.30103	-0.30103	-1.49136	-0.565742	0.438712
Lutibacterium	genus	4	6	1	5	0	5	2	0	0	9	0	5	0.221849	0.845098	0.30103	-0.221849	0	0	0.191021	0.337715
Prevotella	genus	6	9	8	1	2	2	2	0	2	3	0	2	0.367977	1	0.477121	-0.30103	0.477121	0	0.336865	0.40834
ZD0117	genus	2	24	2	1	1	0	0	0	0	3	0	4	0.477121	1.39794	0.477121	-0.30103	0.30103	-0.69897	0.275535	0.661287
Roseomonas	genus	8	15	13	0	0	1	0	0	0	0	0	0	0.954243	1.20412	1.14613	0	0	0.30103	0.60092	0.516088
Roseovarius	genus	8	10	5	2	3	7	0	0	0	0	0	0	0.954243	1.04139	0.778151	0.477121	0.60206	0.90309	0.792676	0.198442
Rhodococcus	genus	3	12	2	6	1	4	2	2	0	0	3	0	0.124939	0.636822	0.477121	0.845098	-0.30103	0.69897	0.413653	0.390622
Microbacterium	genus	6	4	2	1	0	0	2	11	2	1	0	5	0.367977	-0.380211	0	0	0	-0.778151	-0.131731	0.360871
Rhodobaca	genus	4	11	8	3	4	4	0	0	0	0	0	0	0.69897	1.07918	0.954243	0.60206	0.69897	0.69897	0.788732	0.168707
Anaerococcus	genus	3	5	2	4	0	2	3	3	2	2	6	2	0	0.176091	0	0.221849	-0.845098	0	-0.0745263	0.356158
Desulfitobacter	genus	7	2	4	3	6	4	0	0	1	2	0	4	0.90309	0.477121	0.39794	0.124939	0.845098	0	0.458031	0.334818
Pseudidiomarina	genus	3	17	0	1	5	0	1	3	0	0	2	0	0.30103	0.653213	0	0.30103	0.30103	0	0.259384	0.221685
Castellaniella	genus	2	10	3	0	0	4	1	6	0	3	0	3	0.176091	0.196295	0.60206	-0.60206	0	0.09691	0.078216	0.357579
Arenibacter	genus	4	11	6	2	1	7	0	1	0	0	0	0	0.69897	0.778151	0.845098	0.477121	0.30103	0.90309	0.667243	0.212455
Aquabacterium	genus	0	17	0	0	0	0	0	15	0	0	0	0	0	0.0511525	0	0	0	0	0.00852542	0.0190634
Sphingopyxis	genus	3	8	10	0	1	4	1	1	2	0	0	1	0.30103	0.653213	0.564271	0	0.30103	0.39794	0.369581	0.210216
Caminicella	genus	3	0	2	3	6	4	3	1	3	0	5	1	0	-0.30103	-0.124939	0.60206	0.0669468	0.39794	0.10683	0.306341
Geobacter	genus	1	3	1	0	0	2	1	2	1	0	0	20	0	0.124939	0	0	0	-0.845098	-0.120027	0.327455
CandidatusAzobacteroides	genus	0	0	0	12	4	14	0	0	0	1	0	0	0	0	0	0.812913	0.69897	1.17609	0.447996	0.470527
Halolactibacillus	genus	0	0	1	5	2	22	0	0	0	0	0	0	0	0	0.30103	0.778151	0.477121	1.36173	0.486338	0.475909
ML110J-20	genus	0	0	0	0	0	0	0	4	0	0	2	24	0	-0.69897	0	0	-0.477121	-1.39794	-0.429005	0.510909
Lampropedia	genus	1	1	9	1	1	0	0	1	0	0	15	0	0.30103	0	1	0.30103	-0.90309	0	0.116495	0.565005
Xylanimicrobium	genus	8	10	1	4	1	5	0	0	0	0	0	0	0.954243	1.04139	0.30103	0.69897	0.30103	0.778151	0.679136	0.289551
Sphingomonas	genus	2	6	2	0	0	1	0	11	2	0	1	4	0.477121	-0.234083	0	0	-0.30103	-0.39794	-0.0759887	0.287741
Campylobacter	genus	1	2	2	0	1	2	0	10	6	0	0	5	0.30103	-0.564271	-0.367977	0	0.30103	-0.30103	-0.105203	0.331477
CandidatusEndobugula	genus	4	10	7	0	1	6	0	0	0	0	0	1	0.69897	1.04139	0.90309	0	0.30103	0.544068	0.581425	0.352828
Pseudoxanthomonas	genus	0	0	0	1	0	0	3	9	6	1	6	3	-0.60206	-1	-0.845098	0	-0.845098	-0.60206	-0.649053	0.322934
Thermobacillus	genus	2	3	2	5	0	5	3	0	2	4	0	2	-0.124939	0.60206	0	0.0791812	0	0.30103	0.142889	0.242374
Sejongia	genus	11	10	3	1	0	1	0	2	0	0	0	0	1.07918	0.564271	0.60206	0.30103	0	0.30103	0.474595	0.335486
Cellvibrio	genus	6	11	4	1	0	0	1	2	1	0	1	1	0.544068	0.60206	0.39794	0.30103	-0.30103	-0.30103	0.207173	0.372195
Thioalkalimicrobium	genus	0	0	0	0	0	0	0	14	0	0	12	2	0	-1.17609	0	0	-1.11394	-0.477121	-0.461193	0.512431
Actinobaculum	genus	5	4	4	5	5	4	0	0	0	0	0	0	0.778151	0.69897	0.69897	0.778151	0.778151	0.69897	0.738561	0.0395906
Lactococcus	genus	5	7	5	3	1	0	3	1	1	0	0	0	0.176091	0.60206	0.477121	0.60206	0.30103	0	0.359727	0.222786
Natronobacillus	genus	0	0	2	14	1	8	0	0	0	0	1	0	0	0	0.477121	1.17609	0	0.954243	0.434576	0.481019
Azomonas	genus	3	7	2	2	4	2	0	3	0	1	1	0	0.60206	0.30103	0.477121	0.176091	0.39794	0.477121	0.405227	0.136927
Glycomyces	genus	5	4	0	5	0	5	3	0	0	1	0	2	0.176091	0.69897	0	0.477121	0	0.30103	0.275535	0.252426
Frigoribacterium	genus	1	10	2	6	1	4	0	0	1	0	0	0	0.30103	1.04139	0.176091	0.845098	0.30103	0.69897	0.560602	0.319856
Thermobifida	genus	1	0	1	5	0	3	3	1	3	4	1	2	-0.30103	-0.30103	-0.30103	0.0791812	-0.30103	0.124939	-0.166667	0.190477
Sporanaerobacter	genus	1	0	0	1	0	3	4	1	7	1	3	3	-0.39794	-0.30103	-0.90309	0	-0.60206	0	-0.367353	0.320763
Faecalibacterium	genus	3	10	11	0	0	0	0	0	0	0	0	0	0.60206	1.04139	1.07918	0	0	0	0.453772	0.478914
Kocuria	genus	1	7	1	4	0	7	2	0	0	1	0	1	-0.176091	0.90309	0.30103	0.39794	0	0.60206	0.338005	0.358829
Syntrophus	genus	0	1	0	1	0	0	2	0	14	5	0	1	-0.477121	0.30103	-1.17609	-0.477121	0	-0.30103	-0.355056	0.458863
KF-Gitt2-16	genus	0	0	1	0	0	0	1	0	2	18	0	2	-0.30103	0	-0.176091	-1.27875	0	-0.477121	-0.372166	0.438451
Teredinibacter	genus	6	7	6	1	0	0	0	1	1	0	0	1	0.845098	0.60206	0.544068	0.30103	0	-0.30103	0.331871	0.385808
Novosphingobium	genus	2	10	4	0	1	1	0	2	1	0	0	2	0.477121	0.564271	0.39794	0	0.30103	-0.176091	0.260712	0.26401
Leuconostoc	genus	0	8	6	4	0	2	1	0	0	2	0	0	-0.30103	0.954243	0.845098	0.221849	0	0.477121	0.366213	0.444893
Lysinibacillus	genus	4	1	1	1	0	1	1	1	1	1	10	0	0.39794	0	0	0	-1.04139	0.30103	-0.0570704	0.467962
Anaeromyxobacter	genus	1	1	4	1	0	0	5	0	4	6	0	0	-0.477121	0.30103	0	-0.544068	0	0	-0.120027	0.296602
Aneurinibacillus	genus	7	0	2	4	4	2	0	1	0	1	0	0	0.90309	-0.30103	0.477121	0.39794	0.69897	0.477121	0.442202	0.373082
Soehngenia	genus	6	2	0	3	1	7	1	1	0	0	0	0	0.544068	0.176091	0	0.60206	0.30103	0.90309	0.421057	0.297756
Jonquetella	genus	0	0	1	1	3	9	2	2	1	2	0	0	-0.477121	-0.477121	0	-0.176091	0.60206	1	0.078621	0.549498
Azospira	genus	0	3	0	0	0	0	0	7	0	0	10	0	0	-0.30103	0	0	-1.04139	0	-0.223737	0.381831
Thiomicrospira	genus	0	0	0	0	0	0	2	7	2	1	6	2	-0.477121	-0.90309	-0.477121	-0.30103	-0.845098	-0.477121	-0.580097	0.217654
Serratia	genus	0	0	0	0	0	0	0	1	0	3	1	15	0	-0.30103	0	-0.60206	-0.30103	-1.20412	-0.401373	0.413726
Alloscardovia	genus	2	3	6	0	3	4	0	0	0	1	0	0	0.477121	0.60206	0.845098	-0.30103	0.60206	0.69897	0.48738	0.369849
Burkholderia	genus	0	2	0	1	0	1	4	4	1	0	4	2	-0.69897	-0.221849	-0.30103	0.30103	-0.69897	-0.176091	-0.299313	0.341821
Dichelobacter	genus	0	0	0	0	0	0	2	2	3	1	0	11	-0.477121	-0.477121	-0.60206	-0.30103	0	-1.07918	-0.489419	0.325533
Rhodopirellula	genus	2	10	1	2	0	1	1	0	0	0	0	1	0.176091	1.04139	0.30103	0.477121	0	0	0.332606	0.358239
Oleibacter	genus	0	0	1	0	0	0	1	4	1	1	0	10	-0.30103	-0.69897	0	-0.30103	0	-1.04139	-0.390404	0.374122
HB2-32-21	genus	0	0	0	0	0	0	4	0	0	1	0	13	-0.69897	0	0	-0.30103	0	-1.14613	-0.357688	0.43304
Planctomyces	genus	5	5	4	1	0	1	0	0	0	1	0	0	0.778151	0.778151	0.69897	0	0	0.30103	0.42605	0.341834
Actinotalea	genus	2	5	1	4	4	0	0	0	1	0	0	0	0.477121	0.778151	0	0.69897	0.69897	0	0.442202	0.325839
Kushneria	genus	0	0	0	0	0	0	7	0	0	4	1	5	-0.90309	0	0	-0.69897	-0.30103	-0.778151	-0.446874	0.365626
Xanthomonas	genus	2	7	3	0	0	1	0	2	0	1	0	0	0.477121	0.425969	0.60206	-0.30103	0	0.30103	0.250858	0.309631
Jonesia	genus	0	8	2	1	2	3	0	0	0	0	0	0	0	0.954243	0.477121	0.30103	0.477121	0.60206	0.468596	0.289099
Thermovenabulum	genus	0	0	0	0	0	0	6	3	0	3	1	3	-0.845098	-0.60206	0	-0.60206	-0.30103	-0.60206	-0.492051	0.270663
Rubellimicrobium	genus	2	3	6	1	0	3	0	0	0	0	0	0	0.477121	0.60206	0.845098	0.30103	0	0.60206	0.471228	0.266167
BD2-13	genus	1	2	5	0	0	1	1	1	1	0	0	3	0	0.176091	0.477121	0	0	-0.30103	0.0586971	0.234023
Myroides	genus	3	5	0	0	0	1	0	2	2	1	1	0	0.60206	0.30103	-0.477121	-0.30103	-0.30103	0.30103	0.0208231	0.39791
Methylobacterium	genus	1	8	0	1	1	2	0	1	0	0	1	0	0.30103	0.653213	0	0.30103	0	0.477121	0.288732	0.236422
LE30	genus	3	5	5	0	0	1	0	0	0	0	0	1	0.60206	0.778151	0.778151	0	0	0	0.359727	0.364484
Singulisphaera	genus	6	6	2	0	0	0	0	0	0	0	0	0	0.845098	0.845098	0.477121	0	0	0	0.36122	0.381477
Phascolarctobacterium	genus	2	2	2	0	1	1	0	3	2	0	0	1	0.477121	-0.124939	0	0	0.30103	0	0.108869	0.209268
Myceligenerans	genus	5	5	1	1	2	0	0	0	0	0	0	0	0.778151	0.778151	0.30103	0.30103	0.477121	0	0.439247	0.277577
Nocardiopsis	genus	2	2	0	5	0	0	3	0	0	1	1	0	-0.124939	0.477121	0	0.477121	-0.30103	0	0.0880456	0.292975
Shinella	genus	2	6	3	0	1	0	0	0	1	0	1	0	0.477121	0.845098	0.30103	0	0	0	0.270542	0.314457
Hydrogenophaga	genus	1	0	2	1	0	0	0	6	4	0	0	0	0.30103	-0.845098	-0.221849	0.30103	0	0	-0.0774811	0.38915
Planomicrobium	genus	1	6	3	0	1	0	0	0	2	0	0	1	0.30103	0.845098	0.124939	0	0.30103	-0.30103	0.211844	0.349378
SA-8	genus	0	1	1	0	0	0	4	3	2	1	0	2	-0.69897	-0.30103	-0.176091	-0.30103	0	-0.477121	-0.325707	0.220582
Phycicoccus	genus	0	3	2	1	3	1	0	2	1	0	0	1	0	0.124939	0.176091	0.30103	0.60206	0	0.200687	0.207389
Variovorax	genus	0	2	0	0	0	0	0	0	3	1	2	6	0	0.477121	-0.60206	-0.30103	-0.477121	-0.845098	-0.291365	0.430739
Simplicispira	genus	3	1	2	0	0	0	0	3	1	0	0	3	0.60206	-0.30103	0.176091	0	0	-0.60206	-0.0208231	0.375051
Marinilactibacillus	genus	2	7	1	1	2	0	0	0	0	0	0	0	0.477121	0.90309	0.30103	0.30103	0.477121	0	0.409899	0.272029
CandidatusXiphinematobacter	genus	4	7	2	0	0	0	0	0	0	0	0	0	0.69897	0.90309	0.477121	0	0	0	0.34653	0.367713
Coprobacillus	genus	1	2	4	0	1	2	1	0	0	0	0	2	0	0.477121	0.69897	0	0.30103	0	0.246187	0.271777
Chthoniobacter	genus	7	2	3	0	1	0	0	0	0	0	0	0	0.90309	0.477121	0.60206	0	0.30103	0	0.38055	0.323368
Planifilum	genus	2	2	1	2	0	2	2	1	0	0	1	0	0	0.176091	0.30103	0.477121	-0.30103	0.477121	0.188389	0.275255
Petrotoga	genus	0	0	0	0	0	0	2	5	3	1	1	1	-0.477121	-0.778151	-0.60206	-0.30103	-0.30103	-0.30103	-0.46007	0.181434
Propionibacterium	genus	0	0	0	0	0	0	3	1	1	1	0	7	-0.60206	-0.30103	-0.30103	-0.30103	0	-0.90309	-0.401373	0.283814
Mechercharimyces	genus	3	0	0	3	1	0	1	1	0	2	1	0	0.30103	-0.30103	0	0.124939	0	0	0.0208231	0.179929
Chelativorans	genus	3	5	2	1	1	0	0	0	0	0	0	0	0.60206	0.778151	0.477121	0.30103	0.30103	0	0.409899	0.247917
Olsenella	genus	2	2	1	2	2	2	0	0	1	0	0	0	0.477121	0.477121	0	0.477121	0.477121	0.477121	0.397601	0.177813
Lachnospira	genus	1	2	2	0	2	1	1	1	0	0	0	2	0	0.176091	0.477121	0	0.477121	-0.176091	0.15904	0.246827
Amaricoccus	genus	0	7	1	0	0	0	0	0	3	0	0	1	0	0.90309	-0.30103	0	0	-0.30103	0.0501717	0.404497
Cystobacter	genus	0	8	1	0	1	1	0	0	0	0	0	1	0	0.954243	0.30103	0	0.30103	0	0.259384	0.338658
Azorhizophilus	genus	0	11	0	0	0	0	0	1	0	0	0	0	0	0.778151	0	0	0	0	0.129692	0.29
Actinopolyspora	genus	2	1	1	2	0	0	0	0	0	4	0	1	0.477121	0.30103	0.30103	-0.221849	0	-0.30103	0.0927171	0.287848
Dorea	genus	4	4	2	0	0	1	0	0	0	0	0	0	0.69897	0.69897	0.477121	0	0	0.30103	0.362682	0.290446
Caloramator	genus	2	1	0	2	1	5	0	0	0	0	0	0	0.477121	0.30103	0	0.477121	0.30103	0.778151	0.389076	0.235856
Caulobacter	genus	1	2	0	0	2	0	1	3	2	0	0	0	0	-0.124939	-0.477121	0	0.477121	0	-0.0208231	0.279374
Roseburia	genus	3	0	2	0	0	0	0	3	1	1	1	0	0.60206	-0.60206	0.176091	-0.30103	-0.30103	0	-0.0709948	0.388792
Mycobacterium	genus	6	1	2	0	0	0	0	2	0	0	0	0	0.845098	-0.176091	0.477121	0	0	0	0.191021	0.354473
Diaphorobacter	genus	0	2	1	0	2	0	1	3	0	0	2	0	-0.30103	-0.124939	0.30103	0	0	0	-0.0208231	0.179929
Thermosinus	genus	1	1	1	1	0	0	3	0	2	0	1	0	-0.30103	0.30103	-0.176091	0.30103	-0.30103	0	-0.0293485	0.2544
Sulfurovum	genus	3	3	0	0	0	0	1	2	0	0	1	0	0.30103	0.124939	0	0	-0.30103	0	0.0208231	0.179929
Porphyromonas	genus	1	1	0	0	0	1	2	2	1	0	1	1	-0.176091	-0.176091	-0.30103	0	-0.30103	0	-0.15904	0.123485
Saccharomonospora	genus	0	0	0	0	0	0	2	1	2	3	0	2	-0.477121	-0.30103	-0.477121	-0.60206	0	-0.477121	-0.389076	0.194829
Agrococcus	genus	2	1	0	0	0	0	3	1	1	0	0	1	-0.124939	0	-0.30103	0	0	-0.30103	-0.121166	0.134635
Dermacoccus	genus	1	2	3	0	2	0	0	1	0	0	0	0	0.30103	0.176091	0.60206	0	0.477121	0	0.259384	0.226594
Shuttleworthia	genus	1	3	2	0	2	1	0	0	0	0	0	0	0.30103	0.60206	0.477121	0	0.477121	0.30103	0.359727	0.192606
Massilia	genus	0	1	0	0	0	0	0	2	1	1	3	1	0	-0.176091	-0.30103	-0.30103	-0.60206	-0.30103	-0.280207	0.179929
Geovibrio	genus	0	0	1	0	1	0	0	6	0	1	0	0	0	-0.845098	0.30103	-0.30103	0.30103	0	-0.090678	0.395119
Methanolinea	genus	0	0	0	0	0	0	3	3	1	0	2	0	-0.60206	-0.60206	-0.30103	0	-0.477121	0	-0.330379	0.2544
Demequina	genus	2	1	1	3	0	0	0	0	0	1	0	0	0.477121	0.30103	0.30103	0.30103	0	0	0.230035	0.174167
Akkermansia	genus	2	2	3	0	0	0	0	1	0	0	0	0	0.477121	0.176091	0.60206	0	0	0	0.209212	0.244442
Salinibacterium	genus	3	3	1	0	0	0	0	0	1	0	0	0	0.60206	0.60206	0	0	0	0	0.200687	0.283814
Defluvibacter	genus	2	0	0	0	2	3	0	0	0	0	1	0	0.477121	0	0	0	0.176091	0.60206	0.209212	0.244442
Rhodoferax	genus	2	1	3	0	0	0	0	2	0	0	0	0	0.477121	-0.176091	0.60206	0	0	0	0.150515	0.284371
CandidatusPhytoplasma	genus	2	2	1	1	0	0	0	0	1	0	0	1	0.477121	0.477121	0	0.30103	0	-0.30103	0.15904	0.284243
Kaistia	genus	3	3	0	0	2	0	0	0	0	0	0	0	0.60206	0.60206	0	0	0.477121	0	0.280207	0.283285
Limnohabitans	genus	0	1	1	1	0	0	0	2	1	0	2	0	0	-0.176091	0	0.30103	-0.477121	0	-0.0586971	0.234023
Patulibacter	genus	0	5	1	1	0	0	0	1	0	0	0	0	0	0.477121	0.30103	0.30103	0	0	0.179864	0.189199
Alkalibacterium	genus	0	0	1	0	2	4	1	0	0	0	0	0	-0.30103	0	0.30103	0	0.477121	0.69897	0.196015	0.333394
Janibacter	genus	0	0	0	0	0	1	1	3	0	2	0	1	-0.30103	-0.60206	0	-0.477121	0	0	-0.230035	0.24605
Aquimarina	genus	0	0	0	0	0	0	1	0	0	1	3	3	-0.30103	0	0	-0.30103	-0.60206	-0.60206	-0.30103	0.24579
Cobetia	genus	0	0	0	0	0	0	0	1	2	3	1	1	0	-0.30103	-0.477121	-0.60206	-0.30103	-0.30103	-0.330379	0.185777
Rhodovibrio	genus	0	0	0	0	0	0	0	1	0	7	0	0	0	-0.30103	0	-0.90309	0	0	-0.200687	0.332801
Pseudochrobactrum	genus	2	0	2	2	0	1	0	0	0	0	0	0	0.477121	0	0.477121	0.477121	0	0.30103	0.288732	0.213446
Sphingobium	genus	2	4	0	0	0	0	0	1	0	0	0	0	0.477121	0.39794	0	0	0	0	0.145844	0.207517
Zhouia	genus	1	5	1	0	0	0	0	0	0	0	0	0	0.30103	0.778151	0.30103	0	0	0	0.230035	0.279661
Slackia	genus	1	2	0	2	0	0	1	0	0	0	1	0	0	0.477121	0	0.477121	-0.30103	0	0.108869	0.281305
Thermoanaerobacter	genus	1	0	0	1	0	0	2	1	2	0	0	0	-0.176091	-0.30103	-0.477121	0.30103	0	0	-0.108869	0.247917
Escherichia	genus	2	2	0	0	0	1	1	1	0	0	0	0	0.176091	0.176091	0	0	0	0.30103	0.108869	0.116562
Polaromonas	genus	6	0	0	0	0	1	0	0	0	0	0	0	0.845098	0	0	0	0	0.30103	0.191021	0.312483
Tropheryma	genus	1	2	2	0	1	1	0	0	0	0	0	0	0.30103	0.477121	0.477121	0	0.30103	0.30103	0.309555	0.159269
ND137	genus	4	2	1	0	0	0	0	0	0	0	0	0	0.69897	0.477121	0.30103	0	0	0	0.246187	0.271777
Cellulosimicrobium	genus	1	3	1	0	0	2	0	0	0	0	0	0	0.30103	0.60206	0.30103	0	0	0.477121	0.280207	0.223705
Dehalococcoides	genus	1	0	1	2	0	0	0	0	2	0	0	1	0.30103	0	-0.176091	0.477121	0	-0.30103	0.0501717	0.266079
Pelistega	genus	0	1	3	0	0	0	0	1	0	1	0	1	0	0	0.60206	-0.30103	0	-0.30103	0	0.30103
Shewanella	genus	0	2	1	0	0	0	0	2	0	0	1	1	0	0	0.30103	0	-0.30103	-0.30103	-0.0501717	0.206863
Abiotrophia	genus	0	0	0	0	0	0	3	0	3	0	0	1	-0.60206	0	-0.60206	0	0	-0.30103	-0.250858	0.270183
Odoribacter	genus	0	0	0	0	0	0	1	0	3	3	0	0	-0.30103	0	-0.60206	-0.60206	0	0	-0.250858	0.270183
Delftia	genus	0	0	0	0	0	0	0	7	0	0	0	0	0	-0.90309	0	0	0	0	-0.150515	0.336562
Pseudonocardia	genus	1	3	0	2	0	0	0	0	0	0	0	0	0.30103	0.60206	0	0.477121	0	0	0.230035	0.24605
Moryella	genus	3	2	0	0	1	0	0	0	0	0	0	0	0.60206	0.477121	0	0	0.30103	0	0.230035	0.24605
Roseivivax	genus	1	2	3	0	0	0	0	0	0	0	0	0	0.30103	0.477121	0.60206	0	0	0	0.230035	0.24605
Dokdonella	genus	1	4	0	1	0	0	0	0	0	0	0	0	0.30103	0.69897	0	0.30103	0	0	0.216838	0.254193
Caldilinea	genus	5	1	0	0	0	0	0	0	0	0	0	0	0.778151	0.30103	0	0	0	0	0.179864	0.289261
Ammoniphilus	genus	0	0	0	0	0	1	0	0	0	0	0	5	0	0	0	0	0	-0.477121	-0.0795202	0.177813
Pectinatus	genus	0	0	0	0	0	0	2	2	1	1	0	0	-0.477121	-0.477121	-0.30103	-0.30103	0	0	-0.259384	0.196997
Aquimonas	genus	0	0	0	0	0	0	1	0	1	3	0	1	-0.30103	0	-0.30103	-0.60206	0	-0.30103	-0.250858	0.206863
Chelatococcus	genus	1	2	1	0	0	1	0	0	0	0	0	0	0.30103	0.477121	0.30103	0	0	0.30103	0.230035	0.174167
Citricoccus	genus	1	1	1	0	0	1	0	1	0	0	0	0	0.30103	0	0.30103	0	0	0.30103	0.150515	0.150515
Hyphomicrobium	genus	2	2	1	0	0	0	0	0	0	0	0	0	0.477121	0.477121	0.30103	0	0	0	0.209212	0.21729
Methanogenium	genus	1	0	1	0	0	1	0	0	0	1	0	1	0.30103	0	0.30103	-0.30103	0	0	0.0501717	0.206863
Pseudoramibacter	genus	2	1	1	0	0	0	0	0	0	0	1	0	0.477121	0.30103	0.30103	0	-0.30103	0	0.129692	0.257741
Parvibaculum	genus	0	2	0	0	0	2	0	1	0	0	0	0	0	0.176091	0	0	0	0.477121	0.108869	0.176795
Ruminobacter	genus	0	1	0	0	1	0	1	0	2	0	0	0	-0.30103	0.30103	-0.477121	0	0.30103	0	-0.0293485	0.287035
Virgibacillus	genus	0	0	1	4	0	0	0	0	0	0	0	0	0	0	0.30103	0.69897	0	0	0.166667	0.262206
Cohnella	genus	0	0	0	0	1	0	3	0	0	1	0	0	-0.60206	0	0	-0.30103	0.30103	0	-0.100343	0.283814
Thiothrix	genus	0	0	0	0	0	0	3	2	0	0	0	0	-0.60206	-0.477121	0	0	0	0	-0.179864	0.25691
Nevskia	genus	0	0	0	0	0	0	4	1	0	0	0	0	-0.69897	-0.30103	0	0	0	0	-0.166667	0.262206
Fusibacter	genus	0	0	0	0	0	0	2	1	2	0	0	0	-0.477121	-0.30103	-0.477121	0	0	0	-0.209212	0.21729
Desulfosarcina	genus	0	0	0	0	0	0	0	0	0	0	0	5	0	0	0	0	0	-0.778151	-0.129692	0.29
Bosea	genus	1	2	1	0	0	0	0	0	0	0	0	0	0.30103	0.477121	0.30103	0	0	0	0.179864	0.189199
Tatlockia	genus	0	2	2	0	0	0	0	0	0	0	0	0	0	0.477121	0.477121	0	0	0	0.15904	0.224917
Inquilinus	genus	0	1	0	0	0	0	0	0	1	2	0	0	0	0.30103	-0.30103	-0.477121	0	0	-0.0795202	0.248644
Rhodanobacter	genus	0	1	0	0	0	0	2	1	0	0	0	0	-0.477121	0	0	0	0	0	-0.0795202	0.177813
Thiobacillus	genus	0	0	3	0	0	1	0	0	0	0	0	0	0	0	0.60206	0	0	0.30103	0.150515	0.229915
Agromyces	genus	0	0	1	0	0	0	0	1	0	1	1	0	0	-0.30103	0.30103	-0.30103	-0.30103	0	-0.100343	0.224375
Parapedobacter	genus	0	0	0	1	0	0	0	0	2	0	1	0	0	0	-0.477121	0.30103	-0.30103	0	-0.0795202	0.248644
Actinomadura	genus	0	0	0	2	0	0	2	0	0	0	0	0	-0.477121	0	0	0.477121	0	0	0	0.275466
Marinimicrobium	genus	0	0	0	0	0	0	2	1	1	0	0	0	-0.477121	-0.30103	-0.30103	0	0	0	-0.179864	0.189199
Listeria	genus	0	0	0	0	0	0	0	1	3	0	0	0	0	-0.30103	-0.60206	0	0	0	-0.150515	0.229915
Rhodoplanes	genus	1	0	2	0	0	0	0	0	0	0	0	0	0.30103	0	0.477121	0	0	0	0.129692	0.190326
Pantoea	genus	2	1	0	0	0	0	0	0	0	0	0	0	0.477121	0.30103	0	0	0	0	0.129692	0.190326
Anaeroplasma	genus	1	1	1	0	0	0	0	0	0	0	0	0	0.30103	0.30103	0.30103	0	0	0	0.150515	0.150515
Sutterella	genus	1	0	2	0	0	0	0	0	0	0	0	0	0.30103	0	0.477121	0	0	0	0.129692	0.190326
Nocardioides	genus	1	1	0	0	0	0	1	0	0	0	0	0	0	0.30103	0	0	0	0	0.0501717	0.112187
Methanolobus	genus	1	0	1	0	0	0	0	0	0	0	0	1	0.30103	0	0.30103	0	0	-0.30103	0.0501717	0.206863
PD-UASB-13	genus	0	1	0	0	0	0	1	0	0	0	0	1	-0.30103	0.30103	0	0	0	-0.30103	-0.0501717	0.206863
Algoriphagus	genus	0	3	0	0	0	0	0	0	0	0	0	0	0	0.60206	0	0	0	0	0.100343	0.224375
Lautropia	genus	0	2	0	1	0	0	0	0	0	0	0	0	0	0.477121	0	0.30103	0	0	0.129692	0.190326
Herbaspirillum	genus	0	2	0	0	0	1	0	0	0	0	0	0	0	0.477121	0	0	0	0.30103	0.129692	0.190326
Pontibacter	genus	0	2	1	0	0	0	0	0	0	0	0	0	0	0.477121	0.30103	0	0	0	0.129692	0.190326
Chitinophaga	genus	0	3	0	0	0	0	0	0	0	0	0	0	0	0.60206	0	0	0	0	0.100343	0.224375
Cytophaga	genus	0	2	1	0	0	0	0	0	0	0	0	0	0	0.477121	0.30103	0	0	0	0.129692	0.190326
Methylibium	genus	0	2	0	0	0	0	0	1	0	0	0	0	0	0.176091	0	0	0	0	0.0293485	0.0656253
Echinicola	genus	0	1	2	0	0	0	0	0	0	0	0	0	0	0.30103	0.477121	0	0	0	0.129692	0.190326
Methylomonas	genus	0	0	2	1	0	0	0	0	0	0	0	0	0	0	0.477121	0.30103	0	0	0.129692	0.190326
Desulfotalea	genus	0	0	3	0	0	0	0	0	0	0	0	0	0	0	0.60206	0	0	0	0.100343	0.224375
Collimonas	genus	0	0	3	0	0	0	0	0	0	0	0	0	0	0	0.60206	0	0	0	0.100343	0.224375
Rhodovulum	genus	0	0	1	0	0	2	0	0	0	0	0	0	0	0	0.30103	0	0	0.477121	0.129692	0.190326
SJA-88	genus	0	0	0	1	0	0	0	0	0	0	2	0	0	0	0	0.30103	-0.477121	0	-0.0293485	0.228435
Kurthia	genus	0	0	0	0	2	1	0	0	0	0	0	0	0	0	0	0	0.477121	0.30103	0.129692	0.190326
Spongiibacter	genus	0	0	0	0	0	0	1	0	0	2	0	0	-0.30103	0	0	-0.477121	0	0	-0.129692	0.190326
Luteococcus	genus	0	0	0	0	0	0	1	2	0	0	0	0	-0.30103	-0.477121	0	0	0	0	-0.129692	0.190326
Moraxella	genus	0	0	0	0	0	0	0	1	0	1	0	1	0	-0.30103	0	-0.30103	0	-0.30103	-0.150515	0.150515
Natronincola	genus	0	0	0	0	0	0	0	1	1	0	0	1	0	-0.30103	-0.30103	0	0	-0.30103	-0.150515	0.150515
Thermaerobacter	genus	0	0	0	0	0	0	0	1	1	1	0	0	0	-0.30103	-0.30103	-0.30103	0	0	-0.150515	0.150515
Azotobacter	genus	0	0	0	0	0	0	0	2	0	0	0	1	0	-0.477121	0	0	0	-0.30103	-0.129692	0.190326
Litincola	genus	0	0	0	0	0	0	0	0	0	0	1	2	0	0	0	0	-0.30103	-0.477121	-0.129692	0.190326
Limnobacter	genus	2	0	0	0	0	0	0	0	0	0	0	0	0.477121	0	0	0	0	0	0.0795202	0.177813
Methylobacillus	genus	1	1	0	0	0	0	0	0	0	0	0	0	0.30103	0.30103	0	0	0	0	0.100343	0.141907
Azospirillum	genus	1	0	1	0	0	0	0	0	0	0	0	0	0.30103	0	0.30103	0	0	0	0.100343	0.141907
Methanosphaerula	genus	1	0	1	0	0	0	0	0	0	0	0	0	0.30103	0	0.30103	0	0	0	0.100343	0.141907
Pleomorphomonas	genus	1	0	1	0	0	0	0	0	0	0	0	0	0.30103	0	0.30103	0	0	0	0.100343	0.141907
Coriobacterium	genus	1	0	0	0	0	1	0	0	0	0	0	0	0.30103	0	0	0	0	0.30103	0.100343	0.141907
Legionella	genus	1	0	0	0	0	1	0	0	0	0	0	0	0.30103	0	0	0	0	0.30103	0.100343	0.141907
Ketogulonicigenium	genus	1	0	0	1	0	0	0	0	0	0	0	0	0.30103	0	0	0.30103	0	0	0.100343	0.141907
Selenomonas	genus	0	1	1	0	0	0	0	0	0	0	0	0	0	0.30103	0.30103	0	0	0	0.100343	0.141907
Steroidobacter	genus	0	1	0	0	0	1	0	0	0	0	0	0	0	0.30103	0	0	0	0.30103	0.100343	0.141907
Roseococcus	genus	0	1	0	0	0	1	0	0	0	0	0	0	0	0.30103	0	0	0	0.30103	0.100343	0.141907
Muricauda	genus	0	1	0	0	0	0	0	0	1	0	0	0	0	0.30103	-0.30103	0	0	0	0	0.1738
Lentibacillus	genus	0	1	0	0	0	0	0	0	0	1	0	0	0	0.30103	0	-0.30103	0	0	0	0.1738
CandidatusProtochlamydia	genus	0	2	0	0	0	0	0	0	0	0	0	0	0	0.477121	0	0	0	0	0.0795202	0.177813
Halothiobacillus	genus	0	1	0	0	0	0	0	0	1	0	0	0	0	0.30103	-0.30103	0	0	0	0	0.1738
Collinsella	genus	0	0	1	0	0	0	0	1	0	0	0	0	0	-0.30103	0.30103	0	0	0	0	0.1738
Methylarcula	genus	0	0	1	0	1	0	0	0	0	0	0	0	0	0	0.30103	0	0.30103	0	0.100343	0.141907
Taylorella	genus	0	0	1	0	0	1	0	0	0	0	0	0	0	0	0.30103	0	0	0.30103	0.100343	0.141907
Levilinea	genus	0	0	2	0	0	0	0	0	0	0	0	0	0	0	0.477121	0	0	0	0.0795202	0.177813
Roseobacter	genus	0	0	0	1	0	0	0	0	1	0	0	0	0	0	-0.30103	0.30103	0	0	0	0.1738
CandidatusSolibacter	genus	0	0	0	1	0	0	0	0	1	0	0	0	0	0	-0.30103	0.30103	0	0	0	0.1738
Erwinia	genus	0	0	0	0	0	2	0	0	0	0	0	0	0	0	0	0	0	0.477121	0.0795202	0.177813
Sulfitobacter	genus	0	0	0	0	0	0	1	1	0	0	0	0	-0.30103	-0.30103	0	0	0	0	-0.100343	0.141907
Mycoplasma	genus	0	0	0	0	0	0	1	0	0	0	1	0	-0.30103	0	0	0	-0.30103	0	-0.100343	0.141907
Carboxydothermus	genus	0	0	0	0	0	0	2	0	0	0	0	0	-0.477121	0	0	0	0	0	-0.0795202	0.177813
Robiginitalea	genus	0	0	0	0	0	0	1	0	0	0	0	1	-0.30103	0	0	0	0	-0.30103	-0.100343	0.141907
Sporotalea	genus	0	0	0	0	0	0	1	0	1	0	0	0	-0.30103	0	-0.30103	0	0	0	-0.100343	0.141907
Micromonospora	genus	0	0	0	0	0	0	0	1	0	0	1	0	0	-0.30103	0	0	-0.30103	0	-0.100343	0.141907
Methanoplanus	genus	0	0	0	0	0	0	0	1	0	1	0	0	0	-0.30103	0	-0.30103	0	0	-0.100343	0.141907
Dokdonia	genus	0	0	0	0	0	0	0	0	1	1	0	0	0	0	-0.30103	-0.30103	0	0	-0.100343	0.141907
Zymomonas	genus	0	0	0	0	0	0	0	0	1	0	0	1	0	0	-0.30103	0	0	-0.30103	-0.100343	0.141907
Terracoccus	genus	0	0	0	0	0	0	0	0	1	0	0	1	0	0	-0.30103	0	0	-0.30103	-0.100343	0.141907
Hahella	genus	0	0	0	0	0	0	0	0	1	0	0	1	0	0	-0.30103	0	0	-0.30103	-0.100343	0.141907
Aliivibrio	genus	0	0	0	0	0	0	0	0	0	1	1	0	0	0	0	-0.30103	-0.30103	0	-0.100343	0.141907
Idiomarina	genus	0	0	0	0	0	0	0	0	0	0	2	0	0	0	0	0	-0.477121	0	-0.0795202	0.177813
Bergeriella	genus	0	0	0	0	0	0	0	0	0	0	0	2	0	0	0	0	0	-0.477121	-0.0795202	0.177813
Martelella	genus	1	0	0	0	0	0	0	0	0	0	0	0	0.30103	0	0	0	0	0	0.0501717	0.112187
Streptobacillus	genus	1	0	0	0	0	0	0	0	0	0	0	0	0.30103	0	0	0	0	0	0.0501717	0.112187
Haloferula	genus	1	0	0	0	0	0	0	0	0	0	0	0	0.30103	0	0	0	0	0	0.0501717	0.112187
Chryseobacterium	genus	1	0	0	0	0	0	0	0	0	0	0	0	0.30103	0	0	0	0	0	0.0501717	0.112187
Desulfatibacillum	genus	1	0	0	0	0	0	0	0	0	0	0	0	0.30103	0	0	0	0	0	0.0501717	0.112187
Catenibacterium	genus	1	0	0	0	0	0	0	0	0	0	0	0	0.30103	0	0	0	0	0	0.0501717	0.112187
Salinisphaera	genus	1	0	0	0	0	0	0	0	0	0	0	0	0.30103	0	0	0	0	0	0.0501717	0.112187
Isosphaera	genus	1	0	0	0	0	0	0	0	0	0	0	0	0.30103	0	0	0	0	0	0.0501717	0.112187
Cryocola	genus	1	0	0	0	0	0	0	0	0	0	0	0	0.30103	0	0	0	0	0	0.0501717	0.112187
Sanguibacter	genus	1	0	0	0	0	0	0	0	0	0	0	0	0.30103	0	0	0	0	0	0.0501717	0.112187
Janthinobacterium	genus	1	0	0	0	0	0	0	0	0	0	0	0	0.30103	0	0	0	0	0	0.0501717	0.112187
Saccharospirillum	genus	1	0	0	0	0	0	0	0	0	0	0	0	0.30103	0	0	0	0	0	0.0501717	0.112187
Ornithinicoccus	genus	1	0	0	0	0	0	0	0	0	0	0	0	0.30103	0	0	0	0	0	0.0501717	0.112187
Dyadobacter	genus	1	0	0	0	0	0	0	0	0	0	0	0	0.30103	0	0	0	0	0	0.0501717	0.112187
Pirellula	genus	0	1	0	0	0	0	0	0	0	0	0	0	0	0.30103	0	0	0	0	0.0501717	0.112187
CandidatusMicrothrix	genus	0	1	0	0	0	0	0	0	0	0	0	0	0	0.30103	0	0	0	0	0.0501717	0.112187
Acetobacter	genus	0	1	0	0	0	0	0	0	0	0	0	0	0	0.30103	0	0	0	0	0.0501717	0.112187
Veillonella	genus	0	1	0	0	0	0	0	0	0	0	0	0	0	0.30103	0	0	0	0	0.0501717	0.112187
Waddlia	genus	0	1	0	0	0	0	0	0	0	0	0	0	0	0.30103	0	0	0	0	0.0501717	0.112187
Plesiomonas	genus	0	1	0	0	0	0	0	0	0	0	0	0	0	0.30103	0	0	0	0	0.0501717	0.112187
Nordella	genus	0	1	0	0	0	0	0	0	0	0	0	0	0	0.30103	0	0	0	0	0.0501717	0.112187
Blastopirellula	genus	0	1	0	0	0	0	0	0	0	0	0	0	0	0.30103	0	0	0	0	0.0501717	0.112187
Afipia	genus	0	1	0	0	0	0	0	0	0	0	0	0	0	0.30103	0	0	0	0	0.0501717	0.112187
Marinomonas	genus	0	1	0	0	0	0	0	0	0	0	0	0	0	0.30103	0	0	0	0	0.0501717	0.112187
Rickettsia	genus	0	1	0	0	0	0	0	0	0	0	0	0	0	0.30103	0	0	0	0	0.0501717	0.112187
Thalassobius	genus	0	1	0	0	0	0	0	0	0	0	0	0	0	0.30103	0	0	0	0	0.0501717	0.112187
Lacinutrix	genus	0	1	0	0	0	0	0	0	0	0	0	0	0	0.30103	0	0	0	0	0.0501717	0.112187
Geodermatophilus	genus	0	1	0	0	0	0	0	0	0	0	0	0	0	0.30103	0	0	0	0	0.0501717	0.112187
Neisseria	genus	0	1	0	0	0	0	0	0	0	0	0	0	0	0.30103	0	0	0	0	0.0501717	0.112187
Paucibacter	genus	0	1	0	0	0	0	0	0	0	0	0	0	0	0.30103	0	0	0	0	0.0501717	0.112187
Ensifer	genus	0	1	0	0	0	0	0	0	0	0	0	0	0	0.30103	0	0	0	0	0.0501717	0.112187
Marinobacterium	genus	0	0	1	0	0	0	0	0	0	0	0	0	0	0	0.30103	0	0	0	0.0501717	0.112187
Rubrivivax	genus	0	0	1	0	0	0	0	0	0	0	0	0	0	0	0.30103	0	0	0	0.0501717	0.112187
Subtercola	genus	0	0	1	0	0	0	0	0	0	0	0	0	0	0	0.30103	0	0	0	0.0501717	0.112187
Salinibacter	genus	0	0	1	0	0	0	0	0	0	0	0	0	0	0	0.30103	0	0	0	0.0501717	0.112187
Aquiflexum	genus	0	0	1	0	0	0	0	0	0	0	0	0	0	0	0.30103	0	0	0	0.0501717	0.112187
Pediococcus	genus	0	0	1	0	0	0	0	0	0	0	0	0	0	0	0.30103	0	0	0	0.0501717	0.112187
Natranaerobius	genus	0	0	1	0	0	0	0	0	0	0	0	0	0	0	0.30103	0	0	0	0.0501717	0.112187
Chondromyces	genus	0	0	1	0	0	0	0	0	0	0	0	0	0	0	0.30103	0	0	0	0.0501717	0.112187
Pyramidobacter	genus	0	0	1	0	0	0	0	0	0	0	0	0	0	0	0.30103	0	0	0	0.0501717	0.112187
Aquamicrobium	genus	0	0	1	0	0	0	0	0	0	0	0	0	0	0	0.30103	0	0	0	0.0501717	0.112187
Marinibacillus	genus	0	0	1	0	0	0	0	0	0	0	0	0	0	0	0.30103	0	0	0	0.0501717	0.112187
Ancylobacter	genus	0	0	1	0	0	0	0	0	0	0	0	0	0	0	0.30103	0	0	0	0.0501717	0.112187
Renibacterium	genus	0	0	0	1	0	0	0	0	0	0	0	0	0	0	0	0.30103	0	0	0.0501717	0.112187
Kaistobacter	genus	0	0	0	1	0	0	0	0	0	0	0	0	0	0	0	0.30103	0	0	0.0501717	0.112187
Curtobacterium	genus	0	0	0	1	0	0	0	0	0	0	0	0	0	0	0	0.30103	0	0	0.0501717	0.112187
Streptosporangium	genus	0	0	0	1	0	0	0	0	0	0	0	0	0	0	0	0.30103	0	0	0.0501717	0.112187
Bradyrhizobium	genus	0	0	0	1	0	0	0	0	0	0	0	0	0	0	0	0.30103	0	0	0.0501717	0.112187
Actinomycetospora	genus	0	0	0	1	0	0	0	0	0	0	0	0	0	0	0	0.30103	0	0	0.0501717	0.112187
Actinokineospora	genus	0	0	0	1	0	0	0	0	0	0	0	0	0	0	0	0.30103	0	0	0.0501717	0.112187
Halothermothrix	genus	0	0	0	0	1	0	0	0	0	0	0	0	0	0	0	0	0.30103	0	0.0501717	0.112187
Nonomuraea	genus	0	0	0	0	1	0	0	0	0	0	0	0	0	0	0	0	0.30103	0	0.0501717	0.112187
Serinicoccus	genus	0	0	0	0	1	0	0	0	0	0	0	0	0	0	0	0	0.30103	0	0.0501717	0.112187
Dermatophilus	genus	0	0	0	0	0	1	0	0	0	0	0	0	0	0	0	0	0	0.30103	0.0501717	0.112187
Sorangium	genus	0	0	0	0	0	1	0	0	0	0	0	0	0	0	0	0	0	0.30103	0.0501717	0.112187
Aurantimonas	genus	0	0	0	0	0	1	0	0	0	0	0	0	0	0	0	0	0	0.30103	0.0501717	0.112187
Cellulophaga	genus	0	0	0	0	0	1	0	0	0	0	0	0	0	0	0	0	0	0.30103	0.0501717	0.112187
Williamsia	genus	0	0	0	0	0	1	0	0	0	0	0	0	0	0	0	0	0	0.30103	0.0501717	0.112187
Alicyclobacillus	genus	0	0	0	0	0	1	0	0	0	0	0	0	0	0	0	0	0	0.30103	0.0501717	0.112187
Riemerella	genus	0	0	0	0	0	0	1	0	0	0	0	0	-0.30103	0	0	0	0	0	-0.0501717	0.112187
Heliobacterium	genus	0	0	0	0	0	0	1	0	0	0	0	0	-0.30103	0	0	0	0	0	-0.0501717	0.112187
Gillisia	genus	0	0	0	0	0	0	1	0	0	0	0	0	-0.30103	0	0	0	0	0	-0.0501717	0.112187
Pimelobacter	genus	0	0	0	0	0	0	1	0	0	0	0	0	-0.30103	0	0	0	0	0	-0.0501717	0.112187
Catonella	genus	0	0	0	0	0	0	1	0	0	0	0	0	-0.30103	0	0	0	0	0	-0.0501717	0.112187
CandidatusOdyssella	genus	0	0	0	0	0	0	0	1	0	0	0	0	0	-0.30103	0	0	0	0	-0.0501717	0.112187
Elizabethkingia	genus	0	0	0	0	0	0	0	1	0	0	0	0	0	-0.30103	0	0	0	0	-0.0501717	0.112187
Thiorhodovibrio	genus	0	0	0	0	0	0	0	1	0	0	0	0	0	-0.30103	0	0	0	0	-0.0501717	0.112187
Sulfuricurvum	genus	0	0	0	0	0	0	0	1	0	0	0	0	0	-0.30103	0	0	0	0	-0.0501717	0.112187
CandidatusCloacamonas	genus	0	0	0	0	0	0	0	1	0	0	0	0	0	-0.30103	0	0	0	0	-0.0501717	0.112187
Haloplasma	genus	0	0	0	0	0	0	0	1	0	0	0	0	0	-0.30103	0	0	0	0	-0.0501717	0.112187
CandidatusMethanoregula	genus	0	0	0	0	0	0	0	1	0	0	0	0	0	-0.30103	0	0	0	0	-0.0501717	0.112187
Desulfocapsa	genus	0	0	0	0	0	0	0	1	0	0	0	0	0	-0.30103	0	0	0	0	-0.0501717	0.112187
Microbulbifer	genus	0	0	0	0	0	0	0	1	0	0	0	0	0	-0.30103	0	0	0	0	-0.0501717	0.112187
Oceanimonas	genus	0	0	0	0	0	0	0	0	1	0	0	0	0	0	-0.30103	0	0	0	-0.0501717	0.112187
Desulforhopalus	genus	0	0	0	0	0	0	0	0	1	0	0	0	0	0	-0.30103	0	0	0	-0.0501717	0.112187
Labrys	genus	0	0	0	0	0	0	0	0	1	0	0	0	0	0	-0.30103	0	0	0	-0.0501717	0.112187
Mycoplana	genus	0	0	0	0	0	0	0	0	1	0	0	0	0	0	-0.30103	0	0	0	-0.0501717	0.112187
Microcella	genus	0	0	0	0	0	0	0	0	1	0	0	0	0	0	-0.30103	0	0	0	-0.0501717	0.112187
Phenylobacterium	genus	0	0	0	0	0	0	0	0	1	0	0	0	0	0	-0.30103	0	0	0	-0.0501717	0.112187
Vitreoscilla	genus	0	0	0	0	0	0	0	0	0	1	0	0	0	0	0	-0.30103	0	0	-0.0501717	0.112187
Opitutus	genus	0	0	0	0	0	0	0	0	0	1	0	0	0	0	0	-0.30103	0	0	-0.0501717	0.112187
Megamonas	genus	0	0	0	0	0	0	0	0	0	1	0	0	0	0	0	-0.30103	0	0	-0.0501717	0.112187
Brochothrix	genus	0	0	0	0	0	0	0	0	0	1	0	0	0	0	0	-0.30103	0	0	-0.0501717	0.112187
Amycolatopsis	genus	0	0	0	0	0	0	0	0	0	1	0	0	0	0	0	-0.30103	0	0	-0.0501717	0.112187
Deefgea	genus	0	0	0	0	0	0	0	0	0	1	0	0	0	0	0	-0.30103	0	0	-0.0501717	0.112187
Haererehalobacter	genus	0	0	0	0	0	0	0	0	0	1	0	0	0	0	0	-0.30103	0	0	-0.0501717	0.112187
Neptunomonas	genus	0	0	0	0	0	0	0	0	0	1	0	0	0	0	0	-0.30103	0	0	-0.0501717	0.112187
Myxococcus	genus	0	0	0	0	0	0	0	0	0	1	0	0	0	0	0	-0.30103	0	0	-0.0501717	0.112187
Chromobacterium	genus	0	0	0	0	0	0	0	0	0	0	1	0	0	0	0	0	-0.30103	0	-0.0501717	0.112187
Helicobacter	genus	0	0	0	0	0	0	0	0	0	0	1	0	0	0	0	0	-0.30103	0	-0.0501717	0.112187
Nocardia	genus	0	0	0	0	0	0	0	0	0	0	1	0	0	0	0	0	-0.30103	0	-0.0501717	0.112187
Aeromonas	genus	0	0	0	0	0	0	0	0	0	0	1	0	0	0	0	0	-0.30103	0	-0.0501717	0.112187
Methyloversatilis	genus	0	0	0	0	0	0	0	0	0	0	0	1	0	0	0	0	0	-0.30103	-0.0501717	0.112187
Bartonella	genus	0	0	0	0	0	0	0	0	0	0	0	1	0	0	0	0	0	-0.30103	-0.0501717	0.112187
Oleispira	genus	0	0	0	0	0	0	0	0	0	0	0	1	0	0	0	0	0	-0.30103	-0.0501717	0.112187
Alicycliphilus	genus	0	0	0	0	0	0	0	0	0	0	0	1	0	0	0	0	0	-0.30103	-0.0501717	0.112187
Pseudoalteromonas	genus	0	0	0	0	0	0	0	0	0	0	0	1	0	0	0	0	0	-0.30103	-0.0501717	0.112187
Desulfofaba	genus	0	0	0	0	0	0	0	0	0	0	0	1	0	0	0	0	0	-0.30103	-0.0501717	0.112187
Propionicimonas	genus	0	0	0	0	0	0	0	0	0	0	0	1	0	0	0	0	0	-0.30103	-0.0501717	0.112187

## Sheet: caption
Supplementary Table S4. Comparison between taxonomic results obtained with two different sequencing approaches. Number of reads assigned to different taxa according to RDP classifier trained on Greengenes and using 700,000 subsampled reads for each sample. (A) Taxonomy; (B) taxonomic level; (C-H) number of amplicon sequences assigned to different taxa in the six samples examined; (I-N) number of …
