# Supplementary material for: Taxonomy of anaerobic digestion microbiome reveals biases associated with the applied high throughput sequencing strategies
Source: Sci Rep. 2018 Jan 31;8:1926. doi: 10.1038/s41598-018-20414-0 (PMC5792648; doi:10.1038/s41598-018-20414-0)
Supplement: Supplementary file 6 — Supplementary Table S5 [file 41598_2018_20414_MOESM6_ESM.xlsx]

## Sheet: worksheet1_bacteria
		CSTR01a	CSTR02a	CSTR03a	CSTR01b	CSTR02b	CSTR03b	CSTR01a	CSTR02a	CSTR03a	CSTR01b	CSTR02b	CSTR03b	CSTR01a	CSTR02a	CSTR03a	CSTR01b	CSTR02b	CSTR03b	CSTR01a	CSTR02a	CSTR03a	CSTR01b	CSTR02b	CSTR03b	CSTR01a	CSTR02a	CSTR03a	CSTR01b	CSTR02b	CSTR03b	CSTR01a	CSTR02a	CSTR03a	CSTR01b	CSTR02b	CSTR03b	CSTR01a	CSTR02a	CSTR03a	CSTR01b	CSTR02b	CSTR03b
		V1-V2	V1-V2	V1-V2	V1-V2	V1-V2	V1-V2	V3	V3	V3	V3	V3	V3	V4	V4	V4	V4	V4	V4	V5-V6	V5-V6	V5-V6	V5-V6	V5-V6	V5-V6	V7-V8	V7-V8	V7-V8	V7-V8	V7-V8	V7-V8	V9	V9	V9	V9	V9	V9	AMPL	AMPL	AMPL	AMPL	AMPL	AMPL	V1-V2		V3		V4
Total assigned		68409	76005	79425	74786	88361	63935	19987	22067	24577	25957	16086	15805	69688	73774	80683	97165	74005	57466	17160	19147	21223	18043	14827	13904	73274	80052	81492	80574	94134	63329	45086	50275	46997	48710	53369	39825	50434	49410	50721	41558	51386	49824	Average	STD	Average	STD	Average	STD
Bacteria	domain	32533	38775	42273	47523	29823	26659	19967	22032	24553	25945	16074	15797	50182	53183	57702	77611	39983	36088	14739	16576	18815	16265	11280	11407	32794	36936	39067	43983	26524	22654	23529	25938	25573	30094	18454	17760	49371	48503	49730	40934	49472	47750	6738.77	1294.01	13892.5	5.28585	9554.96	1142.84
Unclassified	domain	27	26	22	16	8	16	6	11	6	3	4	1	21	29	13	7	8	7	14	12	16	54	5	97	7	22	11	3	9	5	45	44	33	27	18	16	2	2	1	4	5	0	3.82172	1.35548	4.10242	1.91263	2.87122	1.6077
Firmicutes	phylum	17662	17399	17315	28864	16836	11308	14036	13640	14380	17888	11260	8148	37710	35524	36925	60690	28682	22815	9394	9123	9367	10409	6779	5269	22756	24195	23820	31990	18580	13198	17264	17362	16120	22849	13216	10604	20265	22334	20398	19174	19494	20568	3379.93	960.207	8830.05	962.018	6696.12	1143.21
Bacteroidetes	phylum	9276	10742	12610	8613	8366	4229	2532	2992	3403	2455	2303	1327	8279	9885	12091	8900	8039	3896	3479	4020	5094	2731	2842	1740	5693	6601	7770	5518	4921	2755	4050	4839	5267	3609	3480	2008	23519	17913	22166	16153	24921	19090	1649.41	430.584	1674.83	316.499	1554.36	374.122
Proteobacteria	phylum	1755	6796	8141	5874	3042	9532	984	3410	4201	2751	1671	5315	1307	5069	5785	4772	2114	8102	661	2351	3096	1800	1168	3895	770	2825	3230	2975	1522	5077	670	2350	2654	1820	1067	4243	1123	3416	2823	2835	2529	4809	1111.65	578.895	2134.59	1260.49	875.749	554.047
Synergistetes	phylum	1105	1097	1207	358	223	200	722	634	837	209	155	145	491	485	540	155	96	101	196	209	232	56	53	30	579	598	660	155	151	109	331	332	354	112	73	53	1143	876	1049	240	302	427	130.472	82.7328	292.151	169.813	58.0357	36.3961
TG3	phylum	218	3	111	478	0	27	270	2	178	828	0	23	269	3	167	734	0	20	166	1	99	416	0	23	160	0	80	409	0	12	164	2	91	477	0	17	29	5	24	46	0	4	26.6917	31.7786	126.286	156.921	32.3367	37.7594
Thermotogae	phylum	432	533	309	617	141	148	432	497	405	584	119	154	351	407	284	447	127	124	174	189	128	206	58	62	464	555	426	661	149	185	116	116	100	153	33	37	311	281	266	316	102	172	68.2677	34.2068	233.02	85.3425	52.4398	19.8346
Actinobacteria	phylum	117	92	109	213	27	70	31	18	29	57	6	37	173	141	146	299	30	108	45	31	37	88	10	26	84	65	68	189	18	67	52	35	63	129	9	42	379	636	322	307	199	244	19.9809	10.6521	20.292	9.7951	26.9895	11.291
Tenericutes	phylum	72	87	102	113	58	109	84	106	149	184	94	170	92	84	172	223	93	139	63	80	63	54	38	78	44	52	81	102	42	125	35	52	55	57	43	66	839	1060	988	708	630	717	17.2278	4.67772	90.5085	29.6781	24.6626	7.3826
MVP-15	phylum	0	3	1	8	9	126	0	0	0	2	2	41	0	0	1	6	3	99	0	0	0	0	0	6	0	4	1	29	12	187	0	1	1	16	11	204	35	148	55	44	15	126	5.35845	9.97075	7.1733	13.3351	4.44684	8.83669
OP9	phylum	30	19	26	18	14	10	26	16	26	19	15	10	119	90	119	114	51	66	14	6	17	8	4	7	67	42	64	50	24	29	56	58	46	40	26	31	238	118	146	66	55	105	3.82848	1.36951	13.1647	3.17934	17.3681	4.36152
Verrucomicrobia	phylum	1	1	6	34	0	9	13	1	15	77	0	20	4	1	8	47	0	8	7	1	11	20	0	11	4	3	11	51	1	15	27	6	32	85	1	12	88	191	95	59	14	46	1.80616	2.21073	13.5284	13.9521	2.0266	2.26773
Spirochaetes	phylum	48	67	65	31	6	23	26	26	49	33	6	54	38	40	74	44	7	44	4	10	10	5	1	9	41	44	48	36	2	32	26	31	36	21	4	30	98	135	111	15	8	16	7.70379	3.98285	22.7881	13.1397	7.87721	3.58864
Planctomycetes	phylum	4	0	2	1	0	1	12	1	6	2	2	0	14	5	11	1	5	5	1	1	0	0	0	0	12	2	6	5	2	1	7	1	4	3	2	0	11	5	6	6	2	5	0.44808	0.285645	3.22392	2.79205	1.50945	0.846686
Lentisphaerae	phylum	6	1	7	10	0	2	12	2	10	14	2	7	2	0	4	8	1	0	5	0	6	8	0	4	6	1	6	10	0	2	8	1	5	10	0	4	44	50	37	11	32	34	1.00732	0.666328	5.80374	2.67071	0.592374	0.38495
Chloroflexi	phylum	8	2	5	6	2	6	7	3	9	5	2	8	6	1	12	3	4	8	0	0	2	0	0	1	13	4	13	2	3	7	5	4	11	4	4	2	118	131	109	23	42	57	1.12069	0.491376	4.57789	1.97174	1.28386	0.727268
Acidobacteria	phylum	6	0	12	4	0	0	5	0	10	2	0	1	9	0	12	7	0	2	1	0	7	1	0	0	8	0	10	5	0	1	3	0	5	2	0	0	0	0	1	0	0	0	0.864307	0.784298	2.54297	2.00707	1.0804	0.80665
Thermi	phylum	0	0	0	1	0	0	1	0	1	0	0	0	1	2	1	0	0	2	1	0	0	2	1	0	12	10	8	3	0	4	0	0	0	0	0	0	0	1	0	0	0	0	0.217984	0.0714543	0.90543	0.28927	0.394321	0.203062
Chlorobi	phylum	4	3	5	0	0	1	1	1	6	1	0	1	1	0	0	1	0	1	3	5	5	1	0	0	7	3	10	1	0	1	0	0	0	0	0	0	5	1	4	2	1	1	0.596091	0.362395	1.71778	1.0402	0.286301	0.118324
WS1	phylum	0	0	1	0	0	0	1	1	4	2	0	0	2	0	10	8	0	1	1	0	3	2	0	1	0	0	1	1	0	0	0	0	1	2	0	0	0	0	0	1	0	0	0.216174	0.0627022	1.47186	0.662087	0.773715	0.622282
Armatimonadetes	phylum	2	3	3	1	1	0	0	0	0	0	0	0	0	0	1	3	0	0	0	0	0	2	0	0	0	1	1	6	0	0	0	0	0	1	0	0	2	0	1	0	0	0	0.490955	0.198298	0.695199	0.134857	0.289143	0.137816
Gemmatimonadetes	phylum	1	0	0	3	0	0	0	0	0	1	0	1	1	0	3	2	0	0	0	1	1	1	0	1	0	0	0	2	0	1	1	0	0	6	0	2	0	0	0	0	0	0	0.313831	0.209567	0.931096	0.406163	0.35599	0.176853
Deferribacteres	phylum	0	1	0	0	0	0	0	3	0	0	0	0	0	2	0	0	0	0	0	0	0	0	0	0	0	1	0	0	0	0	0	0	0	0	0	0	0	0	0	0	0	0	0.217487	0.0690812	1.01024	0.688048	0.251696	0.143408
ABY1_OD1	phylum	0	0	1	3	0	0	0	0	0	0	0	0	0	0	0	0	0	0	0	0	0	0	0	0	0	0	0	1	0	0	0	0	0	0	0	0	1	1	0	0	0	0	0.309132	0.203747	0.695199	0.134857	0.188874	0.0297237
Cyanobacteria	phylum	1	0	2	0	0	0	0	0	2	0	0	0	1	1	2	0	0	2	0	0	0	0	0	1	1	0	0	0	0	0	0	2	1	0	0	0	1	0	0	1	0	1	0.279225	0.137437	0.883777	0.38362	0.391631	0.196203
Fibrobacteres	phylum	1	0	0	0	0	1	1	0	0	0	1	2	1	1	2	1	0	2	0	0	0	0	0	0	0	1	2	0	0	1	0	0	1	0	0	2	0	3	8	1	0	2	0.257117	0.116329	1.24844	0.768299	0.415481	0.171712
NKB19	phylum	0	0	2	1	1	1	0	0	0	2	0	0	0	0	0	2	0	0	0	0	0	1	0	1	0	0	0	2	1	0	0	0	0	0	0	0	0	1	0	0	0	0	0.338807	0.121325	0.873751	0.347298	0.236573	0.0888393
Crenarchaeota	phylum	0	0	0	1	0	0	0	0	0	0	0	0	0	0	0	1	0	0	0	0	0	0	0	0	0	0	0	2	0	0	0	0	0	0	0	0	0	0	0	0	0	0	0.217984	0.0714543	0.695199	0.134857	0.212723	0.0392935
BRC1	phylum	0	0	1	1	0	0	0	0	1	0	0	0	0	0	0	0	0	0	0	0	0	0	0	0	0	0	0	0	0	0	0	0	0	0	0	0	0	0	0	0	0	0	0.24716	0.0828083	0.789488	0.195509	0.188874	0.0297237
ZB2	phylum	0	0	0	0	0	0	0	0	0	1	0	0	0	0	1	0	0	0	0	0	0	0	0	0	0	0	0	0	0	0	0	0	0	0	0	0	0	0	0	0	0	0	0.186997	0.0192857	0.784475	0.171902	0.217595	0.0637003
SC4	phylum	0	0	0	0	0	0	0	0	0	0	0	1	0	0	0	0	0	0	0	0	0	0	0	0	0	1	0	0	0	0	0	0	0	0	0	0	0	0	0	0	0	2	0.186997	0.0192857	0.84182	0.424009	0.188874	0.0297237
TM7	phylum	0	0	0	0	0	0	0	0	0	0	0	0	0	1	1	0	0	0	0	0	0	0	0	0	0	0	0	0	0	0	0	0	0	0	0	0	1	3	1	0	1	1	0.186997	0.0192857	0.695199	0.134857	0.249006	0.0846238
WPS-2	phylum	0	0	0	0	0	0	0	0	0	0	0	0	0	1	0	0	0	0	0	0	0	0	0	0	0	0	0	0	0	0	0	0	0	0	0	0	3	5	2	0	1	0	0.186997	0.0192857	0.695199	0.134857	0.220285	0.0761007
Fusobacteria	phylum	0	0	0	0	0	0	0	0	0	0	0	0	0	0	0	0	0	0	0	0	0	0	0	0	0	1	0	0	0	0	0	0	0	0	0	0	0	0	0	0	0	0	0.186997	0.0192857	0.695199	0.134857	0.188874	0.0297237
OP11	phylum	0	0	0	0	0	0	0	0	0	0	0	0	0	0	0	0	0	0	0	0	0	0	0	0	0	0	0	0	0	0	0	0	0	0	0	0	1	0	0	0	0	0	0.186997	0.0192857	0.695199	0.134857	0.188874	0.0297237
SR1	phylum	0	0	0	0	0	0	0	0	0	0	0	0	0	0	0	0	0	0	0	0	0	0	0	0	0	0	0	0	0	0	0	0	0	0	0	0	0	0	0	1	0	0	0.186997	0.0192857	0.695199	0.134857	0.188874	0.0297237
Thermonema	genus	9029	10599	12322	8193	8303	4002	2361	2918	3212	2158	2255	1174	8114	9795	11871	8523	7999	3789	3289	3935	4872	2438	2783	1544	5529	6493	7534	5192	4856	2557	3889	4758	5090	3410	3431	1816	21707	15571	20283	15294	24451	18162	1605.38	429.098	1573.36	351.696	1525.16	375.652
Syntrophomonas	genus	584	441	810	5248	4376	2110	235	177	354	1106	1588	960	622	525	983	4110	4408	2402	70	48	109	740	430	241	464	390	613	7695	2849	1451	249	249	365	3084	1986	1031	386	273	510	1556	4499	4463	410.905	332.975	548.167	452.708	398.508	280.316
Clostridium	genus	2228	1584	1633	3575	1784	1448	2593	1919	1906	4302	1959	1803	3876	2248	1990	7028	2015	2666	626	225	132	1149	112	624	1137	397	277	2754	248	1282	1674	1026	882	2747	1086	1068	1281	567	711	1405	702	1542	381.645	139.895	1613.2	402.206	595.063	238.983
Pseudomonas	genus	690	3635	4238	1428	643	2804	402	1902	2527	858	471	1745	694	3031	3459	1949	724	3256	92	421	576	110	66	363	252	959	1160	528	277	1216	9	56	60	9	25	51	496	1867	1791	1854	1643	3408	420.781	259.308	885.61	515.315	418.274	247.988
Marinospirillum	genus	15	73	32	699	276	1856	8	20	10	183	76	632	16	58	47	591	222	1679	1	3	1	9	5	44	2	6	1	56	26	177	6	7	5	37	23	186	7	11	9	82	31	298	100.023	142.668	124.616	196.35	92.6454	143.098
Peptostreptococcus	genus	5	4	2	2	0	1	0	0	0	1	0	0	1	1	2	2	0	3	2	2	0	0	0	0	2	0	3	0	0	0	806	247	166	1276	127	671	2	2	2	6	11	6	0.634898	0.343036	0.784475	0.171902	0.479656	0.239585
Acetivibrio	genus	3	0	10	14	6	5	0	0	1	1	0	4	32	28	26	61	43	20	282	245	349	355	323	138	723	855	787	1140	794	384	1	0	7	1	2	7	2	2	2	0	0	2	1.35277	0.828207	1.46525	1.32426	6.48703	1.59422
Anaerobaculum	genus	1021	1005	1114	284	187	146	682	584	777	170	132	111	426	417	465	119	73	81	179	182	203	40	42	21	520	515	592	121	118	71	300	291	318	68	55	31	789	561	742	95	130	191	116.913	79.3799	264.825	166.26	49.1989	32.331
Halomonas	genus	4	3	6	1011	18	9	1	1	1	258	2	3	0	0	2	406	3	3	0	1	1	157	1	3	0	0	0	380	4	1	0	0	2	216	2	0	3	2	3	109	4	0	32.7143	69.5163	24.7716	50.9729	10.1441	21.5111
Thermacetogenium	genus	341	421	282	7	492	218	187	217	180	6	295	127	444	538	460	22	624	305	47	56	61	2	73	31	598	713	651	17	780	504	347	370	302	7	430	238	168	120	140	3	169	134	53.8234	26.3074	123.79	73.7846	77.4277	36.111
S1	genus	432	533	309	617	141	148	432	496	405	584	119	154	351	407	283	447	127	124	174	187	126	205	57	62	463	554	426	661	149	185	116	115	98	153	33	37	311	281	266	316	102	172	68.2677	34.2068	232.915	85.2434	52.411	19.8395
Alcaligenes	genus	29	132	132	265	393	445	8	80	44	93	263	352	12	70	63	131	259	373	9	45	33	45	152	214	4	26	17	37	83	153	6	13	23	11	22	28	18	64	19	68	137	130	43.6924	30.0387	111.973	114.823	30.8719	30.3326
Arcobacter	genus	16	99	56	115	29	424	16	75	44	81	22	265	9	64	45	70	20	306	2	8	6	11	3	59	11	124	82	112	30	321	6	54	40	46	21	231	20	18	15	62	5	93	25.0732	30.8328	63.83	77.1565	18.4262	25.2188
Turicibacter	genus	0	0	0	1	0	0	26	11	7	46	2	33	99	44	36	179	16	65	9	1	3	28	2	22	174	49	28	337	26	174	143	44	31	288	31	136	30	16	9	58	8	66	0.217984	0.0714543	14.7581	10.4786	13.2882	7.95665
Dethiobacter	genus	7	7	9	8	2	5	29	25	39	31	24	8	234	245	334	269	128	69	62	60	72	42	26	19	47	42	48	66	21	23	2	4	7	4	5	1	310	321	319	187	191	203	1.3817	0.432202	17.758	4.95563	38.4648	13.9666
Psychrobacter	genus	151	213	307	54	40	118	98	131	151	23	21	84	78	93	151	21	14	53	27	36	49	8	5	16	45	63	73	16	16	29	37	62	55	10	5	31	32	35	40	9	2	6	27.7526	16.2727	57.4466	29.9238	13.1173	8.21178
Pelotomaculum	genus	175	170	246	13	13	157	112	124	161	8	12	105	171	175	297	17	10	179	73	69	78	6	4	70	192	232	298	17	21	177	130	178	243	5	11	156	64	78	102	59	74	88	24.9099	16.315	59.7209	37.0306	27.8392	19.0292
Tissierella	genus	45	54	62	71	22	113	48	68	48	55	39	91	181	171	165	266	95	193	42	41	30	19	21	69	80	82	87	112	44	102	64	69	52	66	25	66	198	157	150	214	184	531	12.0394	6.42267	41.7981	18.1822	33.4195	8.89629
Corynebacterium	genus	39	30	35	161	6	23	5	4	6	32	1	9	51	45	35	208	10	33	16	11	12	63	2	9	32	24	25	126	6	23	8	8	11	88	4	10	161	234	132	118	67	101	9.42373	9.49311	6.58116	5.41604	10.9081	8.8859
Trichococcus	genus	32	15	20	2	1	0	51	52	55	12	1	4	78	70	83	8	4	12	21	13	21	1	1	3	20	24	27	4	2	3	157	194	155	24	11	10	272	253	194	63	26	47	2.40005	2.34393	19.0567	14.8285	8.16523	6.44782
Facklamia	genus	38	53	46	4	1	2	35	34	44	9	1	0	104	149	140	16	10	8	17	20	33	4	3	1	24	45	32	4	2	2	30	48	43	3	1	3	116	99	62	37	13	25	4.65494	4.07208	13.4199	10.9049	13.3658	11.3398
Tepidanaerobacter	genus	1	1	3	2	0	1	0	1	0	3	0	0	7	8	11	9	3	5	134	144	136	123	107	48	0	3	1	4	2	2	2	0	0	1	0	0	0	0	0	0	0	1	0.437108	0.167366	1.06804	0.525923	1.49908	0.39531
Alcanivorax	genus	0	0	0	107	0	0	1	0	0	64	0	0	0	0	0	116	0	0	0	0	0	12	0	0	0	0	0	0	0	0	0	0	0	17	0	0	0	0	0	12	0	0	3.50252	7.41328	6.5248	12.6557	2.95541	6.16573
Desulfomicrobium	genus	3	14	4	32	25	43	3	17	7	12	11	20	18	42	19	72	50	97	0	0	1	8	6	10	3	10	5	24	15	55	3	15	4	22	15	22	9	37	7	35	50	49	4.03792	3.08404	9.07664	5.16254	9.84678	6.74941
Acinetobacter	genus	11	79	66	3	9	91	5	35	37	1	2	18	16	44	52	6	5	77	2	14	9	0	0	5	4	18	17	3	5	34	7	19	22	0	2	37	14	16	37	1	1	57	8.52121	7.36376	11.4556	9.07339	7.00124	6.20729
Tetrathiobacter	genus	4	0	1	3	85	6	1	2	9	5	88	10	0	0	0	0	0	0	0	0	0	0	0	0	0	0	0	0	0	1	1	0	1	7	1	49	0	0	0	0	0	0	2.89129	4.77895	16.4595	27.184	0.188874	0.0297237
Epulopiscium	genus	7	9	0	21	2	5	8	2	1	12	1	7	21	12	4	76	12	32	10	3	2	17	2	10	11	4	5	30	4	11	5	4	5	14	2	7	7	1	4	17	5	11	1.58291	1.2677	4.16876	2.60734	4.85773	3.54845
Hylemonella	genus	10	23	19	23	72	18	10	28	8	21	75	10	0	0	0	0	0	0	7	9	4	14	35	4	0	1	0	4	11	0	2	1	0	2	3	0	0	0	0	0	0	0	5.0347	2.98258	19.6947	20.9717	0.188874	0.0297237
Sarcina	genus	26	7	4	60	11	27	0	0	0	0	0	0	10	3	2	26	1	5	0	0	0	0	0	0	3	2	0	8	2	3	28	4	7	72	4	27	0	0	0	0	0	0	4.52414	3.63951	0.695199	0.134857	1.52611	1.2148
Lysobacter	genus	6	4	15	6	0	10	0	0	0	1	0	0	0	0	0	3	0	3	1	6	4	0	0	0	9	3	9	66	6	19	0	0	0	2	0	3	0	0	1	0	0	1	1.49822	0.88309	0.784475	0.171902	0.381398	0.297718
Acholeplasma	genus	0	1	1	2	3	26	0	4	3	6	2	45	2	2	5	10	3	53	1	0	0	5	0	31	4	2	5	5	2	31	1	3	1	3	2	22	18	17	20	21	5	105	1.32969	2.03608	8.8198	14.1843	2.93148	4.54482
Pelobacter	genus	0	0	1	0	0	0	0	0	0	0	0	0	38	53	48	14	8	20	0	0	0	0	0	0	0	0	0	0	0	0	0	0	0	0	0	0	19	20	19	4	6	14	0.216174	0.0627022	0.695199	0.134857	5.88682	3.1828
Sulfurimonas	genus	1	19	35	0	0	23	0	5	4	0	0	19	0	12	19	0	0	11	0	2	8	0	0	6	0	26	48	0	0	20	0	6	11	0	0	3	1	2	6	0	0	0	2.65498	2.52569	4.38321	6.0291	1.55509	1.40815
CandidatusContubernalis	genus	0	0	0	0	0	0	0	0	0	0	0	0	0	0	0	0	0	0	0	0	0	0	0	0	0	0	0	0	0	0	43	42	38	22	13	16	0	0	0	0	0	0	0.186997	0.0192857	0.695199	0.134857	0.188874	0.0297237
Tepidimicrobium	genus	42	25	31	23	7	3	23	12	16	18	7	5	8	3	4	3	0	1	6	0	1	0	0	0	42	29	36	38	16	19	20	10	6	1	2	1	20	11	18	1	1	3	4.28143	2.66622	9.47913	3.61632	0.775891	0.503355
Desulfobulbus	genus	5	11	4	15	4	6	10	10	11	7	0	2	27	40	32	19	8	5	2	11	6	5	3	7	17	21	19	15	7	11	11	13	14	4	1	3	81	220	88	126	28	59	1.59562	0.77258	4.8601	2.48437	4.16751	2.31685
Sphaerochaeta	genus	37	40	39	14	6	11	17	13	19	12	1	24	24	27	35	10	5	25	2	5	2	3	0	4	24	29	29	10	1	16	11	20	15	5	3	15	26	3	3	1	0	2	4.78767	2.68357	10.5571	6.17903	4.24349	2.10132
Dechloromonas	genus	0	0	0	0	0	0	0	0	0	0	0	0	0	0	0	0	0	0	0	0	0	0	0	0	5	1	36	3	0	8	0	0	0	0	0	0	0	0	1	0	0	0	0.186997	0.0192857	0.695199	0.134857	0.188874	0.0297237
Desulfotomaculum	genus	2	22	11	15	3	0	0	15	8	12	1	0	4	35	19	33	2	0	5	16	7	4	0	0	2	22	15	26	1	0	1	18	11	17	3	2	2	8	8	0	3	3	1.78992	1.44667	4.24008	3.47429	2.81665	2.42742
Erysipelothrix	genus	9	8	18	2	1	5	8	4	1	0	0	1	35	16	25	3	2	6	13	12	14	2	3	5	1	1	0	3	0	2	14	16	12	0	0	4	135	144	135	136	105	89	1.53038	0.997074	2.2837	1.96815	2.94947	2.35402
HA73	genus	21	21	23	17	9	19	7	7	7	17	6	13	30	24	32	14	6	9	3	6	2	0	0	0	7	12	8	1	0	0	6	2	6	5	6	4	102	84	74	78	78	99	3.66115	1.00095	7.19002	2.82678	3.74412	1.86528
Treponema	genus	11	25	24	16	0	12	4	2	9	16	0	9	11	11	30	32	1	12	1	2	3	2	1	4	5	1	6	13	1	8	7	7	11	10	0	9	66	124	93	14	8	13	2.9528	1.49538	4.96559	3.18313	3.04022	1.64631
A55_D21	genus	9	6	9	12	2	3	7	0	5	20	2	3	11	11	14	29	6	6	6	5	10	5	3	4	8	6	19	7	9	3	4	9	15	1	4	0	8	3	5	45	1	12	1.47041	0.66879	4.49173	3.35355	2.42375	0.940646
vadinCA02	genus	14	13	18	10	6	9	13	22	27	9	7	10	14	14	15	6	4	7	6	5	6	0	1	2	16	13	10	3	4	10	10	15	12	8	3	7	204	183	188	24	38	62	2.3762	0.72617	10.3366	3.76078	2.07562	0.849936
Coprococcus	genus	14	11	27	20	8	23	1	0	3	2	0	1	2	0	3	0	2	0	3	8	6	7	6	4	3	1	0	1	0	1	1	3	1	7	2	1	2	2	3	0	1	0	3.44755	1.37331	1.41918	0.546846	0.40417	0.218145
Moorella	genus	0	0	0	0	0	0	0	0	0	0	1	0	10	5	2	1	1	1	6	3	6	4	5	0	24	23	18	17	16	8	16	26	13	11	12	4	0	0	0	0	0	0	0.186997	0.0192857	0.839258	0.413144	0.83139	0.667419
Sedimentibacter	genus	6	23	21	5	1	5	7	21	12	8	12	15	7	10	15	3	9	8	1	2	3	0	0	0	1	10	16	3	0	1	3	3	14	1	1	2	66	69	93	5	11	12	2.06658	1.50299	9.48576	3.76287	1.84255	0.668013
Comamonas	genus	1	15	4	0	23	20	0	6	0	0	18	0	0	7	1	0	3	0	0	0	0	0	1	0	0	4	0	0	0	2	0	7	1	0	0	0	1	12	6	0	3	8	2.12301	1.71311	3.91834	5.75765	0.531413	0.479804
Oligella	genus	15	15	19	3	2	7	17	15	22	4	4	7	5	15	10	6	1	4	10	11	10	2	0	2	0	0	3	0	0	0	3	6	3	1	0	0	17	24	21	11	8	12	2.10593	1.19677	8.27545	3.9204	1.44923	0.829252
Dietzia	genus	9	4	22	1	2	7	3	0	9	1	2	4	8	6	20	9	1	8	4	1	0	1	3	0	8	4	13	0	4	4	5	0	7	2	1	1	1	1	2	3	2	3	1.59286	1.24791	2.8555	1.75316	1.78635	0.987051
Ureibacillus	genus	1	0	1	0	22	1	0	2	0	0	1	0	0	0	0	0	3	0	0	0	0	1	1	0	0	1	0	1	7	0	0	0	0	0	4	0	1	0	0	0	1	0	0.86326	1.23639	1.04929	0.550798	0.282813	0.211707
Bacillus	genus	6	4	1	19	9	4	3	2	1	12	3	2	3	3	3	8	1	6	0	1	0	4	1	1	1	0	2	19	6	1	0	3	2	9	4	5	1	1	2	2	3	1	1.51113	1.06198	3.14407	1.85718	0.933091	0.432962
Alkaliphilus	genus	1	1	2	6	1	18	1	0	2	6	1	11	1	3	5	4	0	10	0	0	1	1	0	0	1	0	2	1	2	3	0	1	1	6	1	3	0	1	0	0	0	1	1.17427	1.36426	3.29226	3.38306	0.958618	0.807629
Bifidobacterium	genus	12	9	6	0	0	2	1	2	2	0	0	4	17	8	14	1	1	3	6	1	1	1	0	2	6	7	2	3	0	5	2	5	5	4	0	2	28	73	11	24	14	17	1.11545	0.898997	1.79623	1.25249	1.5837	1.19496
Desulfobacterium	genus	7	11	10	2	2	17	5	1	3	2	0	10	5	2	6	3	0	8	5	2	7	5	3	7	2	6	4	3	4	10	3	1	5	3	2	4	6	8	8	3	2	7	1.78186	1.1531	3.30754	3.04039	0.98444	0.645225
Jeotgalicoccus	genus	1	3	2	0	0	0	2	5	3	0	0	1	9	16	6	2	1	1	0	0	3	0	0	0	6	11	4	1	1	1	3	4	2	3	0	2	2	0	1	0	0	0	0.370692	0.207619	1.88164	1.05314	1.2824	1.03228
Solibacillus	genus	0	8	1	1	0	15	0	7	2	0	1	8	1	4	5	1	0	15	0	1	1	1	0	8	0	1	0	1	1	5	2	2	1	0	3	3	1	4	0	0	3	4	1.03475	1.20558	2.93589	2.67762	1.12011	1.27096
Thauera	genus	0	10	1	0	2	1	0	8	2	0	0	2	1	5	0	0	1	0	0	9	3	0	1	2	1	15	3	0	0	1	1	7	1	0	1	2	1	10	0	1	0	1	0.609763	0.636254	2.01713	1.78457	0.410496	0.335861
Desulfuromonas	genus	0	15	1	0	1	0	0	8	1	1	0	1	0	2	0	0	0	0	0	2	0	1	1	0	1	7	0	0	1	2	0	6	0	0	0	0	0	0	0	0	0	0	0.699738	0.997841	1.86549	1.73356	0.251696	0.143408
Luteimonas	genus	0	0	0	0	0	0	0	0	0	0	0	0	0	0	0	0	0	0	0	0	0	0	0	0	1	1	10	5	15	3	1	0	2	0	0	1	0	0	0	0	0	0	0.186997	0.0192857	0.695199	0.134857	0.188874	0.0297237
KF-Gitt2-16	genus	0	0	0	0	0	0	0	0	0	0	0	0	0	0	0	0	0	0	0	0	0	0	0	0	0	0	0	0	0	0	1	0	2	15	0	2	0	0	0	0	0	0	0.186997	0.0192857	0.695199	0.134857	0.188874	0.0297237
Ruminococcus	genus	3	1	3	4	0	7	0	1	1	0	1	2	14	4	6	10	0	6	0	1	5	2	0	0	3	3	7	3	0	6	1	3	0	6	0	2	8	9	5	5	3	3	0.784301	0.501674	1.3318	0.701253	1.43284	0.852759
Gordonia	genus	7	0	0	8	0	7	0	0	0	1	0	2	4	0	0	13	0	6	3	0	0	2	0	2	2	0	1	2	0	7	0	0	0	4	0	4	0	0	1	2	0	0	0.925726	0.754703	1.07772	0.717886	0.87388	0.752288
Desulfovibrio	genus	0	4	2	1	0	0	0	2	2	1	0	0	0	12	1	1	1	0	0	1	0	0	0	0	2	7	2	2	0	0	1	4	2	1	0	0	0	6	3	0	0	1	0.398293	0.26212	1.18308	0.448718	0.649693	0.807312
Oxalobacter	genus	0	0	0	10	7	12	0	0	0	0	0	0	0	0	0	6	4	9	0	0	0	0	0	2	0	0	0	0	0	0	0	0	0	2	0	4	0	0	1	2	4	6	1.11538	1.03285	0.695199	0.134857	0.820151	0.796767
Deinococcus	genus	0	0	0	1	0	0	0	0	1	0	0	0	1	2	1	0	0	2	1	0	0	2	1	0	12	10	8	1	0	2	0	0	0	0	0	0	0	1	0	0	0	0	0.217984	0.0714543	0.789488	0.195509	0.394321	0.203062
Eubacterium	genus	0	0	0	0	0	0	0	1	0	1	0	0	2	4	6	2	0	1	3	12	11	7	11	8	2	0	0	0	1	0	0	0	0	0	0	0	11	30	13	19	11	10	0.186997	0.0192857	0.889489	0.22861	0.641378	0.338376
HB2-32-21	genus	0	0	0	0	0	0	0	0	0	0	0	0	0	0	0	0	0	0	0	0	0	0	0	0	0	0	0	0	0	0	4	0	0	2	0	11	0	0	0	0	0	0	0.186997	0.0192857	0.695199	0.134857	0.188874	0.0297237
Pigmentiphaga	genus	1	6	8	10	1	4	0	0	0	0	0	0	0	0	0	1	0	0	0	0	0	0	0	0	0	0	0	0	0	0	0	0	0	1	2	1	2	1	0	0	0	0	1.11829	0.612059	0.695199	0.134857	0.212723	0.0392935
Brevundimonas	genus	1	0	0	1	0	0	0	0	0	0	0	0	1	2	3	2	0	2	0	0	0	0	0	0	1	2	9	3	0	0	0	0	1	0	0	0	1	1	5	11	0	0	0.251858	0.0992213	0.695199	0.134857	0.499463	0.184273
Aeromicrobium	genus	8	0	9	5	0	3	0	0	0	0	0	0	8	1	1	3	0	1	0	0	0	0	0	0	0	0	0	0	0	0	0	0	0	0	0	0	0	0	0	1	0	0	0.984249	0.665511	0.695199	0.134857	0.626904	0.536082
Paenibacillus	genus	2	1	0	6	0	1	0	0	0	9	0	3	3	2	1	9	3	2	0	0	0	5	3	1	4	1	0	3	2	4	3	0	2	2	3	2	1	1	0	4	1	1	0.507398	0.387127	1.93854	1.84732	0.769412	0.332348
Sporosarcina	genus	1	2	9	1	0	5	1	2	3	0	1	7	0	5	3	0	0	0	0	0	1	0	0	0	0	1	0	0	0	0	0	3	2	0	0	7	0	1	0	1	0	3	0.75665	0.571758	2.47444	2.10943	0.432094	0.362345
Enterococcus	genus	4	9	6	4	0	1	6	3	4	2	1	2	5	2	0	0	1	0	0	0	0	0	0	1	0	0	2	1	0	0	9	8	6	2	0	0	4	1	1	1	1	2	0.932147	0.539379	2.6989	1.0722	0.449274	0.363219
Brevibacillus	genus	1	2	1	1	0	2	0	0	0	3	0	0	3	2	1	9	1	0	2	0	0	1	1	0	1	1	0	1	0	1	0	2	0	1	0	1	0	1	0	0	0	2	0.414503	0.156415	0.963027	0.5398	0.626135	0.402186
Butyrivibrio	genus	5	1	1	9	0	4	0	1	1	2	0	2	0	0	0	0	0	2	1	0	0	2	0	1	2	1	0	1	2	1	0	0	0	2	1	0	74	182	59	105	54	87	0.839893	0.602038	1.36629	0.638519	0.269524	0.20486
Marinobacter	genus	2	3	4	4	0	0	2	2	0	0	0	0	2	1	1	8	0	0	0	0	1	0	1	0	3	1	0	1	0	0	0	0	0	0	0	0	3	2	4	2	0	0	0.586865	0.300857	1.13711	0.618908	0.506308	0.372715
Arthrobacter	genus	1	0	0	0	0	0	0	0	0	0	0	0	8	7	2	1	0	1	0	0	0	0	0	0	0	0	0	0	0	0	1	1	2	0	0	0	5	16	11	2	5	4	0.220872	0.084914	0.695199	0.134857	0.796394	0.620599
Aerococcus	genus	4	4	4	2	1	0	8	1	4	5	0	2	8	5	8	3	0	1	0	0	0	0	0	0	3	5	6	1	0	0	2	3	7	1	0	1	9	8	9	3	2	5	0.649357	0.306309	2.84452	1.74555	0.953599	0.584462
Leucobacter	genus	0	1	1	4	1	0	0	0	0	0	0	0	6	4	2	3	2	8	0	4	0	2	1	1	1	0	1	2	0	3	0	0	0	1	0	0	29	65	32	34	23	28	0.396833	0.246088	0.695199	0.134857	1.02826	0.598481
Delftia	genus	0	8	0	0	0	0	0	1	0	0	0	0	0	0	0	0	0	0	0	0	0	0	0	0	0	0	0	0	0	0	0	0	0	0	0	0	0	0	0	0	0	0	0.430911	0.54393	0.800213	0.244231	0.188874	0.0297237
Acetobacterium	genus	0	2	2	0	1	1	2	0	0	1	0	0	4	2	8	4	4	2	0	1	0	1	1	0	0	1	3	0	0	2	0	0	1	0	0	0	22	23	21	14	4	12	0.368799	0.144343	1.01636	0.507157	0.915781	0.318762
Oscillospira	genus	0	0	0	1	0	0	0	1	0	0	0	0	2	1	2	1	0	0	0	1	0	0	0	0	4	6	8	3	0	8	0	0	0	0	0	0	2	6	4	1	0	0	0.217984	0.0714543	0.800213	0.244231	0.368083	0.147454
Paracoccus	genus	4	5	2	5	1	2	1	3	7	5	1	1	3	3	5	2	0	1	0	0	0	1	0	0	1	0	2	5	1	1	0	0	1	1	0	0	12	21	13	11	6	10	0.786942	0.307319	2.52326	1.07885	0.614498	0.277622
Thermoactinomyces	genus	3	3	3	7	1	2	4	2	0	6	0	4	2	3	3	7	1	1	1	0	1	1	0	2	1	0	2	2	0	0	0	0	0	0	0	0	3	1	2	7	0	3	0.783238	0.351856	2.49113	1.46693	0.674362	0.244615
Tessaracoccus	genus	3	0	0	3	0	1	1	0	0	1	1	1	7	5	3	2	0	4	0	0	2	0	0	1	2	0	0	1	0	0	0	0	0	0	0	0	0	0	0	0	0	0	0.417825	0.272206	1.1911	0.478242	0.873865	0.48353
Yaniella	genus	0	3	2	5	5	4	0	1	2	2	0	2	7	0	2	6	3	3	0	0	1	1	0	0	1	1	1	0	0	0	2	1	0	0	1	3	4	3	0	6	1	4	0.767858	0.324805	1.46058	0.63865	0.8371	0.437957
Methanobacterium	genus	0	0	0	6	3	1	0	0	0	0	0	0	0	0	0	7	1	0	0	0	0	0	0	0	0	0	0	0	0	0	0	0	0	6	0	0	0	2	1	3	1	0	0.487837	0.39928	0.695199	0.134857	0.387133	0.345455
Anaerostipes	genus	0	0	0	0	0	0	1	0	0	0	0	0	2	7	3	4	2	7	0	0	0	0	0	0	0	0	0	0	0	0	0	0	0	0	0	0	6	9	12	2	4	9	0.186997	0.0192857	0.811141	0.292411	1.00172	0.52634
Brevibacterium	genus	1	0	0	1	0	0	0	0	0	0	0	0	6	4	4	3	1	0	0	0	0	0	0	0	1	1	0	1	0	0	0	0	0	0	0	0	1	0	2	0	0	0	0.251858	0.0992213	0.695199	0.134857	0.731784	0.386287
Aquabacterium	genus	0	3	0	0	0	0	0	1	0	0	0	0	0	6	0	0	0	0	0	0	0	0	0	0	0	1	0	0	0	0	0	0	0	0	0	0	0	0	0	0	0	0	0.278465	0.203619	0.800213	0.244231	0.377341	0.422292
Stenotrophomonas	genus	0	6	0	0	0	0	0	0	0	0	0	0	0	1	0	0	0	0	0	0	0	0	0	0	0	0	0	0	0	0	0	0	0	0	0	0	1	5	2	0	0	0	0.369933	0.407692	0.695199	0.134857	0.220285	0.0761007
Wautersiella	genus	0	0	3	0	3	0	2	3	0	0	0	0	0	0	2	0	1	2	0	2	0	0	0	2	0	6	1	1	4	2	1	1	2	0	1	3	1	16	4	0	1	1	0.353204	0.221589	1.24212	0.772247	0.35828	0.208547
Symbiobacterium	genus	0	0	0	0	0	0	3	2	4	1	0	1	6	4	3	1	1	1	0	1	1	0	0	0	4	2	2	0	1	0	3	1	1	0	2	0	1	0	0	1	0	0	0.186997	0.0192857	1.8661	0.754283	0.695689	0.38015
Inquilinus	genus	0	0	0	0	0	0	0	0	0	6	0	0	0	0	0	0	0	0	0	0	0	0	0	0	0	0	0	0	0	0	0	0	0	0	0	0	0	0	0	0	0	0	0.186997	0.0192857	1.23085	1.13221	0.188874	0.0297237
Tepidibacter	genus	0	0	0	0	0	0	0	0	0	0	0	0	5	4	2	6	1	2	0	0	0	0	0	0	0	0	0	0	0	0	0	0	0	0	0	0	0	0	0	0	2	1	0.186997	0.0192857	0.695199	0.134857	0.793287	0.283999
Carnobacterium	genus	1	4	1	3	0	1	5	2	3	2	0	1	2	2	3	2	0	0	0	0	0	0	0	0	1	0	0	0	0	0	3	0	4	1	0	1	5	4	2	0	1	5	0.501209	0.253038	2.09297	1.02121	0.452065	0.184866
Dehalobacter	genus	0	1	5	1	0	0	0	1	0	0	0	0	0	0	0	0	0	0	0	0	0	0	0	0	0	0	0	0	1	0	0	0	0	1	0	0	0	0	0	0	0	0	0.394355	0.30431	0.800213	0.244231	0.188874	0.0297237
Acidovorax	genus	0	0	0	0	0	1	0	1	1	0	0	0	0	0	0	0	0	0	0	1	0	0	0	0	0	1	0	0	2	2	0	0	0	0	2	5	0	0	0	0	0	0	0.223243	0.0956531	0.894502	0.24471	0.188874	0.0297237
RFN20	genus	0	0	0	0	0	0	0	1	1	0	0	3	1	0	5	0	0	1	0	0	0	0	0	0	1	0	0	0	1	1	0	0	0	1	0	0	11	29	14	3	1	10	0.186997	0.0192857	1.33436	1.00711	0.406059	0.306725
Alishewanella	genus	0	0	0	0	0	0	0	2	0	0	0	0	0	5	0	0	0	0	0	0	0	0	0	0	0	1	0	0	0	0	0	2	0	0	0	0	0	13	0	0	0	0	0.186997	0.0192857	0.905226	0.459772	0.34593	0.352263
Thermomonas	genus	0	0	0	0	0	0	0	0	1	0	0	1	0	2	3	1	1	1	4	2	5	2	1	1	0	0	0	0	0	0	0	0	0	0	0	0	3	6	8	3	2	5	0.186997	0.0192857	0.936108	0.414935	0.433348	0.165912
Kushneria	genus	4	0	0	1	0	1	0	0	0	0	0	0	0	0	0	0	0	0	0	0	0	0	0	0	0	0	0	0	0	0	0	0	0	0	0	0	0	0	0	0	0	0	0.389727	0.299368	0.695199	0.134857	0.188874	0.0297237
T78	genus	1	0	1	2	1	3	0	1	3	0	0	4	1	1	2	0	1	3	0	0	1	0	0	1	0	0	0	0	0	2	2	1	1	0	0	0	100	113	103	21	39	54	0.446982	0.219604	1.66956	1.34474	0.46327	0.251393
Sphingomonas	genus	0	1	0	0	0	1	0	1	0	0	0	1	0	4	2	0	1	0	1	0	0	0	1	0	0	0	0	0	0	0	0	1	0	0	0	0	0	0	0	0	0	0	0.253732	0.106488	0.946833	0.436408	0.403275	0.270651
Thioalkalimicrobium	genus	0	4	0	0	0	0	0	2	0	0	0	0	0	0	0	0	0	0	0	0	0	0	0	0	0	0	0	0	0	0	0	0	0	0	0	0	0	0	0	0	0	0	0.308954	0.271567	0.905226	0.459772	0.188874	0.0297237
Brachybacterium	genus	0	1	3	0	0	1	0	0	0	0	0	0	4	3	2	0	0	0	0	0	1	0	0	0	0	0	0	0	0	0	0	0	0	0	0	0	1	5	2	1	0	0	0.341261	0.189404	0.695199	0.134857	0.473562	0.316103
Dethiosulfovibrio	genus	0	2	0	0	0	0	0	0	4	1	1	1	0	0	3	0	0	0	0	0	0	0	0	0	0	0	1	0	0	0	1	2	1	0	0	0	0	0	0	0	1	1	0.247976	0.135898	1.45231	0.759256	0.275038	0.187494
Adlercreutzia	genus	0	1	1	0	0	0	0	0	1	0	0	1	4	0	3	0	0	0	0	0	1	0	0	0	0	0	1	0	0	0	1	1	1	1	0	2	26	71	26	19	20	20	0.246663	0.0809487	0.936108	0.414935	0.40805	0.321752
Sulfurospirillum	genus	0	0	2	0	0	0	0	1	1	0	0	0	0	0	1	0	0	0	0	0	1	0	0	0	0	0	4	0	0	0	0	1	4	0	0	0	0	1	1	1	0	0	0.24535	0.126506	0.894502	0.24471	0.217595	0.0637003
Blautia	genus	0	0	0	2	0	0	0	1	0	0	0	0	1	2	4	3	0	0	0	0	0	0	0	0	0	0	1	0	0	0	0	0	0	0	1	0	0	0	0	0	1	0	0.24897	0.139431	0.800213	0.244231	0.471383	0.227153
Dehalobacterium	genus	0	0	0	0	2	0	0	0	0	2	0	0	0	1	2	0	0	0	1	0	1	0	0	0	1	4	0	1	0	1	0	0	3	0	0	1	2	1	3	2	1	2	0.239449	0.104967	0.873751	0.347298	0.277728	0.129539
Geobacter	genus	0	0	0	0	0	3	0	0	0	0	0	0	0	0	0	0	0	4	0	0	0	0	0	0	0	1	0	0	0	3	0	0	0	0	0	0	0	0	0	0	0	0	0.295733	0.25713	0.695199	0.134857	0.350175	0.384834
Parabacteroides	genus	0	0	0	0	0	1	0	0	0	0	0	0	0	0	0	0	0	0	0	0	0	1	0	4	0	0	0	0	0	4	0	0	0	0	0	1	0	1	1	1	0	5	0.223243	0.0956531	0.695199	0.134857	0.188874	0.0297237
Rummeliibacillus	genus	0	0	0	0	0	1	1	0	0	1	0	0	2	0	0	4	0	0	0	0	0	1	0	0	0	0	0	1	0	0	1	0	0	0	0	0	1	1	0	1	0	0	0.223243	0.0956531	0.900417	0.275983	0.350777	0.220216
Laceyella	genus	0	0	0	0	0	0	0	1	0	1	0	2	0	4	1	4	0	0	0	1	0	0	0	0	0	0	0	0	0	0	2	0	0	3	0	0	1	1	0	0	1	1	0.186997	0.0192857	1.18273	0.690279	0.438638	0.288078
Odoribacter	genus	0	0	0	0	0	0	0	0	1	0	0	0	0	0	0	0	0	0	0	0	0	0	0	0	1	0	4	2	0	0	0	0	0	0	0	0	0	0	0	0	0	0	0.186997	0.0192857	0.789488	0.195509	0.188874	0.0297237
W22	genus	0	0	0	0	0	0	0	0	0	0	0	1	2	1	2	0	0	2	0	1	1	0	0	0	2	0	2	0	0	0	0	0	4	0	0	0	5	7	13	0	0	1	0.186997	0.0192857	0.84182	0.424009	0.424884	0.210991
Saccharopolyspora	genus	1	0	0	2	2	1	0	1	0	0	0	1	0	3	0	2	0	1	1	0	0	1	0	1	1	1	0	2	0	0	0	0	0	2	0	0	0	0	0	1	1	1	0.371541	0.143874	0.946833	0.436408	0.371132	0.210216
Microbacterium	genus	1	3	2	0	1	0	2	0	0	0	0	0	0	0	0	1	0	1	0	0	1	0	0	2	0	1	0	0	0	0	0	1	0	0	0	0	0	0	0	0	0	0	0.396918	0.188029	0.927083	0.535955	0.253048	0.10969
Lactobacillus	genus	2	3	0	2	1	0	2	3	1	3	1	0	2	2	2	0	1	1	1	0	1	0	0	0	1	0	0	0	0	1	3	0	1	0	3	0	2	1	2	1	2	1	0.434413	0.20937	1.7483	0.577566	0.447283	0.153123
Geovibrio	genus	0	1	0	0	0	0	0	3	0	0	0	0	0	2	0	0	0	0	0	0	0	0	0	0	0	1	0	0	0	0	0	0	0	0	0	0	0	0	0	0	0	0	0.217487	0.0690812	1.01024	0.688048	0.251696	0.143408
Aequorivita	genus	0	1	0	0	0	1	0	0	0	0	0	0	0	0	3	0	1	1	0	0	0	0	0	0	0	0	0	1	0	0	0	2	1	1	0	0	0	5	0	1	0	1	0.253732	0.106488	0.695199	0.134857	0.346677	0.193739
Lutibacterium	genus	0	0	0	3	0	0	0	0	0	2	0	0	0	0	0	1	0	0	0	0	0	0	0	0	0	0	0	0	0	0	0	0	0	0	0	0	0	0	0	2	0	0	0.279956	0.208273	0.873751	0.347298	0.212723	0.0392935
Geobacillus	genus	0	0	0	0	1	1	0	0	0	1	0	0	0	1	0	0	1	1	0	0	0	1	0	0	0	0	0	3	0	0	1	0	1	2	0	0	0	1	1	0	0	0	0.249468	0.0955644	0.784475	0.171902	0.291923	0.126559
Bordetella	genus	0	0	0	0	0	0	2	0	0	2	0	0	0	0	0	0	0	0	0	2	0	0	2	0	1	1	3	0	3	0	0	0	0	2	0	1	0	0	0	0	0	0	0.186997	0.0192857	1.10564	0.553959	0.188874	0.0297237
Desulfitobacterium	genus	0	0	0	0	0	0	0	0	0	0	1	0	0	0	2	0	3	0	0	0	2	0	0	0	0	0	0	0	0	0	0	0	0	0	1	0	0	0	0	0	2	0	0.186997	0.0192857	0.839258	0.413144	0.340256	0.220511
Simidua	genus	0	0	0	0	0	0	0	0	0	0	0	0	0	0	0	0	0	0	0	1	0	3	1	1	0	0	0	0	0	0	0	0	0	0	0	0	0	0	0	0	0	0	0.186997	0.0192857	0.695199	0.134857	0.188874	0.0297237
Spirochaeta	genus	0	0	0	0	0	0	0	0	0	0	0	0	0	0	0	0	0	0	0	0	0	0	0	0	3	1	0	1	0	1	0	0	1	0	0	0	0	1	2	0	0	0	0.186997	0.0192857	0.695199	0.134857	0.188874	0.0297237
Methylophaga	genus	0	0	0	0	0	0	0	0	0	0	0	0	0	0	0	0	0	0	0	0	0	0	0	0	1	0	3	0	0	0	0	0	1	0	0	0	0	1	0	0	0	0	0.186997	0.0192857	0.695199	0.134857	0.188874	0.0297237
Zoogloea	genus	0	0	0	0	0	0	0	0	0	0	0	0	0	0	0	0	0	0	0	0	0	0	0	0	0	0	3	0	0	2	0	0	0	0	0	0	1	0	0	0	0	0	0.186997	0.0192857	0.695199	0.134857	0.188874	0.0297237
Hydrogenophaga	genus	0	0	0	0	0	0	0	0	0	0	0	0	0	0	0	0	0	0	0	0	0	0	0	0	0	0	0	0	0	0	0	3	0	0	0	0	0	0	0	0	0	0	0.186997	0.0192857	0.695199	0.134857	0.188874	0.0297237
Pseudidiomarina	genus	1	2	0	0	1	0	0	0	0	0	1	0	0	1	0	0	0	0	0	0	0	0	0	0	0	0	0	0	0	0	0	0	0	0	0	0	0	0	0	0	0	0	0.308076	0.134479	0.839258	0.413144	0.220285	0.0761007
Georgenia	genus	1	0	0	0	1	0	0	0	0	0	0	0	1	1	0	2	0	0	0	0	0	0	0	0	0	0	1	0	0	0	0	0	0	0	0	0	1	1	0	0	0	3	0.247098	0.0855438	0.695199	0.134857	0.301237	0.103822
Micrococcus	genus	1	0	2	0	0	0	0	0	0	0	0	0	0	1	1	0	0	0	0	0	0	0	0	0	0	0	0	0	0	0	0	0	0	0	0	0	0	0	0	0	0	0	0.279225	0.137437	0.695199	0.134857	0.249006	0.0846238
Saccharomonospora	genus	1	0	1	2	0	1	0	0	0	0	0	0	0	0	0	1	0	0	0	0	0	0	0	0	0	0	0	0	0	0	0	0	0	0	0	0	0	0	0	0	0	0	0.348266	0.140578	0.695199	0.134857	0.212723	0.0392935
Streptomyces	genus	2	0	1	0	0	2	0	0	0	0	0	0	1	0	0	2	0	1	0	0	0	2	0	0	0	0	0	2	0	0	0	0	0	0	0	0	0	0	0	0	1	0	0.356413	0.204377	0.695199	0.134857	0.310151	0.129767
Sphingobacterium	genus	2	0	0	0	0	0	0	0	0	0	0	0	0	0	0	0	0	0	0	0	0	0	0	0	0	0	0	0	0	0	0	0	0	0	1	0	1	0	0	0	1	0	0.254747	0.159762	0.695199	0.134857	0.188874	0.0297237
Burkholderia	genus	1	0	1	0	0	1	1	2	0	0	0	1	0	0	1	0	0	0	0	0	0	0	1	0	0	0	0	0	0	0	1	0	1	0	0	0	0	0	0	0	0	0	0.286294	0.114019	1.16779	0.544073	0.217595	0.0637003
Desulfosporosinus	genus	1	0	0	0	0	0	0	0	0	0	0	0	0	0	1	0	0	1	0	0	0	2	0	0	0	0	0	0	0	0	0	0	0	1	0	0	0	0	0	0	0	0	0.220872	0.084914	0.695199	0.134857	0.25792	0.118965
Thiomicrospira	genus	1	0	1	0	0	0	0	0	0	0	0	0	0	0	0	0	0	0	0	0	1	1	1	2	0	1	0	0	0	0	0	0	0	0	0	0	0	0	0	0	0	0	0.250048	0.0937728	0.695199	0.134857	0.188874	0.0297237
Thermobacillus	genus	1	0	0	2	0	0	1	0	0	1	0	0	0	0	0	0	0	0	0	0	0	0	0	1	0	0	0	0	0	0	0	0	0	0	0	0	0	0	0	0	0	1	0.282844	0.148596	0.900417	0.275983	0.188874	0.0297237
Fibrobacter	genus	1	0	0	0	0	1	1	0	0	0	1	2	1	1	2	1	0	2	0	0	0	0	0	0	0	1	2	0	0	1	0	0	1	0	0	2	0	3	8	1	0	2	0.257117	0.116329	1.24844	0.768299	0.415481	0.171712
Arcanobacterium	genus	0	2	0	0	0	1	0	0	0	1	0	0	1	1	1	0	0	1	0	0	0	0	0	0	0	0	0	0	0	1	0	1	0	0	0	0	12	10	10	10	6	7	0.284221	0.151082	0.784475	0.171902	0.322585	0.119493
Pseudoclavibacter	genus	0	2	0	0	2	2	0	0	0	0	0	0	1	0	0	0	0	0	0	0	0	0	0	0	0	0	0	0	0	0	0	0	0	0	0	0	9	9	5	6	2	6	0.372918	0.192263	0.695199	0.134857	0.222127	0.0843813
Gelidibacter	genus	0	1	0	0	0	0	0	0	0	0	0	0	0	2	0	0	0	1	0	0	0	0	0	0	0	0	0	0	0	0	0	0	0	0	0	0	0	2	0	0	0	0	0.217487	0.0690812	0.695199	0.134857	0.292021	0.167065
Dysgonomonas	genus	0	2	0	0	0	1	0	0	0	0	0	0	0	0	0	0	0	0	0	0	0	0	0	0	0	0	0	0	0	0	0	0	0	0	0	0	0	0	0	0	0	0	0.284221	0.151082	0.695199	0.134857	0.188874	0.0297237
Rheinheimera	genus	0	2	1	0	0	0	0	0	0	0	0	0	0	2	0	0	0	0	0	0	0	0	0	0	1	1	0	0	0	0	0	1	0	0	0	0	2	2	1	0	0	1	0.277152	0.135904	0.695199	0.134857	0.251696	0.143408
Rhodobacter	genus	0	0	1	0	0	0	1	0	2	0	0	1	0	0	0	0	0	0	0	0	0	0	0	1	0	0	1	0	0	0	0	0	1	0	0	0	3	4	3	0	0	0	0.216174	0.0627022	1.14634	0.493005	0.188874	0.0297237
Sphingopyxis	genus	0	0	2	0	0	0	0	0	0	0	0	0	0	0	0	0	0	0	0	0	0	0	0	0	0	0	0	0	0	0	0	0	0	0	0	0	0	0	0	0	0	1	0.24535	0.126506	0.695199	0.134857	0.188874	0.0297237
BD2-13	genus	0	0	2	0	0	1	0	0	0	0	0	0	1	0	0	0	0	2	0	0	0	0	0	0	0	0	0	0	0	0	0	0	0	0	0	0	0	0	0	0	0	0	0.281595	0.143357	0.695199	0.134857	0.302777	0.20698
Variovorax	genus	0	0	2	1	0	1	0	0	0	0	0	0	0	0	0	0	0	0	0	0	0	0	0	0	0	0	0	0	0	0	0	0	0	0	0	0	0	0	0	0	0	0	0.312581	0.139365	0.695199	0.134857	0.188874	0.0297237
Alistipes	genus	0	0	2	0	0	0	0	0	2	0	0	0	0	0	1	0	0	0	0	0	2	0	0	0	0	0	1	0	0	0	1	0	0	0	0	0	1	10	1	0	0	0	0.24535	0.126506	0.883777	0.38362	0.217595	0.0637003
Lactococcus	genus	0	0	1	0	0	0	0	0	0	0	0	0	2	0	0	0	0	0	0	0	0	0	0	0	0	0	0	0	0	0	0	0	0	0	0	0	1	1	0	0	0	0	0.216174	0.0627022	0.695199	0.134857	0.25538	0.156251
Peptoniphilus	genus	0	0	0	1	0	0	0	1	0	1	0	2	1	1	0	2	0	1	0	0	0	0	1	0	0	1	1	0	0	1	0	0	1	0	0	1	1	0	0	9	3	5	0.217984	0.0714543	1.18273	0.690279	0.341562	0.118863
Oceanobacillus	genus	0	0	0	1	0	1	0	1	0	0	0	0	0	0	0	1	2	1	1	0	0	0	0	0	0	0	0	2	0	0	0	0	0	2	0	2	0	0	2	2	0	3	0.254229	0.107875	0.800213	0.244231	0.315675	0.153231
Devosia	genus	0	0	0	2	0	0	0	0	1	0	0	1	0	1	0	0	0	0	0	0	0	0	0	0	0	1	1	2	0	0	0	1	1	0	0	0	6	7	3	3	3	4	0.24897	0.139431	0.936108	0.414935	0.220285	0.0761007
Rhodococcus	genus	0	0	0	0	2	0	0	0	0	0	0	0	0	0	0	0	0	0	0	0	0	0	0	0	1	0	0	0	0	0	0	0	0	0	0	0	0	0	0	0	0	1	0.239449	0.104967	0.695199	0.134857	0.188874	0.0297237
Streptococcus	genus	0	0	0	0	0	2	0	0	1	2	0	0	0	0	0	0	0	1	0	0	0	1	0	1	0	0	2	0	0	1	0	0	0	0	0	0	11	20	6	2	3	4	0.259488	0.17625	0.96804	0.327082	0.229199	0.115304
Bacteroides	genus	0	0	0	0	0	1	0	0	0	0	0	0	0	0	0	0	0	0	0	0	0	2	0	1	0	0	0	1	1	2	0	1	2	0	0	1	2	2	3	5	2	6	0.223243	0.0956531	0.695199	0.134857	0.188874	0.0297237
Helcococcus	genus	0	0	0	0	0	2	0	0	0	0	0	0	0	0	0	0	0	0	0	0	0	0	0	0	0	0	0	0	0	0	0	0	0	0	0	0	2	3	3	1	1	0	0.259488	0.17625	0.695199	0.134857	0.188874	0.0297237
Aminobacterium	genus	0	0	0	0	0	0	2	0	0	0	0	0	0	0	0	0	1	0	0	0	0	0	0	0	0	0	1	0	0	0	0	0	0	0	0	1	1	0	1	8	12	10	0.186997	0.0192857	0.927083	0.535955	0.220187	0.0756558
Weissella	genus	0	0	0	0	0	0	0	1	0	1	0	1	2	0	0	1	0	0	0	0	1	0	0	0	0	0	0	0	0	0	0	1	2	1	0	1	0	1	3	0	1	2	0.186997	0.0192857	1.03611	0.396088	0.279229	0.147996
Amaricoccus	genus	0	0	0	0	0	0	0	0	2	0	0	0	0	0	0	0	0	0	0	0	0	0	0	0	0	0	0	0	0	0	0	0	0	0	0	0	0	1	0	0	0	0	0.186997	0.0192857	0.883777	0.38362	0.188874	0.0297237
Roseburia	genus	0	0	0	0	0	0	0	0	0	2	0	0	0	0	0	0	0	0	0	0	0	0	0	0	0	0	0	0	0	0	0	0	0	0	0	0	0	0	0	0	0	0	0.186997	0.0192857	0.873751	0.347298	0.188874	0.0297237
Nocardiopsis	genus	0	0	0	0	0	0	0	0	0	1	0	0	0	0	0	1	0	0	0	0	0	0	2	0	0	0	0	0	0	0	0	0	0	0	0	0	0	0	0	0	0	0	0.186997	0.0192857	0.784475	0.171902	0.212723	0.0392935
Thermobifida	genus	0	0	0	0	0	0	0	0	0	1	0	0	0	0	1	0	0	0	0	0	0	0	0	0	0	0	0	2	0	1	0	0	0	0	0	0	0	0	0	0	0	0	0.186997	0.0192857	0.784475	0.171902	0.217595	0.0637003
Desemzia	genus	0	0	0	0	0	0	0	0	0	0	0	0	2	1	2	0	0	0	0	0	0	0	0	0	0	0	0	0	0	0	0	0	0	0	0	0	0	0	0	0	0	1	0.186997	0.0192857	0.695199	0.134857	0.344234	0.168798
Propionibacterium	genus	0	0	0	0	0	0	0	0	0	0	0	0	0	0	1	1	0	1	0	0	0	0	0	0	0	0	0	0	0	0	0	0	0	0	0	2	0	0	0	0	0	0	0.186997	0.0192857	0.695199	0.134857	0.28177	0.10733
Rhodanobacter	genus	0	0	0	0	0	0	0	0	0	0	0	0	0	0	0	0	0	0	2	1	0	0	0	0	0	0	0	0	0	0	0	0	0	0	0	0	0	0	0	0	0	0	0.186997	0.0192857	0.695199	0.134857	0.188874	0.0297237
Anaerobacillus	genus	0	0	0	0	0	0	0	0	0	0	0	0	0	0	0	0	0	0	0	0	0	0	0	2	0	0	0	0	0	0	0	0	0	0	0	0	0	0	0	0	0	0	0.186997	0.0192857	0.695199	0.134857	0.188874	0.0297237
Alkalibacterium	genus	1	0	0	0	0	0	0	0	0	0	0	0	0	0	0	0	0	0	0	0	0	0	0	0	0	0	0	0	0	0	0	0	0	0	0	0	0	0	0	0	0	2	0.220872	0.084914	0.695199	0.134857	0.188874	0.0297237
Ruminobacter	genus	1	0	0	0	0	0	0	0	0	0	0	0	0	0	1	0	0	0	0	0	0	0	0	0	0	0	0	0	0	0	0	0	0	0	0	0	0	0	0	0	0	0	0.220872	0.084914	0.695199	0.134857	0.217595	0.0637003
Ignatzschineria	genus	1	0	0	0	0	0	0	0	0	0	0	1	0	0	0	0	0	0	0	0	0	0	0	1	0	0	0	0	0	0	0	0	0	0	0	0	0	1	1	2	1	4	0.220872	0.084914	0.84182	0.424009	0.188874	0.0297237
Agrococcus	genus	1	1	0	0	0	0	0	0	0	0	0	0	0	1	0	1	0	0	0	0	0	0	0	0	0	0	0	0	0	0	0	0	0	0	0	0	0	0	0	0	0	0	0.251361	0.0976987	0.695199	0.134857	0.244134	0.0703812
Actinomadura	genus	1	0	0	0	0	0	0	0	0	0	0	0	0	0	0	1	0	0	0	0	0	0	0	0	0	0	0	0	0	0	1	0	0	0	0	0	0	0	0	0	0	0	0.220872	0.084914	0.695199	0.134857	0.212723	0.0392935
Cohnella	genus	1	0	0	0	0	0	0	0	0	0	0	0	0	0	0	0	0	0	0	0	0	0	0	0	0	0	0	0	0	0	0	0	0	0	0	0	0	0	0	0	0	0	0.220872	0.084914	0.695199	0.134857	0.188874	0.0297237
Peptococcus	genus	0	1	0	0	0	0	0	0	0	0	0	0	0	0	0	0	0	0	0	0	0	0	0	0	0	0	0	0	0	0	0	0	0	0	0	0	0	0	0	0	0	0	0.217487	0.0690812	0.695199	0.134857	0.188874	0.0297237
Chryseobacterium	genus	0	1	0	0	0	0	0	0	0	0	0	0	0	0	0	0	0	0	0	0	0	0	0	0	0	0	0	0	0	0	0	0	0	0	0	0	0	0	0	0	0	0	0.217487	0.0690812	0.695199	0.134857	0.188874	0.0297237
Janibacter	genus	0	1	0	0	0	1	0	0	0	0	0	0	0	0	0	0	0	0	0	0	0	0	0	0	0	1	0	0	0	0	0	0	0	0	0	0	0	0	0	0	0	0	0.253732	0.106488	0.695199	0.134857	0.188874	0.0297237
Marinimicrobium	genus	0	1	0	0	0	0	0	0	0	0	0	0	0	0	0	0	0	0	0	0	0	0	0	0	0	0	0	0	0	0	1	0	0	0	0	0	0	0	0	0	0	0	0.217487	0.0690812	0.695199	0.134857	0.188874	0.0297237
Mycobacterium	genus	0	1	0	0	0	0	0	0	0	0	0	0	0	0	0	0	0	0	0	0	0	0	0	0	0	0	0	0	0	0	0	0	0	0	0	0	2	1	0	0	0	0	0.217487	0.0690812	0.695199	0.134857	0.188874	0.0297237
Sulfuricurvum	genus	0	1	0	0	0	0	0	0	0	0	0	0	0	0	0	0	0	0	0	0	0	0	0	0	0	0	0	0	0	0	0	0	0	0	0	0	0	0	0	0	0	0	0.217487	0.0690812	0.695199	0.134857	0.188874	0.0297237
Nocardioides	genus	0	1	0	0	0	0	0	0	0	0	0	0	0	0	0	0	0	0	0	0	0	0	0	0	0	0	0	0	0	0	0	0	0	0	0	0	0	0	0	0	0	0	0.217487	0.0690812	0.695199	0.134857	0.188874	0.0297237
Shewanella	genus	0	1	0	0	0	0	0	0	0	0	0	0	0	1	0	0	0	0	0	0	0	0	0	0	0	0	0	0	0	0	0	0	0	0	0	0	0	0	0	0	0	0	0.217487	0.0690812	0.695199	0.134857	0.220285	0.0761007
Cellulosimicrobium	genus	0	1	0	0	0	0	0	0	0	0	0	0	0	0	0	0	0	0	0	0	0	0	0	0	0	0	0	0	0	0	0	0	0	0	0	0	0	0	0	0	0	0	0.217487	0.0690812	0.695199	0.134857	0.188874	0.0297237
Azospira	genus	0	1	0	0	0	0	0	0	0	0	0	0	0	1	0	0	0	0	0	1	0	0	0	0	0	0	0	0	0	0	0	0	0	0	0	0	0	0	0	0	0	0	0.217487	0.0690812	0.695199	0.134857	0.220285	0.0761007
Simplicispira	genus	0	1	1	0	0	1	0	0	0	0	0	0	0	0	0	0	0	0	0	1	0	0	0	1	0	0	0	0	0	0	0	0	0	0	0	0	1	0	0	0	0	0	0.282908	0.104905	0.695199	0.134857	0.188874	0.0297237
Parvibaculum	genus	0	1	0	0	0	0	0	0	0	0	0	0	0	0	0	0	0	0	0	0	0	0	0	0	0	0	0	0	0	0	0	0	0	0	0	0	0	0	0	0	0	0	0.217487	0.0690812	0.695199	0.134857	0.188874	0.0297237
Flavobacterium	genus	0	0	1	0	0	0	0	1	0	0	1	0	0	0	0	0	0	1	0	0	0	0	0	0	0	1	0	0	0	1	0	0	0	0	0	1	0	0	0	0	0	0	0.216174	0.0627022	0.944272	0.426491	0.229199	0.115304
Rhodovibrio	genus	0	0	1	0	0	0	0	0	0	0	0	0	0	0	0	0	0	0	0	0	0	0	0	0	0	0	0	0	0	0	0	0	0	0	0	0	0	0	0	0	0	0	0.216174	0.0627022	0.695199	0.134857	0.188874	0.0297237
Sphingobium	genus	0	0	1	0	0	0	0	0	0	0	0	0	0	0	0	0	0	0	0	0	0	0	0	0	0	0	0	0	0	0	0	0	0	0	0	0	0	0	0	0	0	0	0.216174	0.0627022	0.695199	0.134857	0.188874	0.0297237
Paludibacter	genus	0	0	1	0	0	0	0	0	0	0	0	0	1	0	0	0	0	0	1	0	0	0	0	0	0	0	0	0	0	0	0	0	0	0	0	0	1	2	2	0	0	1	0.216174	0.0627022	0.695199	0.134857	0.222127	0.0843813
CandidatusSolibacter	genus	0	0	1	0	0	0	0	0	0	0	0	0	0	0	0	0	0	0	0	0	0	0	0	0	0	0	0	0	0	0	0	0	0	0	0	0	0	0	0	0	0	0	0.216174	0.0627022	0.695199	0.134857	0.188874	0.0297237
Sutterella	genus	0	0	1	0	0	0	0	0	0	0	0	0	0	0	0	0	0	0	0	0	0	0	0	0	0	0	0	0	0	0	0	0	0	0	0	0	0	0	0	0	0	0	0.216174	0.0627022	0.695199	0.134857	0.188874	0.0297237
Loktanella	genus	0	0	1	0	0	0	0	0	0	0	0	0	0	0	0	0	0	0	0	0	0	0	0	0	0	0	0	0	0	0	0	0	0	0	0	0	0	1	0	0	0	0	0.216174	0.0627022	0.695199	0.134857	0.188874	0.0297237
Vagococcus	genus	0	0	0	1	0	0	0	0	0	0	0	0	0	0	0	0	0	0	0	0	1	0	0	0	1	0	1	0	0	0	0	0	0	1	0	0	0	0	0	0	0	0	0.217984	0.0714543	0.695199	0.134857	0.188874	0.0297237
Myroides	genus	0	0	0	1	0	0	0	0	0	0	0	0	0	0	0	0	0	0	0	0	0	0	0	0	0	0	0	0	0	0	0	0	0	1	0	0	0	0	0	0	0	0	0.217984	0.0714543	0.695199	0.134857	0.188874	0.0297237
Leuconostoc	genus	0	0	0	1	0	0	1	0	0	0	0	0	0	0	0	0	0	0	0	0	0	0	0	0	0	0	0	0	0	0	0	0	0	0	0	0	0	0	1	1	0	0	0.217984	0.0714543	0.811141	0.292411	0.188874	0.0297237
Agromyces	genus	0	0	0	1	0	0	0	0	0	0	0	0	0	1	0	0	0	0	0	0	0	0	0	0	0	0	0	0	0	0	0	0	0	0	0	0	0	0	0	0	0	0	0.217984	0.0714543	0.695199	0.134857	0.220285	0.0761007
Ochrobactrum	genus	0	0	0	0	1	0	0	0	0	0	0	0	0	0	0	0	0	0	0	0	0	0	0	0	0	0	0	0	0	0	0	0	0	0	0	0	0	4	1	5	6	6	0.213223	0.0474982	0.695199	0.134857	0.188874	0.0297237
Ammoniphilus	genus	0	0	0	0	1	1	0	0	0	0	0	0	0	0	0	0	0	1	0	0	0	0	0	1	0	0	0	0	0	1	0	0	0	0	0	0	0	0	0	0	0	0	0.249468	0.0955644	0.695199	0.134857	0.229199	0.115304
Methylobacterium	genus	0	0	0	0	1	0	0	0	0	0	0	0	0	1	0	0	0	0	0	0	0	0	0	0	0	0	0	0	0	0	0	0	0	0	0	0	0	1	0	0	0	0	0.213223	0.0474982	0.695199	0.134857	0.220285	0.0761007
Pseudoalteromonas	genus	0	0	0	0	0	1	0	0	0	0	0	0	0	0	0	0	0	0	0	0	0	0	0	0	0	0	0	0	0	0	0	0	0	0	0	0	0	0	0	0	0	0	0.223243	0.0956531	0.695199	0.134857	0.188874	0.0297237
Salinicoccus	genus	0	0	0	0	0	1	0	0	0	0	0	0	1	1	1	0	0	0	0	0	0	0	0	0	1	0	0	0	0	0	0	0	0	0	0	0	1	2	2	2	2	2	0.223243	0.0956531	0.695199	0.134857	0.282259	0.0969469
Anaerofustis	genus	0	0	0	0	0	0	1	0	0	0	0	0	0	1	1	0	0	0	1	0	0	0	0	0	0	0	0	0	0	0	0	0	0	0	0	0	79	78	63	3	4	4	0.186997	0.0192857	0.811141	0.292411	0.249006	0.0846238
Novosphingobium	genus	0	0	0	0	0	0	0	1	0	0	0	1	0	0	0	0	0	0	0	1	0	0	0	0	0	0	1	0	0	0	0	0	0	0	0	0	0	1	0	0	0	1	0.186997	0.0192857	0.946833	0.436408	0.188874	0.0297237
Escherichia	genus	0	0	0	0	0	0	0	1	0	0	0	0	0	1	0	0	0	0	1	0	0	0	0	0	0	0	0	0	0	0	0	0	0	0	0	0	0	0	0	0	0	0	0.186997	0.0192857	0.800213	0.244231	0.220285	0.0761007
Lysinibacillus	genus	0	0	0	0	0	0	0	0	1	0	0	0	0	0	0	0	0	0	0	0	0	0	0	0	0	0	0	1	1	0	0	0	0	0	0	0	0	0	0	0	0	0	0.186997	0.0192857	0.789488	0.195509	0.188874	0.0297237
Anaerotruncus	genus	0	0	0	0	0	0	0	0	0	1	0	0	0	0	0	0	0	0	0	0	0	0	0	0	0	0	0	0	0	0	0	0	0	0	0	0	0	0	0	0	0	0	0.186997	0.0192857	0.784475	0.171902	0.188874	0.0297237
Brochothrix	genus	0	0	0	0	0	0	0	0	0	1	0	0	0	0	0	0	0	0	0	0	0	0	0	0	0	0	0	0	0	0	0	0	0	0	0	0	0	0	0	0	0	0	0.186997	0.0192857	0.784475	0.171902	0.188874	0.0297237
Aneurinibacillus	genus	0	0	0	0	0	0	0	0	0	0	1	1	0	1	0	0	0	0	0	0	0	0	0	0	0	0	0	0	0	0	0	0	0	0	0	0	0	0	0	0	1	0	0.186997	0.0192857	0.985879	0.538554	0.220285	0.0761007
SJA-88	genus	0	0	0	0	0	0	0	0	0	0	1	0	0	0	0	0	0	0	0	1	0	0	0	0	0	1	0	0	0	0	0	0	0	0	0	0	0	0	0	0	0	0	0.186997	0.0192857	0.839258	0.413144	0.188874	0.0297237
Coprobacillus	genus	0	0	0	0	0	0	0	0	0	0	0	1	0	0	0	0	0	0	0	0	0	0	0	0	1	0	0	0	0	0	1	0	0	0	0	0	0	0	1	0	0	0	0.186997	0.0192857	0.84182	0.424009	0.188874	0.0297237
Ethanoligenens	genus	0	0	0	0	0	0	0	0	0	0	0	1	0	0	0	0	0	0	0	0	0	0	0	0	0	0	0	0	0	0	0	0	0	0	0	0	0	0	0	0	0	0	0.186997	0.0192857	0.84182	0.424009	0.188874	0.0297237
Cellvibrio	genus	0	0	0	0	0	0	0	0	0	0	0	0	1	0	0	0	0	1	0	0	0	0	0	0	0	0	0	0	0	0	0	0	0	0	0	0	0	1	0	0	0	0	0.186997	0.0192857	0.695199	0.134857	0.262452	0.129807
Staphylococcus	genus	0	0	0	0	0	0	0	0	0	0	0	0	1	1	0	0	0	0	0	0	0	0	0	0	1	0	0	0	0	0	0	0	0	1	0	1	1	0	0	1	0	0	0.186997	0.0192857	0.695199	0.134857	0.253538	0.0996945
Nesterenkonia	genus	0	0	0	0	0	0	0	0	0	0	0	0	1	0	0	0	0	0	0	0	0	0	0	0	0	0	0	0	0	0	0	0	0	0	0	0	0	0	1	2	0	0	0.186997	0.0192857	0.695199	0.134857	0.222127	0.0843813
Sporanaerobacter	genus	0	0	0	0	0	0	0	0	0	0	0	0	1	0	0	0	0	0	0	0	0	0	0	0	0	0	0	0	0	0	0	0	0	0	0	0	0	0	0	0	0	0	0.186997	0.0192857	0.695199	0.134857	0.222127	0.0843813
Lachnobacterium	genus	0	0	0	0	0	0	0	0	0	0	0	0	0	1	0	0	0	0	0	0	0	0	0	0	0	0	0	0	0	0	0	0	0	0	0	0	1	2	3	2	1	1	0.186997	0.0192857	0.695199	0.134857	0.220285	0.0761007
Phascolarctobacterium	genus	0	0	0	0	0	0	0	0	0	0	0	0	0	1	0	0	0	0	0	0	0	0	0	0	0	1	0	1	0	1	0	0	0	0	0	0	0	0	0	0	0	0	0.186997	0.0192857	0.695199	0.134857	0.220285	0.0761007
Dermacoccus	genus	0	0	0	0	0	0	0	0	0	0	0	0	0	1	0	0	0	0	0	0	0	0	0	0	0	0	0	0	0	0	0	0	0	0	0	0	0	0	0	0	0	0	0.186997	0.0192857	0.695199	0.134857	0.220285	0.0761007
Mechercharimyces	genus	0	0	0	0	0	0	0	0	0	0	0	0	0	1	0	1	0	0	0	0	0	0	0	0	0	0	0	1	0	0	0	0	0	0	0	0	0	0	0	1	0	0	0.186997	0.0192857	0.695199	0.134857	0.244134	0.0703812
CandidatusCloacamonas	genus	0	0	0	0	0	0	0	0	0	0	0	0	0	1	0	0	0	0	0	0	0	0	0	0	0	0	0	0	0	0	0	0	0	0	0	0	0	0	0	0	0	0	0.186997	0.0192857	0.695199	0.134857	0.220285	0.0761007
p-75-a5	genus	0	0	0	0	0	0	0	0	0	0	0	0	0	0	1	0	0	0	0	0	0	0	0	0	0	0	0	0	0	0	0	0	0	0	0	0	0	1	1	0	0	1	0.186997	0.0192857	0.695199	0.134857	0.217595	0.0637003
Methanosphaera	genus	0	0	0	0	0	0	0	0	0	0	0	0	0	0	1	0	0	0	0	0	0	0	0	0	0	1	0	0	0	0	0	0	0	0	0	0	2	0	1	1	0	0	0.186997	0.0192857	0.695199	0.134857	0.217595	0.0637003
Nitrosomonas	genus	0	0	0	0	0	0	0	0	0	0	0	0	0	0	1	0	0	0	1	0	0	0	0	0	0	0	0	0	0	0	1	0	0	0	0	0	1	6	3	0	1	0	0.186997	0.0192857	0.695199	0.134857	0.217595	0.0637003
Actinotalea	genus	0	0	0	0	0	0	0	0	0	0	0	0	0	0	1	0	0	0	0	0	0	0	0	0	0	0	0	0	0	0	0	0	0	0	0	0	0	0	0	0	0	0	0.186997	0.0192857	0.695199	0.134857	0.217595	0.0637003
Thermobispora	genus	0	0	0	0	0	0	0	0	0	0	0	0	0	0	0	0	1	0	0	0	0	0	0	0	0	0	0	0	0	0	0	0	0	0	0	0	0	0	0	0	0	0	0.186997	0.0192857	0.695199	0.134857	0.220187	0.0756558
Diaphorobacter	genus	0	0	0	0	0	0	0	0	0	0	0	0	0	0	0	0	1	0	0	0	0	0	1	0	0	0	0	0	0	0	0	0	0	0	0	0	0	0	0	0	0	0	0.186997	0.0192857	0.695199	0.134857	0.220187	0.0756558
Desulfitobacter	genus	0	0	0	0	0	0	0	0	0	0	0	0	0	0	0	0	0	1	0	0	0	0	0	0	0	0	0	0	0	0	0	0	0	0	0	0	1	0	0	0	1	0	0.186997	0.0192857	0.695199	0.134857	0.229199	0.115304
Actinomyces	genus	0	0	0	0	0	0	0	0	0	0	0	0	0	0	0	0	0	1	0	0	0	0	0	0	0	0	0	0	0	0	0	0	0	0	0	0	0	1	0	1	0	0	0.186997	0.0192857	0.695199	0.134857	0.229199	0.115304
Tannerella	genus	0	0	0	0	0	0	0	0	0	0	0	0	0	0	0	0	0	1	0	0	0	0	0	0	0	0	0	0	0	0	0	0	0	0	0	0	0	0	0	2	1	2	0.186997	0.0192857	0.695199	0.134857	0.229199	0.115304
Mesorhizobium	genus	0	0	0	0	0	0	0	0	0	0	0	0	0	0	0	0	0	0	1	0	0	0	0	0	0	0	0	0	0	0	0	0	0	0	0	0	0	4	0	2	0	0	0.186997	0.0192857	0.695199	0.134857	0.188874	0.0297237
Xanthomonas	genus	0	0	0	0	0	0	0	0	0	0	0	0	0	0	0	0	0	0	0	1	0	0	0	0	0	0	0	0	0	0	0	0	0	0	0	0	0	0	0	0	0	0	0.186997	0.0192857	0.695199	0.134857	0.188874	0.0297237
Glycomyces	genus	0	0	0	0	0	0	0	0	0	0	0	0	0	0	0	0	0	0	0	0	0	0	0	0	1	0	0	1	0	1	0	0	0	0	0	0	0	0	0	0	0	0	0.186997	0.0192857	0.695199	0.134857	0.188874	0.0297237
Syntrophus	genus	0	0	0	0	0	0	0	0	0	0	0	0	0	0	0	0	0	0	0	0	0	0	0	0	1	0	1	1	0	0	0	0	0	0	0	0	0	0	0	0	0	0	0.186997	0.0192857	0.695199	0.134857	0.188874	0.0297237
SA-8	genus	0	0	0	0	0	0	0	0	0	0	0	0	0	0	0	0	0	0	0	0	0	0	0	0	1	0	0	0	0	1	0	0	0	0	0	0	0	0	0	0	0	0	0.186997	0.0192857	0.695199	0.134857	0.188874	0.0297237
Oleibacter	genus	0	0	0	0	0	0	0	0	0	0	0	0	0	0	0	0	0	0	0	0	0	0	0	0	0	1	0	0	0	0	0	0	0	0	0	0	0	0	0	0	0	0	0.186997	0.0192857	0.695199	0.134857	0.188874	0.0297237
Oceanisphaera	genus	0	0	0	0	0	0	0	0	0	0	0	0	0	0	0	0	0	0	0	0	0	0	0	0	0	1	0	0	0	0	0	0	0	0	0	0	0	0	0	0	0	0	0.186997	0.0192857	0.695199	0.134857	0.188874	0.0297237
J2-29	genus	0	0	0	0	0	0	0	0	0	0	0	0	0	0	0	0	0	0	0	0	0	0	0	0	0	1	0	0	0	0	0	0	0	0	0	0	0	0	0	0	0	0	0.186997	0.0192857	0.695199	0.134857	0.188874	0.0297237
PSB-M-3	genus	0	0	0	0	0	0	0	0	0	0	0	0	0	0	0	0	0	0	0	0	0	0	0	0	0	1	0	0	0	1	0	0	0	0	0	0	6	4	2	1	0	1	0.186997	0.0192857	0.695199	0.134857	0.188874	0.0297237
Limnohabitans	genus	0	0	0	0	0	0	0	0	0	0	0	0	0	0	0	0	0	0	0	0	0	0	0	0	0	0	1	0	0	0	0	0	0	0	0	0	0	0	0	0	0	0	0.186997	0.0192857	0.695199	0.134857	0.188874	0.0297237
SHD-231	genus	0	0	0	0	0	0	0	0	0	0	0	0	0	0	0	0	0	0	0	0	0	0	0	0	0	0	1	0	0	0	0	0	0	0	0	0	4	4	2	0	0	0	0.186997	0.0192857	0.695199	0.134857	0.188874	0.0297237
Myxococcus	genus	0	0	0	0	0	0	0	0	0	0	0	0	0	0	0	0	0	0	0	0	0	0	0	0	0	0	0	1	0	0	0	0	0	0	0	0	0	0	0	0	0	0	0.186997	0.0192857	0.695199	0.134857	0.188874	0.0297237
Planifilum	genus	0	0	0	0	0	0	0	0	0	0	0	0	0	0	0	0	0	0	0	0	0	0	0	0	0	0	0	0	0	1	0	0	0	0	0	0	0	0	0	0	0	0	0.186997	0.0192857	0.695199	0.134857	0.188874	0.0297237
Sulfurovum	genus	0	0	0	0	0	0	0	0	0	0	0	0	0	0	0	0	0	0	0	0	0	0	0	0	0	0	0	0	0	0	1	0	0	0	0	0	0	0	0	0	0	0	0.186997	0.0192857	0.695199	0.134857	0.188874	0.0297237
Akkermansia	genus	0	0	0	0	0	0	0	0	0	0	0	0	0	0	0	0	0	0	0	0	0	0	0	0	0	0	0	0	0	0	0	1	0	0	0	0	0	0	0	0	0	0	0.186997	0.0192857	0.695199	0.134857	0.188874	0.0297237
Petrotoga	genus	0	0	0	0	0	0	0	0	0	0	0	0	0	0	0	0	0	0	0	0	0	0	0	0	0	0	0	0	0	0	0	1	1	0	0	0	0	0	0	0	0	0	0.186997	0.0192857	0.695199	0.134857	0.188874	0.0297237
Planococcus	genus	0	0	0	0	0	0	0	0	0	0	0	0	0	0	0	0	0	0	0	0	0	0	0	0	0	0	0	0	0	0	0	0	1	0	0	0	0	0	0	0	0	0	0.186997	0.0192857	0.695199	0.134857	0.188874	0.0297237
Desulforhopalus	genus	0	0	0	0	0	0	0	0	0	0	0	0	0	0	0	0	0	0	0	0	0	0	0	0	0	0	0	0	0	0	0	0	1	0	0	0	0	0	0	0	0	0	0.186997	0.0192857	0.695199	0.134857	0.188874	0.0297237
Brachymonas	genus	0	0	0	0	0	0	0	0	0	0	0	0	0	0	0	0	0	0	0	0	0	0	0	0	0	0	0	0	0	0	0	0	1	0	0	0	0	0	0	0	0	0	0.186997	0.0192857	0.695199	0.134857	0.188874	0.0297237
Methanogenium	genus	0	0	0	0	0	0	0	0	0	0	0	0	0	0	0	0	0	0	0	0	0	0	0	0	0	0	0	0	0	0	0	0	0	1	0	0	0	0	0	0	0	0	0.186997	0.0192857	0.695199	0.134857	0.188874	0.0297237
Anaerospora	genus	0	0	0	0	0	0	0	0	0	0	0	0	0	0	0	0	0	0	0	0	0	0	0	0	0	0	0	0	0	0	0	0	0	0	1	0	0	0	0	0	0	0	0.186997	0.0192857	0.695199	0.134857	0.188874	0.0297237
Chelativorans	genus	0	0	0	0	0	0	0	0	0	0	0	0	0	0	0	0	0	0	0	0	0	0	0	0	0	0	0	0	0	0	0	0	0	0	1	0	0	0	0	0	0	0	0.186997	0.0192857	0.695199	0.134857	0.188874	0.0297237
Roseomonas	genus	0	0	0	0	0	0	0	0	0	0	0	0	0	0	0	0	0	0	0	0	0	0	0	0	0	0	0	0	0	0	0	0	0	0	0	0	1	2	0	0	0	0	0.186997	0.0192857	0.695199	0.134857	0.188874	0.0297237
Thioclava	genus	0	0	0	0	0	0	0	0	0	0	0	0	0	0	0	0	0	0	0	0	0	0	0	0	0	0	0	0	0	0	0	0	0	0	0	0	1	3	1	0	0	0	0.186997	0.0192857	0.695199	0.134857	0.188874	0.0297237
Rhodoplanes	genus	0	0	0	0	0	0	0	0	0	0	0	0	0	0	0	0	0	0	0	0	0	0	0	0	0	0	0	0	0	0	0	0	0	0	0	0	1	0	0	0	0	0	0.186997	0.0192857	0.695199	0.134857	0.188874	0.0297237
Luteolibacter	genus	0	0	0	0	0	0	0	0	0	0	0	0	0	0	0	0	0	0	0	0	0	0	0	0	0	0	0	0	0	0	0	0	0	0	0	0	1	3	0	0	0	0	0.186997	0.0192857	0.695199	0.134857	0.188874	0.0297237
Sharpea	genus	0	0	0	0	0	0	0	0	0	0	0	0	0	0	0	0	0	0	0	0	0	0	0	0	0	0	0	0	0	0	0	0	0	0	0	0	3	1	3	1	0	2	0.186997	0.0192857	0.695199	0.134857	0.188874	0.0297237
Thermosinus	genus	0	0	0	0	0	0	0	0	0	0	0	0	0	0	0	0	0	0	0	0	0	0	0	0	0	0	0	0	0	0	0	0	0	0	0	0	1	0	0	0	0	0	0.186997	0.0192857	0.695199	0.134857	0.188874	0.0297237
Frigoribacterium	genus	0	0	0	0	0	0	0	0	0	0	0	0	0	0	0	0	0	0	0	0	0	0	0	0	0	0	0	0	0	0	0	0	0	0	0	0	1	0	0	0	0	0	0.186997	0.0192857	0.695199	0.134857	0.188874	0.0297237
Dialister	genus	0	0	0	0	0	0	0	0	0	0	0	0	0	0	0	0	0	0	0	0	0	0	0	0	0	0	0	0	0	0	0	0	0	0	0	0	1	0	0	0	0	0	0.186997	0.0192857	0.695199	0.134857	0.188874	0.0297237
Bulleidia	genus	0	0	0	0	0	0	0	0	0	0	0	0	0	0	0	0	0	0	0	0	0	0	0	0	0	0	0	0	0	0	0	0	0	0	0	0	28	60	28	11	11	14	0.186997	0.0192857	0.695199	0.134857	0.188874	0.0297237
Subdoligranulum	genus	0	0	0	0	0	0	0	0	0	0	0	0	0	0	0	0	0	0	0	0	0	0	0	0	0	0	0	0	0	0	0	0	0	0	0	0	1	0	0	0	0	0	0.186997	0.0192857	0.695199	0.134857	0.188874	0.0297237
Chthoniobacter	genus	0	0	0	0	0	0	0	0	0	0	0	0	0	0	0	0	0	0	0	0	0	0	0	0	0	0	0	0	0	0	0	0	0	0	0	0	1	0	0	0	0	0	0.186997	0.0192857	0.695199	0.134857	0.188874	0.0297237
Caldilinea	genus	0	0	0	0	0	0	0	0	0	0	0	0	0	0	0	0	0	0	0	0	0	0	0	0	0	0	0	0	0	0	0	0	0	0	0	0	1	0	0	0	0	0	0.186997	0.0192857	0.695199	0.134857	0.188874	0.0297237
Acidaminococcus	genus	0	0	0	0	0	0	0	0	0	0	0	0	0	0	0	0	0	0	0	0	0	0	0	0	0	0	0	0	0	0	0	0	0	0	0	0	4	3	2	1	0	1	0.186997	0.0192857	0.695199	0.134857	0.188874	0.0297237
Anaerofilum	genus	0	0	0	0	0	0	0	0	0	0	0	0	0	0	0	0	0	0	0	0	0	0	0	0	0	0	0	0	0	0	0	0	0	0	0	0	1	0	0	3	2	2	0.186997	0.0192857	0.695199	0.134857	0.188874	0.0297237
Mogibacterium	genus	0	0	0	0	0	0	0	0	0	0	0	0	0	0	0	0	0	0	0	0	0	0	0	0	0	0	0	0	0	0	0	0	0	0	0	0	2	1	4	0	2	1	0.186997	0.0192857	0.695199	0.134857	0.188874	0.0297237
Verrucomicrobium	genus	0	0	0	0	0	0	0	0	0	0	0	0	0	0	0	0	0	0	0	0	0	0	0	0	0	0	0	0	0	0	0	0	0	0	0	0	1	1	0	2	0	0	0.186997	0.0192857	0.695199	0.134857	0.188874	0.0297237
L7A_E11	genus	0	0	0	0	0	0	0	0	0	0	0	0	0	0	0	0	0	0	0	0	0	0	0	0	0	0	0	0	0	0	0	0	0	0	0	0	4	3	1	3	1	0	0.186997	0.0192857	0.695199	0.134857	0.188874	0.0297237
Atopobium	genus	0	0	0	0	0	0	0	0	0	0	0	0	0	0	0	0	0	0	0	0	0	0	0	0	0	0	0	0	0	0	0	0	0	0	0	0	1	11	3	3	3	3	0.186997	0.0192857	0.695199	0.134857	0.188874	0.0297237
Legionella	genus	0	0	0	0	0	0	0	0	0	0	0	0	0	0	0	0	0	0	0	0	0	0	0	0	0	0	0	0	0	0	0	0	0	0	0	0	1	0	0	0	0	0	0.186997	0.0192857	0.695199	0.134857	0.188874	0.0297237
Eggerthella	genus	0	0	0	0	0	0	0	0	0	0	0	0	0	0	0	0	0	0	0	0	0	0	0	0	0	0	0	0	0	0	0	0	0	0	0	0	1	0	0	0	0	0	0.186997	0.0192857	0.695199	0.134857	0.188874	0.0297237
Pseudobutyrivibrio	genus	0	0	0	0	0	0	0	0	0	0	0	0	0	0	0	0	0	0	0	0	0	0	0	0	0	0	0	0	0	0	0	0	0	0	0	0	0	3	0	1	0	1	0.186997	0.0192857	0.695199	0.134857	0.188874	0.0297237
Patulibacter	genus	0	0	0	0	0	0	0	0	0	0	0	0	0	0	0	0	0	0	0	0	0	0	0	0	0	0	0	0	0	0	0	0	0	0	0	0	0	1	0	0	0	0	0.186997	0.0192857	0.695199	0.134857	0.188874	0.0297237
Cytophaga	genus	0	0	0	0	0	0	0	0	0	0	0	0	0	0	0	0	0	0	0	0	0	0	0	0	0	0	0	0	0	0	0	0	0	0	0	0	0	1	0	0	0	0	0.186997	0.0192857	0.695199	0.134857	0.188874	0.0297237
Jonesia	genus	0	0	0	0	0	0	0	0	0	0	0	0	0	0	0	0	0	0	0	0	0	0	0	0	0	0	0	0	0	0	0	0	0	0	0	0	0	1	0	0	0	1	0.186997	0.0192857	0.695199	0.134857	0.188874	0.0297237
Kaistia	genus	0	0	0	0	0	0	0	0	0	0	0	0	0	0	0	0	0	0	0	0	0	0	0	0	0	0	0	0	0	0	0	0	0	0	0	0	0	1	0	0	0	0	0.186997	0.0192857	0.695199	0.134857	0.188874	0.0297237
Agrobacterium	genus	0	0	0	0	0	0	0	0	0	0	0	0	0	0	0	0	0	0	0	0	0	0	0	0	0	0	0	0	0	0	0	0	0	0	0	0	0	3	0	0	1	0	0.186997	0.0192857	0.695199	0.134857	0.188874	0.0297237
Rhodobaca	genus	0	0	0	0	0	0	0	0	0	0	0	0	0	0	0	0	0	0	0	0	0	0	0	0	0	0	0	0	0	0	0	0	0	0	0	0	0	1	0	0	0	0	0.186997	0.0192857	0.695199	0.134857	0.188874	0.0297237
Sejongia	genus	0	0	0	0	0	0	0	0	0	0	0	0	0	0	0	0	0	0	0	0	0	0	0	0	0	0	0	0	0	0	0	0	0	0	0	0	0	1	0	1	0	0	0.186997	0.0192857	0.695199	0.134857	0.188874	0.0297237
Acetobacter	genus	0	0	0	0	0	0	0	0	0	0	0	0	0	0	0	0	0	0	0	0	0	0	0	0	0	0	0	0	0	0	0	0	0	0	0	0	0	1	0	0	0	0	0.186997	0.0192857	0.695199	0.134857	0.188874	0.0297237
Anaerococcus	genus	0	0	0	0	0	0	0	0	0	0	0	0	0	0	0	0	0	0	0	0	0	0	0	0	0	0	0	0	0	0	0	0	0	0	0	0	0	1	0	0	0	0	0.186997	0.0192857	0.695199	0.134857	0.188874	0.0297237
Bdellovibrio	genus	0	0	0	0	0	0	0	0	0	0	0	0	0	0	0	0	0	0	0	0	0	0	0	0	0	0	0	0	0	0	0	0	0	0	0	0	0	2	2	0	0	0	0.186997	0.0192857	0.695199	0.134857	0.188874	0.0297237
Rhodopirellula	genus	0	0	0	0	0	0	0	0	0	0	0	0	0	0	0	0	0	0	0	0	0	0	0	0	0	0	0	0	0	0	0	0	0	0	0	0	0	1	0	0	0	0	0.186997	0.0192857	0.695199	0.134857	0.188874	0.0297237
Hyphomonas	genus	0	0	0	0	0	0	0	0	0	0	0	0	0	0	0	0	0	0	0	0	0	0	0	0	0	0	0	0	0	0	0	0	0	0	0	0	0	1	1	0	0	0	0.186997	0.0192857	0.695199	0.134857	0.188874	0.0297237
Anaerovorax	genus	0	0	0	0	0	0	0	0	0	0	0	0	0	0	0	0	0	0	0	0	0	0	0	0	0	0	0	0	0	0	0	0	0	0	0	0	0	1	0	0	1	0	0.186997	0.0192857	0.695199	0.134857	0.188874	0.0297237
Ensifer	genus	0	0	0	0	0	0	0	0	0	0	0	0	0	0	0	0	0	0	0	0	0	0	0	0	0	0	0	0	0	0	0	0	0	0	0	0	0	1	0	0	0	0	0.186997	0.0192857	0.695199	0.134857	0.188874	0.0297237
Shinella	genus	0	0	0	0	0	0	0	0	0	0	0	0	0	0	0	0	0	0	0	0	0	0	0	0	0	0	0	0	0	0	0	0	0	0	0	0	0	1	1	0	0	0	0.186997	0.0192857	0.695199	0.134857	0.188874	0.0297237
Desulfotalea	genus	0	0	0	0	0	0	0	0	0	0	0	0	0	0	0	0	0	0	0	0	0	0	0	0	0	0	0	0	0	0	0	0	0	0	0	0	0	0	1	0	0	0	0.186997	0.0192857	0.695199	0.134857	0.188874	0.0297237
Chondromyces	genus	0	0	0	0	0	0	0	0	0	0	0	0	0	0	0	0	0	0	0	0	0	0	0	0	0	0	0	0	0	0	0	0	0	0	0	0	0	0	1	0	0	0	0.186997	0.0192857	0.695199	0.134857	0.188874	0.0297237
Hyphomicrobium	genus	0	0	0	0	0	0	0	0	0	0	0	0	0	0	0	0	0	0	0	0	0	0	0	0	0	0	0	0	0	0	0	0	0	0	0	0	0	0	1	0	0	0	0.186997	0.0192857	0.695199	0.134857	0.188874	0.0297237
Arenibacter	genus	0	0	0	0	0	0	0	0	0	0	0	0	0	0	0	0	0	0	0	0	0	0	0	0	0	0	0	0	0	0	0	0	0	0	0	0	0	0	0	1	0	0	0.186997	0.0192857	0.695199	0.134857	0.188874	0.0297237
Pseudonocardia	genus	0	0	0	0	0	0	0	0	0	0	0	0	0	0	0	0	0	0	0	0	0	0	0	0	0	0	0	0	0	0	0	0	0	0	0	0	0	0	0	1	0	0	0.186997	0.0192857	0.695199	0.134857	0.188874	0.0297237
Pseudaminobacter	genus	0	0	0	0	0	0	0	0	0	0	0	0	0	0	0	0	0	0	0	0	0	0	0	0	0	0	0	0	0	0	0	0	0	0	0	0	0	0	0	0	2	1	0.186997	0.0192857	0.695199	0.134857	0.188874	0.0297237
Nitratireductor	genus	0	0	0	0	0	0	0	0	0	0	0	0	0	0	0	0	0	0	0	0	0	0	0	0	0	0	0	0	0	0	0	0	0	0	0	0	0	0	0	0	1	0	0.186997	0.0192857	0.695199	0.134857	0.188874	0.0297237
Rhizobium	genus	0	0	0	0	0	0	0	0	0	0	0	0	0	0	0	0	0	0	0	0	0	0	0	0	0	0	0	0	0	0	0	0	0	0	0	0	0	0	0	0	1	0	0.186997	0.0192857	0.695199	0.134857	0.188874	0.0297237
Roseococcus	genus	0	0	0	0	0	0	0	0	0	0	0	0	0	0	0	0	0	0	0	0	0	0	0	0	0	0	0	0	0	0	0	0	0	0	0	0	0	0	0	0	0	1	0.186997	0.0192857	0.695199	0.134857	0.188874	0.0297237
Shuttleworthia	genus	0	0	0	0	0	0	0	0	0	0	0	0	0	0	0	0	0	0	0	0	0	0	0	0	0	0	0	0	0	0	0	0	0	0	0	0	0	0	0	0	0	1	0.186997	0.0192857	0.695199	0.134857	0.188874	0.0297237
Alicyclobacillus	genus	0	0	0	0	0	0	0	0	0	0	0	0	0	0	0	0	0	0	0	0	0	0	0	0	0	0	0	0	0	0	0	0	0	0	0	0	0	0	0	0	0	1	0.186997	0.0192857	0.695199	0.134857	0.188874	0.0297237
Clostridia	class	16483	16410	16373	27280	16373	10524	13339	12946	13746	17011	11093	7821	36400	34383	35785	59320	28293	22179	8816	8707	8863	9945	6525	4998	20975	22469	22015	30451	17710	12361	16156	16224	15020	21990	12784	10097	19560	21736	19983	18677	19309	20046	3192.72	903.326	8466.28	950.734	6513.48	1105.56
Sphingobacteria	class	9036	10606	12324	8199	8304	4003	2362	2922	3214	2159	2256	1175	8116	9798	11874	8524	8001	3789	3295	3941	4880	2438	2784	1547	5530	6496	7535	5194	4856	2557	3891	4761	5097	3410	3435	1816	21710	15576	20290	15294	24453	18163	1606.14	429.351	1574.47	351.991	1525.5	375.845
Gammaproteobacteria	class	1349	5785	6919	4817	1807	7339	675	2695	3391	2098	817	3776	1028	4275	5058	4093	1393	6650	500	2027	2583	1450	639	2978	568	2168	2501	2405	892	3595	248	751	807	989	335	1825	573	2009	1920	2081	1698	3822	886.789	478.894	1540.34	944.968	723.327	467.945
Betaproteobacteria	class	204	430	840	716	1092	1366	157	299	549	416	765	1031	78	258	371	377	587	793	117	201	431	285	493	747	75	209	353	306	510	861	98	209	326	247	404	674	305	724	538	335	632	546	145.051	80.7409	400.571	287.048	80.8924	57.0314
Synergistia	class	1105	1097	1207	358	223	200	722	634	837	209	155	145	491	485	540	155	96	101	196	209	232	56	53	30	579	598	660	155	151	109	331	332	354	112	73	53	1143	876	1049	240	302	427	130.472	82.7328	292.151	169.813	58.0357	36.3961
Bacilli	class	520	516	427	291	134	240	574	530	496	384	100	261	951	774	718	1068	200	489	342	247	251	256	78	178	618	579	492	528	149	329	525	483	416	430	124	266	670	551	378	488	157	498	67.2226	28.2955	256.626	99.2714	128.2	46.6097
TG3-1	class	218	3	111	478	0	27	270	2	178	828	0	23	269	3	167	734	0	20	166	1	99	416	0	23	160	0	80	409	0	12	164	2	91	477	0	17	29	5	24	46	0	4	26.6917	31.7786	126.286	156.921	32.3367	37.7594
Thermotogae	class	432	533	309	617	141	148	432	497	405	584	119	154	351	407	284	447	127	124	174	189	128	206	58	62	464	555	426	661	149	185	116	116	100	153	33	37	311	281	266	316	102	172	68.2677	34.2068	233.02	85.3425	52.4398	19.8346
Epsilonproteobacteria	class	120	423	241	224	75	644	96	326	169	148	49	398	88	342	201	139	56	480	17	69	42	21	9	99	66	337	270	169	69	496	43	196	117	86	44	345	58	228	152	84	34	233	56.4301	42.579	140.621	107.279	44.0556	36.7892
Bacteroidia	class	195	96	242	340	42	195	138	51	156	240	37	129	138	60	166	316	27	84	140	59	171	235	43	168	146	86	203	291	47	173	134	62	137	173	35	174	1802	2307	1869	849	464	922	35.4848	18.4313	82.4303	37.3427	23.1994	12.965
Actinobacteria	class	117	92	109	213	27	70	31	18	29	57	6	37	173	141	146	299	30	108	45	31	37	88	10	26	84	65	68	189	18	67	52	35	63	129	9	42	379	636	322	307	199	244	19.9809	10.6521	20.292	9.7951	26.9895	11.291
ML615J-28	class	49	57	67	96	53	38	34	40	79	136	63	50	40	52	112	193	83	69	12	19	22	37	25	9	19	27	47	79	34	28	10	19	25	37	26	19	130	186	343	367	341	331	11.2815	3.24755	44.8348	16.862	16.3536	6.42699
Thermoplasmata	class	95	96	78	86	63	46	0	0	0	0	0	0	162	126	171	128	91	88	8	12	11	6	6	0	124	108	137	151	102	61	128	149	185	152	119	73	29	29	26	12	17	17	14.5921	3.57719	0.695199	0.134857	23.8959	5.57138
Deltaproteobacteria	class	63	130	96	77	56	119	51	69	60	63	34	93	102	168	128	132	72	153	19	35	30	31	22	56	51	85	64	61	38	106	38	52	46	58	32	61	122	304	138	277	129	158	17.2534	6.02134	43.6696	17.9412	24.1066	7.98858
OPB46	class	30	19	26	18	14	10	26	16	25	19	15	10	119	90	117	113	51	66	14	6	15	7	4	7	67	42	62	50	24	29	56	58	46	40	26	31	238	118	144	65	55	105	3.82848	1.36951	13.0705	3.12326	17.2868	4.32464
Mollicutes	class	4	4	1	5	3	45	2	6	5	11	6	92	7	3	8	14	3	57	1	4	0	6	0	46	7	3	7	7	3	67	3	4	3	4	4	29	370	474	314	61	52	152	2.33827	3.43755	17.3641	28.861	3.47202	4.74859
Spirochaetes	class	48	67	64	31	6	23	26	24	49	30	2	38	36	38	72	43	6	41	3	7	7	5	1	8	39	43	46	35	2	32	25	30	32	21	4	28	93	128	98	15	8	15	7.67461	3.95509	19.3881	10.0435	7.5143	3.4792
Verrucomicrobiae	class	0	0	5	31	0	9	0	0	4	59	0	10	1	1	7	47	0	7	0	0	1	10	0	3	0	0	2	31	1	8	0	1	3	35	1	3	27	48	19	21	0	18	1.61966	2.06507	7.80583	11.333	1.85779	2.32572
Erysipelotrichi	class	13	18	26	6	2	14	21	28	28	5	7	14	42	29	44	14	6	13	48	51	39	11	13	21	17	20	26	13	5	19	16	23	16	2	1	7	339	400	331	278	237	234	2.68056	1.41205	12.2179	5.38323	4.80617	2.7363
Flavobacteria	class	11	9	11	37	12	14	5	10	2	6	9	11	4	16	19	43	7	14	8	8	6	21	7	10	8	14	14	28	18	18	7	4	9	13	5	10	2	29	6	8	3	2	3.12359	1.82139	5.95863	3.04195	3.17945	1.71074
Verruco-5	class	0	0	1	0	0	0	9	1	5	13	0	7	3	0	0	0	0	1	6	0	7	6	0	5	2	3	7	14	0	6	21	3	25	36	0	6	60	142	74	38	14	28	0.216174	0.0627022	4.50206	2.78109	0.328958	0.239024
Alphaproteobacteria	class	6	15	23	26	4	19	4	12	25	21	5	11	7	15	22	18	4	19	5	4	2	5	3	4	4	3	20	17	2	5	0	6	7	7	2	1	65	150	74	56	36	49	3.11784	1.56268	8.98426	3.83965	2.84541	1.32056
WWE1	class	0	0	1	0	0	0	0	0	0	2	3	16	2	2	2	1	1	3	0	2	2	0	0	1	2	0	2	0	0	0	1	0	4	0	0	2	5	7	13	0	0	1	0.216174	0.0627022	3.65185	5.15398	0.551784	0.215322
Lentisphaerae	class	6	1	7	10	0	2	12	2	10	14	2	7	2	0	4	8	1	0	5	0	6	8	0	4	6	1	6	10	0	2	8	1	5	10	0	4	44	50	37	11	30	34	1.00732	0.666328	5.80374	2.67071	0.592374	0.38495
Phycisphaerae	class	4	0	0	1	0	0	10	1	4	2	2	0	14	4	9	1	4	4	1	0	0	0	0	0	11	2	5	3	2	1	2	0	3	1	2	0	6	2	4	6	2	4	0.353482	0.304815	2.80346	2.27556	1.34896	0.848936
MVS-40	class	6	0	11	4	0	0	5	0	10	2	0	1	9	0	12	7	0	2	1	0	7	1	0	0	8	0	10	5	0	1	3	0	5	2	0	0	0	0	1	0	0	0	0.83513	0.732815	2.54297	2.00707	1.0804	0.80665
Deinococci	class	0	0	0	1	0	0	1	0	1	0	0	0	1	2	1	0	0	2	1	0	0	2	1	0	12	10	8	3	0	4	0	0	0	0	0	0	0	1	0	0	0	0	0.217984	0.0714543	0.90543	0.28927	0.394321	0.203062
Anaerolineae	class	8	1	5	4	2	6	6	3	9	4	2	7	4	1	11	2	3	7	0	0	2	0	0	1	11	3	8	2	1	6	4	3	8	4	2	2	117	129	107	21	42	56	1.02823	0.523445	4.22605	1.74834	1.09315	0.675708
OPB56	class	4	3	4	0	0	1	1	1	6	1	0	1	1	0	0	1	0	1	2	5	3	1	0	0	7	3	10	1	0	1	0	0	0	0	0	0	5	1	4	2	1	1	0.566914	0.330271	1.71778	1.0402	0.286301	0.118324
Gemmatimonadetes	class	1	0	0	3	0	0	0	0	0	1	0	1	1	0	3	2	0	0	0	1	1	1	0	1	0	0	0	2	0	1	1	0	0	6	0	2	0	0	0	0	0	0	0.313831	0.209567	0.931096	0.406163	0.35599	0.176853
SJA-176	class	1	0	0	0	0	0	0	0	0	0	0	0	0	0	1	2	0	0	0	0	0	2	0	0	0	1	1	5	0	0	0	0	0	0	0	0	2	0	0	0	0	0	0.220872	0.084914	0.695199	0.134857	0.265294	0.0912507
Opitutae	class	0	1	0	0	0	0	2	0	5	1	0	1	0	0	0	0	0	0	0	1	1	0	0	1	0	0	0	0	0	0	0	0	0	0	0	0	0	0	0	0	0	0	0.217487	0.0690812	1.63442	0.93423	0.188874	0.0297237
Planctomycea	class	0	0	2	0	0	1	2	0	2	0	0	0	0	1	2	0	0	1	0	1	0	0	0	0	1	0	0	1	0	0	5	1	0	2	0	0	5	3	2	0	0	1	0.281595	0.143357	1.11566	0.573384	0.318053	0.14841
Deferribacteres	class	0	1	0	0	0	0	0	3	0	0	0	0	0	2	0	0	0	0	0	0	0	0	0	0	0	1	0	0	0	0	0	0	0	0	0	0	0	0	0	0	0	0	0.217487	0.0690812	1.01024	0.688048	0.251696	0.143408
Dehalococcoidetes	class	0	0	0	2	0	0	0	0	0	0	0	0	0	0	0	1	0	1	0	0	0	0	0	0	0	1	2	0	0	0	0	0	3	0	1	0	0	0	0	0	0	0	0.24897	0.139431	0.695199	0.134857	0.253048	0.10969
Fibrobacteres	class	1	0	0	0	0	1	1	0	0	0	1	2	1	1	2	1	0	2	0	0	0	0	0	0	0	1	2	0	0	1	0	0	1	0	0	2	0	3	8	1	0	2	0.257117	0.116329	1.24844	0.768299	0.415481	0.171712
4C0d-2	class	1	0	2	0	0	0	0	0	2	0	0	0	1	1	2	0	0	2	0	0	0	0	0	1	1	0	0	0	0	0	0	2	1	0	0	0	1	0	0	1	0	1	0.279225	0.137437	0.883777	0.38362	0.391631	0.196203
Thermomicrobia	class	0	1	0	0	0	0	0	0	0	0	0	0	2	0	1	0	0	0	0	0	0	0	0	0	2	0	0	0	0	1	0	0	0	0	0	0	1	2	2	2	0	1	0.217487	0.0690812	0.695199	0.134857	0.284101	0.15417
C2	class	0	0	0	1	0	0	0	0	0	0	0	0	0	0	0	1	0	0	0	0	0	0	0	0	0	0	0	2	0	0	0	0	0	0	0	0	0	0	0	0	0	0	0.217984	0.0714543	0.695199	0.134857	0.212723	0.0392935
JS1	class	0	0	0	0	0	0	0	0	1	0	0	0	0	0	2	1	0	0	0	0	2	1	0	0	0	0	2	0	0	0	0	0	0	0	0	0	0	0	2	1	0	0	0.186997	0.0192857	0.789488	0.195509	0.270166	0.115766
PRR-11	class	0	0	1	1	0	0	0	0	0	0	0	0	0	0	0	0	0	0	0	0	0	0	0	0	0	0	0	0	0	0	0	0	0	0	0	0	0	0	0	0	0	0	0.24716	0.0828083	0.695199	0.134857	0.188874	0.0297237
Solibacteres	class	0	0	1	0	0	0	0	0	0	0	0	0	0	0	0	0	0	0	0	0	0	0	0	0	0	0	0	0	0	0	0	0	0	0	0	0	0	0	0	0	0	0	0.216174	0.0627022	0.695199	0.134857	0.188874	0.0297237
Leptospirae	class	0	0	0	0	0	0	0	0	0	0	1	0	0	0	0	0	0	0	0	1	0	0	0	0	0	1	0	0	0	0	0	0	0	0	0	0	0	0	0	0	0	0	0.186997	0.0192857	0.839258	0.413144	0.188874	0.0297237
KD3-113	class	0	0	0	0	0	0	0	0	0	0	0	1	0	0	0	0	0	0	0	0	0	0	0	0	0	1	0	0	0	0	0	0	0	0	0	0	0	0	0	0	0	2	0.186997	0.0192857	0.84182	0.424009	0.188874	0.0297237
TM7-3	class	0	0	0	0	0	0	0	0	0	0	0	0	0	1	1	0	0	0	0	0	0	0	0	0	0	0	0	0	0	0	0	0	0	0	0	0	1	3	1	0	1	1	0.186997	0.0192857	0.695199	0.134857	0.249006	0.0846238
Fusobacteria	class	0	0	0	0	0	0	0	0	0	0	0	0	0	0	0	0	0	0	0	0	0	0	0	0	0	1	0	0	0	0	0	0	0	0	0	0	0	0	0	0	0	0	0.186997	0.0192857	0.695199	0.134857	0.188874	0.0297237
TP21	class	0	0	0	0	0	0	0	0	0	0	0	0	0	0	0	0	0	0	0	0	0	0	0	0	0	0	1	0	0	0	0	0	1	0	0	0	0	0	0	0	0	0	0.186997	0.0192857	0.695199	0.134857	0.188874	0.0297237
Spartobacteria	class	0	0	0	0	0	0	0	0	0	0	0	0	0	0	0	0	0	0	0	0	0	0	0	0	0	0	0	0	0	0	0	0	0	0	0	0	1	0	0	0	0	0	0.186997	0.0192857	0.695199	0.134857	0.188874	0.0297237
WCHB1-64	class	0	0	0	0	0	0	0	0	0	0	0	0	0	0	0	0	0	0	0	0	0	0	0	0	0	0	0	0	0	0	0	0	0	0	0	0	1	0	0	0	0	0	0.186997	0.0192857	0.695199	0.134857	0.188874	0.0297237
R76-B18	class	0	0	0	0	0	0	0	0	0	0	0	0	0	0	0	0	0	0	0	0	0	0	0	0	0	0	0	0	0	0	0	0	0	0	0	0	0	1	2	0	0	0	0.186997	0.0192857	0.695199	0.134857	0.188874	0.0297237
GN13	class	0	0	0	0	0	0	0	0	0	0	0	0	0	0	0	0	0	0	0	0	0	0	0	0	0	0	0	0	0	0	0	0	0	0	0	0	0	1	0	0	0	0	0.186997	0.0192857	0.695199	0.134857	0.188874	0.0297237
CH21	class	0	0	0	0	0	0	0	0	0	0	0	0	0	0	0	0	0	0	0	0	0	0	0	0	0	0	0	0	0	0	0	0	0	0	0	0	0	0	1	0	0	0	0.186997	0.0192857	0.695199	0.134857	0.188874	0.0297237
Flammeovirgaceae	family	9029	10600	12322	8194	8303	4002	2361	2918	3212	2158	2255	1174	8115	9795	11871	8523	7999	3789	3291	3936	4875	2438	2783	1544	5529	6494	7534	5192	4856	2557	3891	4759	5092	3410	3432	1816	21707	15571	20283	15294	24451	18162	1605.44	429.116	1573.36	351.696	1525.2	375.66
Syntrophomonadaceae	family	1280	1428	1715	6375	4919	2244	991	1204	1246	2108	2100	1093	1532	1719	2110	12017	5140	2585	113	108	166	756	460	253	1742	2187	2157	8118	3648	1732	686	871	852	3256	2242	1114	1012	1029	1060	1918	4848	4624	544.998	338.413	1010.49	392.471	717.52	503.964
Clostridiaceae	family	2598	1901	1897	3990	2108	1620	2616	1932	1922	4345	1968	1837	5523	2738	2335	10363	2316	4062	625	226	134	1151	112	624	1176	439	302	2838	260	1332	1822	1087	949	3052	1162	1195	1529	839	986	1618	838	1728	439.137	151.884	1628.86	406.701	820.388	400.073
Pseudomonadaceae	family	699	3693	4291	1454	665	2859	450	2338	3026	1167	547	2123	718	3313	3791	2053	789	3427	94	430	591	115	67	374	330	1292	1610	691	353	1581	21	127	159	26	34	116	497	1871	1797	1854	1645	3409	427.777	262.827	1077.97	624.24	448.877	266.178
Halanaerobiaceae	family	1124	1201	1100	907	1092	468	1316	1415	1472	1287	1441	619	2997	3325	3304	2508	2948	1274	1180	1306	1310	1041	1271	508	1665	1997	1843	1485	1712	711	1121	1397	1174	982	1146	553	307	174	254	146	226	253	180.679	41.6175	853.907	216.744	502.686	122.466
Methanosarcinaceae	family	1	0	0	1721	14	49	0	0	0	0	0	0	0	0	0	1952	13	42	0	0	0	204	2	6	1	0	0	2992	21	64	1	0	0	2537	12	62	0	0	0	119	1	5	55.6913	118.329	0.695199	0.134857	48.8438	103.202
Oceanospirillaceae	family	18	76	34	727	286	1907	8	23	12	192	82	673	20	64	58	646	252	1884	1	3	1	18	8	62	5	15	7	106	57	364	6	7	5	39	23	194	7	11	9	82	31	298	103.253	146.522	132.799	208.931	103.801	160.449
Ruminococcaceae	family	60	68	76	80	42	54	66	67	64	80	47	56	129	119	155	290	101	131	339	308	421	432	362	181	896	1033	988	1369	927	534	40	36	40	40	19	37	325	521	382	289	122	308	12.0478	2.56496	43.5413	4.15414	28.0299	7.2359
Peptostreptococcaceae	family	5	4	2	2	0	1	0	0	0	1	0	0	6	5	4	8	1	5	2	2	0	0	0	0	2	0	3	0	0	0	806	247	166	1277	127	672	2	2	2	6	13	7	0.634898	0.343036	0.784475	0.171902	1.08407	0.371427
Alcaligenaceae	family	112	298	644	610	850	1174	90	207	409	297	585	867	53	178	296	341	464	713	60	147	332	229	367	642	21	70	97	124	191	322	49	142	243	165	298	537	238	633	387	324	603	502	115.602	73.2761	309.341	246.965	67.458	52.3475
Anaerobaculaceae	family	1021	1005	1114	284	187	146	682	584	777	170	132	111	426	417	465	119	73	81	179	183	203	40	42	21	520	515	592	121	118	71	300	291	318	68	55	31	789	561	742	95	130	191	116.913	79.3799	264.825	166.26	49.1989	32.331
Thermoanaerobacteraceae	family	537	613	457	200	602	278	356	401	374	171	422	205	704	825	751	294	800	414	216	235	234	154	200	85	919	1064	968	302	1000	604	498	567	448	131	626	318	176	122	144	4	171	136	82.4625	26.7147	225.461	82.5168	119.84	39.0631
YAB3B13	family	194	202	234	44	46	103	249	219	361	39	63	121	649	577	1058	229	171	366	130	128	230	25	25	71	157	142	257	36	43	96	133	174	216	36	42	93	71	80	125	19	23	65	26.0478	14.1866	116.899	63.8316	95.8568	53.0271
Halomonadaceae	family	9	3	6	1016	18	11	1	1	1	258	2	3	0	0	2	407	3	3	0	1	1	159	1	4	0	0	0	400	4	1	0	0	2	220	2	0	3	2	3	109	4	0	33.1111	69.7546	24.7716	50.9729	10.168	21.5644
Turicibacteraceae	family	54	21	13	136	18	102	104	39	24	221	26	134	351	155	117	869	70	336	92	42	26	201	12	104	174	49	28	337	26	174	143	44	31	288	31	136	137	45	22	301	47	302	11.419	9.34734	62.2342	44.2003	56.5562	39.4625
D2	family	178	242	250	184	139	88	352	452	527	391	284	149	542	645	749	641	390	221	53	74	81	61	37	27	450	562	585	472	301	160	208	311	288	239	145	82	323	402	292	235	281	260	33.4256	9.74408	236.329	54.8859	96.3962	26.5611
Thermotogaceae	family	432	533	309	617	141	148	432	497	405	584	119	154	351	407	284	447	127	124	174	189	128	206	58	62	464	555	426	661	149	185	116	116	100	153	33	37	311	281	266	316	102	172	68.2677	34.2068	233.02	85.3425	52.4398	19.8346
Campylobacteraceae	family	115	399	202	221	75	612	20	87	49	84	22	279	88	328	179	137	56	466	17	66	33	21	9	91	62	303	211	167	66	470	6	55	45	46	21	233	57	226	146	84	34	233	53.1383	40.5156	68.3459	80.8329	42.3717	35.6412
ML1228J-1	family	5	4	5	31	19	1	94	61	379	44	28	37	128	74	592	117	50	50	5	3	57	2	4	1	12	13	97	27	19	5	129	80	544	62	51	55	513	219	1728	134	141	179	2.11932	1.91338	67.1217	67.5822	30.1451	32.614
ClostridialesFamilyXI.IncertaeSedis	family	337	289	282	259	108	213	291	259	181	181	99	157	531	461	478	422	184	284	153	124	89	34	46	92	270	232	296	288	133	228	223	174	178	162	81	149	478	346	338	266	236	609	47.2199	15.3107	132.139	41.2941	73.3341	22.4399
Anaerobrancaceae	family	20	15	19	27	5	10	37	26	44	51	26	11	271	280	392	334	150	85	69	65	85	48	30	23	60	48	68	91	31	26	8	13	24	22	9	4	318	325	324	233	192	215	3.20639	1.35833	21.7755	6.09931	45.3447	15.9971
Moraxellaceae	family	162	292	373	57	49	209	103	169	188	24	25	119	96	139	208	29	19	133	32	57	66	10	6	41	55	95	98	20	22	69	46	88	82	11	7	68	46	51	77	10	3	63	36.0868	21.242	71.3027	39.7165	20.3712	12.6605
Aerococcaceae	family	358	355	295	45	38	22	317	338	328	65	21	23	289	314	294	39	24	18	107	98	96	8	12	11	122	175	145	22	5	15	62	77	82	7	1	10	128	108	72	40	15	30	34.9332	29.0522	116.071	91.676	30.5137	25.6453
Peptococcaceae	family	183	196	267	44	18	157	118	152	182	32	20	111	176	214	319	55	18	182	80	87	91	28	6	72	196	257	314	46	24	179	159	250	296	86	24	184	75	96	114	66	82	95	27.678	16.1326	69.5118	37.0206	31.1401	18.9262
Carnobacteriaceae	family	62	62	60	14	4	33	112	91	103	32	4	42	99	97	109	18	6	27	27	20	30	2	1	4	56	65	62	16	6	25	191	231	183	39	14	28	353	344	257	103	62	108	7.66294	4.50106	42.5398	25.5132	11.3644	7.94422
Xanthomonadaceae	family	88	40	92	183	89	91	47	19	50	120	36	53	60	25	43	179	52	65	21	17	29	53	46	28	65	22	47	229	100	94	29	7	24	60	30	42	6	30	16	5	4	13	18.3746	8.10195	36.5243	16.2404	12.7228	6.78241
Marinilabiaceae	family	104	2	70	198	2	41	82	0	51	151	4	18	89	1	77	228	3	15	61	0	42	132	7	14	53	3	47	128	0	16	31	0	16	29	3	7	215	60	151	288	16	65	13.4871	12.7232	31.7072	29.1397	11.5278	11.5129
Corynebacteriaceae	family	39	30	35	161	6	23	5	4	6	33	1	9	51	45	35	208	10	33	16	11	13	63	2	9	32	25	25	134	6	24	9	8	11	89	5	10	161	234	132	118	67	101	9.42373	9.49311	6.67044	5.59951	10.9081	8.8859
WCHD3-02	family	95	96	78	86	63	46	0	0	0	0	0	0	162	126	171	128	91	88	8	12	11	6	6	0	124	108	137	151	102	61	128	149	185	152	119	73	29	29	26	12	17	17	14.5921	3.57719	0.695199	0.134857	23.8959	5.57138
Lachnospiraceae	family	74	43	61	85	22	51	101	64	79	90	40	44	89	80	92	158	43	95	23	24	20	45	17	20	56	53	57	90	28	50	29	22	27	47	13	17	235	649	244	266	182	272	10.8438	4.2042	46.8235	11.5827	17.2492	5.04378
Comamonadaceae	family	14	83	29	28	155	69	14	54	12	27	112	31	5	54	17	20	94	38	9	27	5	18	75	17	4	34	9	16	69	30	3	21	7	2	30	17	2	42	11	2	12	12	11.4715	7.6028	32.2109	30.811	7.4924	5.7493
Porphyromonadaceae	family	67	77	143	71	38	144	41	36	59	43	25	84	17	38	43	27	13	59	43	33	79	46	28	133	53	52	66	27	31	129	33	26	33	27	15	122	1161	1367	1110	482	419	800	17.3924	8.42916	34.5488	18.4376	6.61302	3.99465
TIBD11	family	30	19	26	18	14	10	25	16	25	19	15	10	119	90	117	113	51	66	14	6	15	7	4	7	67	42	62	50	24	29	56	58	46	40	26	31	238	118	144	65	55	105	3.82848	1.36951	12.9545	2.91503	17.2868	4.32464
Alcanivoracaceae	family	0	0	0	107	0	0	1	0	0	64	0	0	0	0	0	116	0	0	0	0	0	12	0	0	0	0	0	5	0	0	0	0	0	31	0	0	0	0	0	12	0	0	3.50252	7.41328	6.5248	12.6557	2.95541	6.16573
Rhodocyclaceae	family	48	26	108	32	9	41	45	17	79	16	2	36	19	12	49	9	20	24	39	18	68	16	4	31	17	22	88	10	19	50	36	13	53	16	2	16	64	39	132	6	12	25	8.47039	5.48843	22.1415	15.3222	4.41368	2.36247
Desulfomicrobiaceae	family	3	14	4	32	25	43	3	17	7	12	11	20	18	42	19	72	50	97	0	0	1	8	6	10	3	10	5	24	15	55	3	15	4	22	15	22	9	37	7	35	50	49	4.03792	3.08404	9.07664	5.16254	9.84678	6.74941
Acholeplasmataceae	family	2	1	1	4	3	32	0	5	3	9	4	73	3	2	5	10	3	56	1	1	0	6	0	43	4	3	6	6	3	50	1	4	2	4	3	25	18	17	20	21	5	105	1.67688	2.46711	13.5861	23.0857	3.08571	4.79821
Synergistaceae	family	62	67	67	49	23	32	25	29	37	16	13	15	33	42	39	18	15	10	6	10	11	1	2	2	35	47	31	9	15	17	20	31	28	24	5	9	251	231	232	59	81	126	9.56618	3.25354	15.6283	4.25457	5.02787	2.27465
Pelobacteraceae	family	0	0	1	0	0	0	0	0	0	0	0	0	38	53	48	14	8	20	0	0	0	0	0	0	0	0	0	0	0	0	0	0	0	0	0	0	19	20	19	4	6	14	0.216174	0.0627022	0.695199	0.134857	5.88682	3.1828
Bacillaceae	family	6	5	2	29	15	13	7	8	5	26	26	16	9	10	8	36	19	32	1	1	1	12	10	14	4	4	6	52	8	20	5	4	5	25	13	24	2	3	6	5	8	13	2.36422	1.66756	11.231	7.01561	3.77598	2.27446
Helicobacteraceae	family	1	20	35	0	0	25	0	5	4	0	0	19	0	12	19	0	0	11	0	2	8	0	0	7	0	26	49	0	0	20	0	7	12	0	0	20	1	2	6	0	0	0	2.75796	2.61507	4.38321	6.0291	1.55509	1.40815
Erysipelotrichaceae	family	13	15	23	5	1	9	19	13	20	2	2	7	41	20	32	5	2	7	46	45	36	11	13	17	16	13	22	8	2	8	15	19	16	1	1	5	321	359	306	274	225	206	2.26313	1.26872	7.64206	4.48996	3.56371	2.79363
Contubernalisaceae	family	0	0	0	0	0	0	0	0	0	0	0	0	0	0	0	0	0	0	0	0	0	0	0	0	0	0	0	0	0	0	43	42	38	22	13	16	0	0	0	0	0	0	0.186997	0.0192857	0.695199	0.134857	0.188874	0.0297237
Flavobacteriaceae	family	11	9	11	37	11	14	5	10	2	6	9	10	3	14	19	42	7	14	8	8	6	21	7	10	8	14	14	28	18	18	7	4	9	13	5	10	1	29	6	8	3	2	3.09737	1.83778	5.81201	2.83066	3.05952	1.71444
Desulfobulbaceae	family	7	13	6	15	4	6	12	12	12	7	0	2	27	41	33	19	8	5	2	11	6	5	3	7	17	21	19	15	7	11	12	14	16	10	1	4	81	222	89	126	28	59	1.78271	0.755151	5.3963	3.00893	4.22765	2.38452
Sphaerochaetaceae	family	37	40	39	14	6	11	17	13	19	12	1	24	24	27	35	10	5	25	2	5	2	3	0	4	24	29	29	10	1	16	11	20	15	5	3	15	26	3	3	1	0	2	4.78767	2.68357	10.5571	6.17903	4.24349	2.10132
Spirochaetaceae	family	11	27	25	17	0	12	7	9	30	16	1	11	11	11	35	33	1	14	1	2	4	2	1	4	15	14	16	25	1	16	11	8	14	14	0	13	66	125	95	14	8	13	3.07394	1.6033	8.46587	4.92561	3.28833	1.89032
Dethiosulfovibrionaceae	family	21	23	24	22	12	21	14	17	20	21	9	17	30	25	35	18	8	10	9	11	11	2	1	0	15	32	19	4	2	0	7	4	7	8	7	6	103	84	75	86	91	110	4.0574	0.913579	11.6533	2.16779	4.06004	1.78815
Planococcaceae	family	2	14	11	7	25	25	2	15	7	3	13	18	6	15	17	11	22	25	1	2	5	4	17	10	0	17	3	12	27	16	4	17	6	0	23	18	4	7	0	8	8	19	2.78121	1.67453	7.94207	5.45311	3.30719	1.64497
Catabacteriaceae	family	1	3	4	0	0	0	0	14	8	2	3	4	1	3	4	1	0	1	1	0	0	0	0	1	8	24	20	4	22	10	8	8	9	2	4	6	24	35	43	7	6	5	0.429045	0.279571	4.11691	2.82619	0.495421	0.241073
Dietziaceae	family	9	4	22	1	5	7	3	0	9	1	2	4	10	6	21	9	1	8	4	1	0	1	3	0	8	4	13	0	4	4	5	0	7	2	1	1	1	1	2	3	2	3	1.67154	1.18822	2.8555	1.75316	1.88158	1.05033
Staphylococcaceae	family	1	3	2	0	0	1	2	5	3	0	0	1	14	21	7	2	1	1	2	0	4	0	0	0	8	13	4	1	1	1	4	4	2	4	0	3	4	2	3	4	2	3	0.406938	0.196386	1.88164	1.05314	1.63444	1.448
Desulfuromonadaceae	family	0	20	1	0	1	0	0	8	1	1	0	1	0	2	0	0	0	0	0	2	0	1	1	0	1	8	0	0	1	2	0	6	0	0	0	0	0	0	0	0	0	0	0.852184	1.33826	1.86549	1.73356	0.251696	0.143408
ClostridialesFamilyXIII.IncertaeSedis	family	4	6	5	1	3	1	2	6	3	1	2	1	8	19	16	5	2	3	4	13	13	9	15	9	1	1	1	1	0	2	0	0	0	1	0	0	208	528	258	184	185	204	0.797222	0.338134	2.36404	1.02992	1.8141	1.17335
Paenibacillaceae	family	5	3	2	9	2	4	2	0	0	16	2	6	6	5	2	19	5	3	3	0	1	6	4	3	5	2	1	5	3	7	3	2	3	8	3	3	1	2	0	4	2	4	0.982499	0.477543	3.52334	3.11331	1.33357	0.733046
Eubacteriaceae	family	3	5	5	3	1	3	7	0	4	3	0	0	9	11	19	10	4	6	3	3	3	2	2	0	3	6	6	2	0	3	2	8	5	2	0	1	184	306	169	21	10	23	0.814869	0.256143	2.15178	1.7176	1.98508	0.770265
Desulfobacteraceae	family	7	11	10	3	2	19	5	1	3	3	0	15	7	3	7	3	1	12	5	2	7	5	3	12	2	6	5	4	5	16	3	1	5	3	2	8	6	8	8	3	3	7	1.88533	1.26078	4.12992	4.56895	1.30369	0.929256
Oxalobacteraceae	family	0	1	1	10	7	13	0	0	2	0	0	1	0	0	0	6	4	11	0	1	0	1	1	10	0	7	11	18	5	14	0	1	1	3	0	4	0	2	2	2	4	7	1.21129	1.04331	1.0304	0.503451	0.900801	0.961946
Bifidobacteriaceae	family	12	9	6	0	0	2	1	2	2	0	0	4	17	8	14	1	1	3	6	1	1	1	0	2	6	7	2	3	0	5	2	5	7	4	0	2	30	75	13	29	14	17	1.11545	0.898997	1.79623	1.25249	1.5837	1.19496
Desulfovibrionaceae	family	1	4	2	1	0	0	0	4	2	10	0	2	0	13	3	14	4	2	0	1	0	0	0	0	2	9	3	9	5	2	2	4	2	6	1	2	2	9	7	107	41	27	0.432168	0.247447	2.48983	1.7571	1.22318	0.867607
Gordoniaceae	family	7	0	0	8	0	7	0	0	0	1	0	2	4	0	0	14	0	6	3	0	0	2	0	2	2	0	1	3	0	7	0	0	0	4	0	4	0	0	1	2	0	0	0.925726	0.754703	1.07772	0.717886	0.89773	0.789085
Syntrophaceae	family	1	0	14	0	0	0	2	0	8	3	0	0	2	0	12	3	0	0	0	0	1	0	0	0	4	0	7	2	0	0	0	0	3	0	0	0	0	0	1	1	0	0	0.629341	0.896671	1.94922	1.52708	0.671585	0.722025
Enterococcaceae	family	4	11	7	5	0	1	6	6	5	2	1	2	13	7	7	0	2	1	1	1	1	0	0	1	8	6	11	2	6	0	9	9	7	3	1	0	16	10	3	5	3	3	1.05329	0.660157	3.10823	1.24212	1.14504	0.883339
Rhodobacteraceae	family	4	7	6	5	1	5	2	3	13	5	1	3	5	5	9	3	1	4	3	2	0	1	2	2	1	0	4	5	1	3	0	0	3	2	1	0	35	74	29	19	17	23	1.07336	0.367306	3.49818	2.07021	1.03485	0.445037
Microbacteriaceae	family	2	8	3	5	4	4	4	1	1	0	0	0	12	11	7	11	4	13	0	4	1	2	1	3	2	4	6	4	1	6	0	2	2	1	0	2	47	83	45	47	29	39	0.991004	0.347843	1.35827	0.975114	2.04631	0.808676
Desulfitobacteraceae	family	3	3	2	13	7	0	5	2	1	5	2	1	3	7	12	8	12	3	2	4	0	3	0	1	1	2	3	7	6	5	1	1	7	5	5	2	4	10	7	8	15	7	1.02484	0.772133	2.46034	1.00863	1.5407	0.611996
Thermoactinomycetaceae	family	3	3	3	7	1	2	4	3	0	7	0	6	7	9	10	13	1	4	2	2	1	2	0	3	2	0	3	5	0	1	6	2	2	7	2	3	4	2	2	8	1	4	0.783238	0.351856	2.97866	1.93941	1.49422	0.564957
Piscirickettsiaceae	family	1	12	1	1	8	2	1	8	0	0	3	1	0	6	0	1	6	0	0	1	1	1	1	2	1	4	3	0	8	0	0	0	1	1	0	0	0	2	0	0	1	0	0.929202	0.745259	2.23005	1.82166	0.58907	0.516082
Deinococcaceae	family	0	0	0	1	0	0	0	0	1	0	0	0	1	2	1	0	0	2	1	0	0	2	1	0	12	10	8	1	0	2	0	0	0	0	0	0	0	1	0	0	0	0	0.217984	0.0714543	0.789488	0.195509	0.394321	0.203062
Nocardioidaceae	family	8	1	9	5	1	3	1	0	2	1	0	0	11	3	5	4	0	1	0	0	2	1	0	1	2	0	0	1	0	1	0	0	1	0	0	0	0	0	0	1	0	0	1.04096	0.597627	1.08899	0.357415	0.928221	0.704923
Micrococcaceae	family	4	1	2	1	0	2	1	0	0	0	0	0	11	10	10	2	1	4	1	0	0	0	0	0	0	2	1	0	0	0	2	2	2	0	0	0	5	16	13	5	5	5	0.514815	0.27107	0.811141	0.292411	1.3963	0.786837
Alteromonadaceae	family	2	4	7	5	0	1	2	4	0	0	0	0	4	8	1	8	0	4	2	3	3	7	7	5	3	2	0	1	0	0	6	3	0	2	1	11	4	16	6	2	0	0	0.772114	0.418538	1.34714	0.959146	0.953994	0.530392
vadinHA31	family	0	3	3	1	1	5	1	7	4	3	3	4	1	9	11	8	4	5	1	6	2	0	0	2	1	7	4	5	3	11	0	2	0	1	0	1	18	41	25	4	12	28	0.604432	0.368539	3.20988	1.25284	1.33844	0.5609
Actinomycetaceae	family	2	7	5	4	0	2	3	0	3	1	1	0	8	8	5	2	1	9	0	2	1	0	0	0	1	1	1	0	0	6	0	2	0	3	0	1	52	54	44	34	22	17	0.810488	0.4062	1.55923	0.772839	1.29173	0.745956
Caulobacteraceae	family	1	2	5	1	0	0	1	1	5	0	1	0	1	2	3	3	0	2	0	0	2	0	0	0	1	2	9	3	0	0	0	0	1	0	0	0	1	1	5	11	0	0	0.458719	0.293666	1.53166	0.914609	0.523312	0.182903
Propionibacteriaceae	family	4	0	0	4	0	1	4	0	0	1	1	1	9	6	8	4	1	7	0	0	2	0	0	1	2	0	1	2	1	1	1	0	0	0	0	2	0	0	0	0	0	0	0.482686	0.359862	1.53892	0.98636	1.31538	0.597926
SHA-31	family	5	0	1	1	1	2	2	0	0	1	0	1	1	0	1	0	1	1	0	0	0	0	0	0	8	2	3	1	0	0	1	0	4	0	0	1	4	2	0	0	2	1	0.515249	0.344783	1.16298	0.569761	0.322487	0.119294
Rhodospirillaceae	family	1	0	1	7	0	0	0	1	2	8	0	2	0	0	2	7	0	0	0	0	0	1	0	0	1	0	1	4	0	1	0	0	0	2	0	0	4	11	4	0	0	0	0.466952	0.464982	1.99624	1.41398	0.413263	0.346947
Veillonellaceae	family	1	5	7	1	0	1	1	0	2	0	1	1	0	5	6	2	3	0	1	2	4	0	1	0	3	4	0	1	0	1	1	2	2	0	1	0	25	30	13	3	6	7	0.644784	0.445161	1.2904	0.515338	0.659897	0.40177
Yaniellaceae	family	0	3	2	5	5	4	0	1	2	2	0	2	7	0	2	6	3	3	0	0	1	1	0	0	1	1	1	0	0	0	2	1	0	0	1	3	4	3	0	6	1	4	0.767858	0.324805	1.46058	0.63865	0.8371	0.437957
SHA-4	family	0	0	1	0	0	0	0	0	0	0	2	7	2	2	2	1	1	3	0	2	2	0	0	1	2	0	2	0	0	0	1	0	4	0	0	2	5	7	13	0	0	1	0.216174	0.0627022	2.00966	2.36325	0.551784	0.215322
Brevibacteriaceae	family	1	0	0	1	0	0	0	0	0	0	0	0	6	4	4	3	1	0	0	0	0	0	0	0	1	1	0	1	0	0	0	0	0	0	0	0	1	0	2	0	0	0	0.251858	0.0992213	0.695199	0.134857	0.731784	0.386287
Anaerolinaceae	family	3	0	2	2	1	4	0	1	3	0	1	4	1	1	2	0	1	3	0	0	1	0	0	1	0	1	2	0	0	6	2	1	2	1	0	0	105	120	105	21	39	55	0.580153	0.300897	1.81362	1.29619	0.46327	0.251393
Sphingomonadaceae	family	0	3	6	0	0	3	0	3	1	0	0	2	0	4	2	0	1	3	1	1	0	0	1	0	0	0	1	0	0	0	0	2	0	0	0	0	0	1	0	0	0	2	0.562259	0.407757	1.39777	0.855653	0.524251	0.327712
Symbiobacteriaceae	family	0	0	0	0	0	0	3	2	4	1	0	1	6	5	3	1	1	1	1	2	1	0	0	1	4	2	2	0	1	0	3	1	1	0	2	0	1	0	0	1	0	0	0.186997	0.0192857	1.8661	0.754283	0.7271	0.406131
Nocardiopsaceae	family	0	0	0	0	0	0	0	0	0	2	0	0	0	2	1	6	1	0	0	0	0	1	3	1	2	0	0	3	0	3	0	0	0	0	0	0	0	0	0	0	0	0	0.186997	0.0192857	0.873751	0.347298	0.454828	0.270851
Sanguibacteraceae	family	2	1	5	0	0	0	0	0	0	0	0	0	1	3	4	0	0	0	0	1	0	0	0	0	0	0	0	0	0	0	0	0	0	0	0	0	0	5	0	2	0	0	0.431118	0.316314	0.695199	0.134857	0.431246	0.279421
Pseudonocardiaceae	family	2	0	1	4	2	2	0	1	0	0	0	1	0	3	0	3	1	1	1	0	0	1	0	1	1	1	0	3	0	0	0	0	0	2	0	0	0	0	0	2	1	1	0.53281	0.237042	0.946833	0.436408	0.426294	0.204307
Burkholderiaceae	family	1	1	1	0	0	1	1	4	0	0	1	1	0	0	1	0	0	0	0	0	0	0	1	0	0	0	0	0	0	0	1	0	1	0	0	0	0	0	0	0	0	0	0.316783	0.106516	1.52187	0.880835	0.217595	0.0637003
Idiomarinaceae	family	1	2	0	0	1	0	0	0	0	0	1	0	0	1	0	0	0	4	1	0	0	0	0	1	0	0	0	0	1	2	0	0	0	0	0	0	1	4	0	0	3	2	0.308076	0.134479	0.839258	0.413144	0.381586	0.377983
Dermabacteraceae	family	0	1	3	0	0	1	0	0	0	0	0	0	4	3	2	0	0	0	0	0	1	0	0	0	0	0	0	0	0	0	0	0	0	0	0	0	1	5	2	1	0	0	0.341261	0.189404	0.695199	0.134857	0.473562	0.316103
Coriobacteriaceae	family	0	1	2	0	0	0	0	0	1	0	0	1	4	0	3	0	0	1	2	3	1	2	0	0	1	0	1	0	1	0	2	3	2	1	0	2	34	103	37	35	34	32	0.275839	0.129791	0.936108	0.414935	0.448375	0.313463
Haloplasmataceae	family	0	0	0	4	0	0	0	0	0	1	0	0	0	0	0	2	0	0	0	0	0	1	1	0	0	0	0	0	0	0	1	0	0	0	1	0	0	0	0	0	0	0	0.310942	0.277337	0.784475	0.171902	0.236573	0.0888393
Dehalobacteriaceae	family	0	0	0	0	2	0	0	0	0	2	0	0	0	1	2	0	0	0	1	0	1	0	0	0	1	4	0	1	0	1	0	0	3	0	0	1	2	1	3	2	1	2	0.239449	0.104967	0.873751	0.347298	0.277728	0.129539
Geobacteraceae	family	0	0	0	0	0	4	0	0	0	0	0	1	0	0	0	0	0	4	0	0	0	0	0	0	0	1	0	0	0	3	0	0	0	0	0	0	0	0	0	0	0	0	0.331978	0.33809	0.84182	0.424009	0.350175	0.384834
Streptomycetaceae	family	2	0	1	1	0	2	0	0	0	0	0	0	1	1	0	3	0	1	0	0	0	2	0	0	0	0	0	2	0	0	0	0	0	0	0	0	0	0	0	0	2	0	0.3874	0.189749	0.695199	0.134857	0.365412	0.145454
Lactobacillaceae	family	2	3	0	2	1	0	2	3	1	3	1	0	2	2	2	0	1	1	1	0	1	0	0	1	2	0	1	1	0	1	3	0	1	1	3	1	2	1	2	3	2	1	0.434413	0.20937	1.7483	0.577566	0.447283	0.153123
Sphingobacteriaceae	family	3	1	0	0	0	0	0	0	0	0	1	0	0	0	1	0	1	0	0	0	1	0	0	0	0	0	1	0	0	0	0	0	0	0	1	0	1	1	0	0	1	1	0.319111	0.231334	0.839258	0.413144	0.248908	0.0842574
Puniceicoccaceae	family	0	1	0	0	0	0	0	0	3	0	0	0	0	0	0	0	0	0	0	0	0	0	0	0	0	0	0	0	0	0	0	0	0	0	0	0	0	0	0	0	0	0	0.217487	0.0690812	0.978065	0.587374	0.188874	0.0297237
Deferribacteraceae	family	0	1	0	0	0	0	0	3	0	0	0	0	0	2	0	0	0	0	0	0	0	0	0	0	0	1	0	0	0	0	0	0	0	0	0	0	0	0	0	0	0	0	0.217487	0.0690812	1.01024	0.688048	0.251696	0.143408
Rikenellaceae	family	0	0	3	1	0	0	0	0	2	0	0	0	0	0	1	0	0	0	0	0	2	0	0	0	0	0	1	0	0	0	1	0	0	0	0	0	2	10	2	0	2	7	0.305513	0.189468	0.883777	0.38362	0.217595	0.0637003
Erythrobacteraceae	family	0	0	0	3	0	0	0	0	0	2	0	0	0	0	0	1	0	0	0	0	0	0	0	0	0	0	0	0	0	0	0	0	0	0	0	0	0	0	0	2	0	0	0.279956	0.208273	0.873751	0.347298	0.212723	0.0392935
Fibrobacteraceae	family	1	0	0	0	0	1	1	0	0	0	1	2	1	1	2	1	0	2	0	0	0	0	0	0	0	1	2	0	0	1	0	0	1	0	0	2	0	3	8	1	0	2	0.257117	0.116329	1.24844	0.768299	0.415481	0.171712
Bogoriellaceae	family	1	0	0	0	1	0	0	0	0	0	0	0	1	1	0	2	0	0	0	0	0	0	0	0	0	0	1	0	0	0	0	0	0	0	0	0	1	1	0	0	0	3	0.247098	0.0855438	0.695199	0.134857	0.301237	0.103822
Micromonosporaceae	family	0	2	0	0	0	0	0	0	0	0	0	0	0	0	0	0	0	0	0	0	0	0	0	0	0	0	0	0	0	0	0	1	0	0	0	0	0	0	0	0	0	0	0.247976	0.135898	0.695199	0.134857	0.188874	0.0297237
Chromatiaceae	family	0	2	1	0	0	0	0	0	0	0	0	0	0	2	0	0	0	0	0	0	0	0	0	0	1	1	0	0	0	0	0	1	0	0	0	0	2	2	1	0	0	1	0.277152	0.135904	0.695199	0.134857	0.251696	0.143408
Brucellaceae	family	0	1	0	0	1	0	0	1	0	0	0	0	1	1	0	0	0	0	0	0	0	0	0	0	0	0	1	0	0	0	0	2	0	0	0	0	6	18	8	17	7	13	0.243712	0.0711135	0.800213	0.244231	0.253538	0.0996945
Intrasporangiaceae	family	0	1	0	2	0	1	0	0	0	0	0	0	0	2	1	0	0	1	0	1	0	0	0	0	0	1	0	0	0	0	0	0	0	0	0	0	0	3	3	0	0	0	0.315704	0.148786	0.695199	0.134857	0.320743	0.158618
Streptococcaceae	family	0	0	1	0	0	2	0	0	1	2	0	0	2	0	0	0	0	1	0	0	0	1	0	1	0	0	2	0	0	1	0	0	1	0	0	0	12	21	6	2	3	4	0.288664	0.174338	0.96804	0.327082	0.295705	0.177376
Victivallaceae	family	0	0	1	0	0	0	0	0	0	0	1	1	0	0	1	2	0	0	0	0	0	0	0	0	0	0	0	0	0	1	0	0	0	0	0	0	3	2	3	1	1	2	0.216174	0.0627022	0.985879	0.538554	0.265294	0.0912507
Dehalococcoidaceae	family	0	0	0	2	0	0	0	0	0	0	0	0	0	0	0	1	0	1	0	0	0	0	0	0	0	1	2	0	0	0	0	0	0	0	1	0	0	0	0	0	0	0	0.24897	0.139431	0.695199	0.134857	0.253048	0.10969
Hyphomicrobiaceae	family	0	0	0	2	0	0	0	0	1	0	0	1	0	1	0	0	0	0	0	0	0	0	0	0	0	1	1	2	0	0	0	1	1	0	0	0	7	7	4	3	3	4	0.24897	0.139431	0.936108	0.414935	0.220285	0.0761007
Leuconostocaceae	family	0	0	0	1	0	0	1	1	0	1	0	1	2	0	0	1	0	0	0	0	1	0	0	0	0	0	0	0	0	0	0	1	2	1	0	1	0	1	4	1	1	2	0.217984	0.0714543	1.15205	0.380989	0.279229	0.147996
Nocardiaceae	family	0	0	0	0	2	0	0	0	0	0	0	0	0	0	0	0	0	0	0	0	0	0	0	0	1	0	0	0	0	0	0	0	0	0	0	0	0	0	0	0	0	1	0.239449	0.104967	0.695199	0.134857	0.188874	0.0297237
Bacteroidaceae	family	0	0	0	0	0	1	0	0	0	0	0	0	0	0	0	0	0	0	0	0	0	0	0	1	0	0	0	1	1	2	0	1	2	0	0	1	2	2	3	5	2	6	0.223243	0.0956531	0.695199	0.134857	0.188874	0.0297237
Ectothiorhodospiraceae	family	0	0	0	0	0	0	0	0	0	0	0	1	2	0	0	0	0	0	0	0	0	0	0	0	0	0	0	0	0	0	0	1	0	0	0	0	0	0	0	0	0	0	0.186997	0.0192857	0.84182	0.424009	0.25538	0.156251
Cryomorphaceae	family	0	0	0	0	0	0	0	0	0	0	0	0	0	2	0	0	0	0	0	0	0	0	0	0	0	0	0	0	0	0	0	0	0	0	0	0	0	0	0	0	0	0	0.186997	0.0192857	0.695199	0.134857	0.251696	0.143408
Thermovirgaceae	family	0	0	0	0	0	0	0	0	0	0	0	0	0	0	0	0	0	0	0	0	0	0	0	0	0	0	0	2	0	0	0	0	0	0	0	0	0	0	0	0	0	0	0.186997	0.0192857	0.695199	0.134857	0.188874	0.0297237
Succinivibrionaceae	family	1	0	0	0	0	0	0	0	0	0	0	0	0	0	1	0	0	0	0	0	0	0	0	0	0	0	0	0	0	0	0	0	0	0	0	0	0	0	0	0	0	0	0.220872	0.084914	0.695199	0.134857	0.217595	0.0637003
Thermomonosporaceae	family	1	0	0	0	0	0	0	0	0	0	0	0	0	0	0	1	0	0	0	0	0	0	0	0	0	0	0	0	0	0	1	0	0	0	0	0	0	0	0	0	0	0	0.220872	0.084914	0.695199	0.134857	0.212723	0.0392935
Neisseriaceae	family	1	0	0	0	0	0	0	0	0	0	0	1	0	0	0	0	0	0	1	0	0	0	0	0	0	0	0	0	0	0	0	0	0	0	0	0	0	0	0	0	0	0	0.220872	0.084914	0.84182	0.424009	0.188874	0.0297237
Sinobacteraceae	family	1	0	0	0	0	0	0	0	0	0	0	0	0	0	0	0	0	0	0	0	0	0	0	0	0	0	0	0	0	0	0	0	0	0	0	0	0	0	0	0	0	0	0.220872	0.084914	0.695199	0.134857	0.188874	0.0297237
Shewanellaceae	family	0	1	0	0	0	0	0	0	0	0	0	0	0	1	0	0	0	0	0	0	0	0	0	0	0	0	0	0	0	0	0	0	0	0	0	0	0	0	0	0	0	0	0.217487	0.0690812	0.695199	0.134857	0.220285	0.0761007
Streptosporangiaceae	family	0	1	0	0	0	0	0	0	0	0	0	0	0	0	0	0	0	0	0	0	0	0	0	0	0	0	0	0	0	0	0	0	0	0	0	0	0	0	0	0	0	0	0.217487	0.0690812	0.695199	0.134857	0.188874	0.0297237
Phyllobacteriaceae	family	0	1	0	0	0	0	0	0	0	0	1	0	0	0	0	0	0	1	1	0	0	0	0	0	0	0	0	1	1	0	0	0	0	0	1	0	3	14	8	4	7	5	0.217487	0.0690812	0.839258	0.413144	0.229199	0.115304
Actinopolysporaceae	family	0	1	0	1	0	0	0	0	0	0	0	0	0	0	0	0	0	0	0	0	0	0	0	0	0	0	0	0	0	0	0	0	0	0	0	0	0	0	0	0	0	0	0.248473	0.0872725	0.695199	0.134857	0.188874	0.0297237
Microthrixaceae	family	0	1	0	0	0	0	0	0	0	0	0	0	0	0	0	0	0	0	0	0	0	0	0	0	0	0	0	0	0	0	0	0	0	0	0	0	0	1	0	0	0	0	0.217487	0.0690812	0.695199	0.134857	0.188874	0.0297237
Promicromonosporaceae	family	0	1	0	0	0	0	0	0	0	0	0	0	0	0	0	0	0	0	0	0	0	0	0	0	0	0	0	0	0	0	0	0	0	0	0	0	0	0	0	0	0	0	0.217487	0.0690812	0.695199	0.134857	0.188874	0.0297237
Mycobacteriaceae	family	0	1	0	0	0	0	0	0	0	0	0	0	0	0	0	0	0	0	0	0	0	0	0	0	0	0	0	0	0	0	0	0	0	0	0	0	2	1	0	0	0	0	0.217487	0.0690812	0.695199	0.134857	0.188874	0.0297237
Rubrobacteraceae	family	0	0	1	0	0	0	0	0	0	0	0	0	0	0	0	0	0	0	0	0	0	0	0	0	0	0	0	0	0	0	0	0	0	0	0	0	1	0	0	0	0	0	0.216174	0.0627022	0.695199	0.134857	0.188874	0.0297237
Solibacteraceae	family	0	0	1	0	0	0	0	0	0	0	0	0	0	0	0	0	0	0	0	0	0	0	0	0	0	0	0	0	0	0	0	0	0	0	0	0	0	0	0	0	0	0	0.216174	0.0627022	0.695199	0.134857	0.188874	0.0297237
Thermicanaceae	family	0	0	1	0	0	1	0	0	1	0	0	1	0	0	0	0	0	1	0	0	0	0	0	0	0	0	1	0	0	0	0	0	0	0	0	0	0	0	0	0	0	1	0.252419	0.102928	0.936108	0.414935	0.229199	0.115304
Enterobacteriaceae	family	0	0	1	0	0	1	0	1	0	0	0	0	0	1	0	0	0	0	1	0	0	0	0	0	0	0	0	0	0	0	0	0	0	0	0	0	0	0	0	0	0	0	0.252419	0.102928	0.800213	0.244231	0.220285	0.0761007
Aeromonadaceae	family	0	0	1	0	0	0	0	0	0	0	0	0	0	0	0	0	0	0	0	0	0	0	0	0	0	1	0	0	0	0	0	0	0	0	0	0	0	0	0	0	0	0	0.216174	0.0627022	0.695199	0.134857	0.188874	0.0297237
Balneolaceae	family	0	0	1	0	0	0	0	0	0	0	0	0	0	0	0	0	0	0	0	0	0	0	0	0	0	0	0	0	0	0	0	0	1	0	0	0	0	0	0	0	0	0	0.216174	0.0627022	0.695199	0.134857	0.188874	0.0297237
Methylobacteriaceae	family	0	0	0	0	1	0	0	0	0	0	0	0	0	1	0	0	0	0	0	0	0	0	0	0	0	0	0	0	0	0	0	0	0	0	0	0	0	1	0	0	0	0	0.213223	0.0474982	0.695199	0.134857	0.220285	0.0761007
Glycomycetaceae	family	0	0	0	0	0	1	0	0	0	0	0	0	0	0	0	1	0	0	0	0	0	0	0	0	1	0	0	1	0	1	0	0	0	0	0	0	0	0	0	1	0	0	0.223243	0.0956531	0.695199	0.134857	0.212723	0.0392935
Pseudoalteromonadaceae	family	0	0	0	0	0	1	0	0	0	0	0	0	0	0	0	0	0	0	0	0	0	0	0	0	0	0	0	0	0	0	0	0	0	0	0	0	0	0	0	0	0	0	0.223243	0.0956531	0.695199	0.134857	0.188874	0.0297237
Opitutaceae	family	0	0	0	0	0	0	1	0	0	1	0	0	0	0	0	0	0	0	0	0	0	0	0	0	0	0	0	0	0	0	0	0	0	0	0	0	0	0	0	0	0	0	0.186997	0.0192857	0.900417	0.275983	0.188874	0.0297237
Patulibacteraceae	family	0	0	0	0	0	0	1	0	0	0	0	0	0	0	0	0	0	0	1	0	0	1	0	0	0	0	0	0	0	0	0	0	0	0	0	0	0	1	0	0	0	0	0.186997	0.0192857	0.811141	0.292411	0.188874	0.0297237
HTCC2188	family	0	0	0	0	0	0	1	0	0	0	0	0	0	0	0	0	0	0	1	0	0	0	0	0	0	0	0	0	0	0	0	0	0	0	0	0	0	2	0	0	0	0	0.186997	0.0192857	0.811141	0.292411	0.188874	0.0297237
Saprospiraceae	family	0	0	0	0	0	0	0	0	1	0	0	0	0	0	0	0	0	0	0	0	0	0	0	0	0	0	0	0	0	0	0	0	0	0	0	0	0	1	0	0	0	0	0.186997	0.0192857	0.789488	0.195509	0.188874	0.0297237
Anaeroplasmataceae	family	0	0	0	0	0	0	0	0	1	0	0	0	0	0	0	0	0	0	0	0	0	0	0	0	0	0	0	1	0	0	0	0	0	0	0	0	0	0	0	0	0	0	0.186997	0.0192857	0.789488	0.195509	0.188874	0.0297237
Rhizobiaceae	family	0	0	0	0	0	0	0	0	0	1	1	0	0	0	0	0	0	0	0	0	0	0	0	0	0	0	0	0	0	0	0	0	0	1	0	0	3	8	4	0	2	0	0.186997	0.0192857	0.928534	0.395386	0.188874	0.0297237
Listeriaceae	family	0	0	0	0	0	0	0	0	0	1	0	0	0	0	0	0	0	0	0	0	0	0	0	0	0	0	0	0	0	0	0	0	0	0	0	0	0	0	0	0	0	0	0.186997	0.0192857	0.784475	0.171902	0.188874	0.0297237
Leptospiraceae	family	0	0	0	0	0	0	0	0	0	0	1	0	0	0	0	0	0	0	0	1	0	0	0	0	0	1	0	0	0	0	0	0	0	0	0	0	0	0	0	0	0	0	0.186997	0.0192857	0.839258	0.413144	0.188874	0.0297237
Prevotellaceae	family	0	0	0	0	0	0	0	0	0	0	0	0	1	0	0	0	0	0	0	0	1	0	0	1	0	0	0	0	0	0	0	0	0	0	0	0	3	2	0	0	2	0	0.186997	0.0192857	0.695199	0.134857	0.222127	0.0843813
Verrucomicrobiaceae	family	0	0	0	0	0	0	0	0	0	0	0	0	1	0	0	0	0	0	0	0	0	0	0	0	0	0	0	0	0	0	0	1	0	0	0	0	2	4	0	2	0	0	0.186997	0.0192857	0.695199	0.134857	0.222127	0.0843813
Isosphaeraceae	family	0	0	0	0	0	0	0	0	0	0	0	0	0	1	0	0	0	0	0	0	0	0	0	0	0	0	0	0	0	0	1	0	0	0	0	0	1	1	0	0	0	0	0.186997	0.0192857	0.695199	0.134857	0.220285	0.0761007
Dermacoccaceae	family	0	0	0	0	0	0	0	0	0	0	0	0	0	1	0	0	0	0	0	0	0	0	0	0	0	0	0	0	0	0	0	0	0	0	0	0	0	0	0	0	0	0	0.186997	0.0192857	0.695199	0.134857	0.220285	0.0761007
Rhodothermaceae	family	0	0	0	0	0	0	0	0	0	0	0	0	0	0	1	0	0	0	0	0	0	0	0	0	0	0	0	0	0	0	0	0	0	0	0	0	0	0	1	0	0	0	0.186997	0.0192857	0.695199	0.134857	0.217595	0.0637003
Cellulomonadaceae	family	0	0	0	0	0	0	0	0	0	0	0	0	0	0	1	1	0	0	0	0	0	0	0	0	0	0	0	0	0	0	0	0	0	0	0	0	0	0	0	0	1	0	0.186997	0.0192857	0.695199	0.134857	0.241445	0.0578638
Nitrosomonadaceae	family	0	0	0	0	0	0	0	0	0	0	0	0	0	0	1	0	0	0	1	0	0	0	0	0	0	0	0	0	0	0	1	0	0	0	0	0	1	6	3	0	1	0	0.186997	0.0192857	0.695199	0.134857	0.217595	0.0637003
Cyclobacteriaceae	family	0	0	0	0	0	0	0	0	0	0	0	0	0	0	0	0	0	0	0	0	0	0	0	0	1	1	0	0	0	0	0	0	0	0	0	0	2	2	6	0	1	0	0.186997	0.0192857	0.695199	0.134857	0.188874	0.0297237
Fusobacteriaceae	family	0	0	0	0	0	0	0	0	0	0	0	0	0	0	0	0	0	0	0	0	0	0	0	0	0	1	0	0	0	0	0	0	0	0	0	0	0	0	0	0	0	0	0.186997	0.0192857	0.695199	0.134857	0.188874	0.0297237
Myxococcaceae	family	0	0	0	0	0	0	0	0	0	0	0	0	0	0	0	0	0	0	0	0	0	0	0	0	0	0	0	1	0	0	0	0	0	0	0	0	0	0	0	0	0	0	0.186997	0.0192857	0.695199	0.134857	0.188874	0.0297237
Polyangiaceae	family	0	0	0	0	0	0	0	0	0	0	0	0	0	0	0	0	0	0	0	0	0	0	0	0	0	0	0	1	0	1	0	0	0	0	0	0	0	0	2	0	0	0	0.186997	0.0192857	0.695199	0.134857	0.188874	0.0297237
Gemmatimonadaceae	family	0	0	0	0	0	0	0	0	0	0	0	0	0	0	0	0	0	0	0	0	0	0	0	0	0	0	0	0	0	1	0	0	0	0	0	0	0	0	0	0	0	0	0.186997	0.0192857	0.695199	0.134857	0.188874	0.0297237
Cystobacteraceae	family	0	0	0	0	0	0	0	0	0	0	0	0	0	0	0	0	0	0	0	0	0	0	0	0	0	0	0	0	0	0	0	0	0	1	0	0	0	0	0	0	0	0	0.186997	0.0192857	0.695199	0.134857	0.188874	0.0297237
Iamiaceae	family	0	0	0	0	0	0	0	0	0	0	0	0	0	0	0	0	0	0	0	0	0	0	0	0	0	0	0	0	0	0	0	0	0	0	0	1	0	5	0	0	0	0	0.186997	0.0192857	0.695199	0.134857	0.188874	0.0297237
F16	family	0	0	0	0	0	0	0	0	0	0	0	0	0	0	0	0	0	0	0	0	0	0	0	0	0	0	0	0	0	0	0	0	0	0	0	0	1	3	1	0	1	1	0.186997	0.0192857	0.695199	0.134857	0.188874	0.0297237
Methylocystaceae	family	0	0	0	0	0	0	0	0	0	0	0	0	0	0	0	0	0	0	0	0	0	0	0	0	0	0	0	0	0	0	0	0	0	0	0	0	1	3	2	0	0	0	0.186997	0.0192857	0.695199	0.134857	0.188874	0.0297237
Legionellaceae	family	0	0	0	0	0	0	0	0	0	0	0	0	0	0	0	0	0	0	0	0	0	0	0	0	0	0	0	0	0	0	0	0	0	0	0	0	1	0	0	0	0	0	0.186997	0.0192857	0.695199	0.134857	0.188874	0.0297237
Acetobacteraceae	family	0	0	0	0	0	0	0	0	0	0	0	0	0	0	0	0	0	0	0	0	0	0	0	0	0	0	0	0	0	0	0	0	0	0	0	0	1	3	1	0	0	1	0.186997	0.0192857	0.695199	0.134857	0.188874	0.0297237
Caldilineaceae	family	0	0	0	0	0	0	0	0	0	0	0	0	0	0	0	0	0	0	0	0	0	0	0	0	0	0	0	0	0	0	0	0	0	0	0	0	1	0	0	0	0	0	0.186997	0.0192857	0.695199	0.134857	0.188874	0.0297237
Spartobacteriaceae	family	0	0	0	0	0	0	0	0	0	0	0	0	0	0	0	0	0	0	0	0	0	0	0	0	0	0	0	0	0	0	0	0	0	0	0	0	1	0	0	0	0	0	0.186997	0.0192857	0.695199	0.134857	0.188874	0.0297237
Bacteriovoracaceae	family	0	0	0	0	0	0	0	0	0	0	0	0	0	0	0	0	0	0	0	0	0	0	0	0	0	0	0	0	0	0	0	0	0	0	0	0	1	3	2	0	0	0	0.186997	0.0192857	0.695199	0.134857	0.188874	0.0297237
CL500-29	family	0	0	0	0	0	0	0	0	0	0	0	0	0	0	0	0	0	0	0	0	0	0	0	0	0	0	0	0	0	0	0	0	0	0	0	0	0	1	1	0	0	0	0.186997	0.0192857	0.695199	0.134857	0.188874	0.0297237
Hyphomonadaceae	family	0	0	0	0	0	0	0	0	0	0	0	0	0	0	0	0	0	0	0	0	0	0	0	0	0	0	0	0	0	0	0	0	0	0	0	0	0	1	1	0	0	0	0.186997	0.0192857	0.695199	0.134857	0.188874	0.0297237
Bdellovibrionaceae	family	0	0	0	0	0	0	0	0	0	0	0	0	0	0	0	0	0	0	0	0	0	0	0	0	0	0	0	0	0	0	0	0	0	0	0	0	0	2	2	0	0	0	0.186997	0.0192857	0.695199	0.134857	0.188874	0.0297237
Jonesiaceae	family	0	0	0	0	0	0	0	0	0	0	0	0	0	0	0	0	0	0	0	0	0	0	0	0	0	0	0	0	0	0	0	0	0	0	0	0	0	1	0	0	0	1	0.186997	0.0192857	0.695199	0.134857	0.188874	0.0297237
211ds20	family	0	0	0	0	0	0	0	0	0	0	0	0	0	0	0	0	0	0	0	0	0	0	0	0	0	0	0	0	0	0	0	0	0	0	0	0	0	2	0	0	0	0	0.186997	0.0192857	0.695199	0.134857	0.188874	0.0297237
Flexibacteraceae	family	0	0	0	0	0	0	0	0	0	0	0	0	0	0	0	0	0	0	0	0	0	0	0	0	0	0	0	0	0	0	0	0	0	0	0	0	0	1	0	0	0	0	0.186997	0.0192857	0.695199	0.134857	0.188874	0.0297237
Aurantimonadaceae	family	0	0	0	0	0	0	0	0	0	0	0	0	0	0	0	0	0	0	0	0	0	0	0	0	0	0	0	0	0	0	0	0	0	0	0	0	0	1	0	0	0	1	0.186997	0.0192857	0.695199	0.134857	0.188874	0.0297237
Alicyclobacillaceae	family	0	0	0	0	0	0	0	0	0	0	0	0	0	0	0	0	0	0	0	0	0	0	0	0	0	0	0	0	0	0	0	0	0	0	0	0	0	0	0	0	0	1	0.186997	0.0192857	0.695199	0.134857	0.188874	0.0297237
Clostridiales	order	6187	5555	5937	15809	8815	5195	5239	4817	4971	8515	5290	3811	13677	9682	9852	32496	11768	10762	1939	1461	1515	3140	1527	1594	6401	6264	6179	15369	6847	4957	5884	4550	4243	10811	5277	4611	6352	6921	5698	5939	7693	9068	1461.69	672.955	3663.7	689.029	2619.56	981.782
MBA08	order	6331	7010	6276	7595	4356	3561	4326	4752	4251	4770	2803	2263	13984	15956	15143	19057	9794	7624	4282	4711	4325	4753	2908	2292	8424	9582	8915	9782	5653	4530	6367	7503	6105	7979	4383	3506	9951	12142	9909	10860	9422	8789	1090.14	271.657	2563.55	355.198	2469.95	459.041
Sphingobacteriales	order	9036	10606	12324	8199	8304	4003	2362	2922	3214	2159	2256	1175	8116	9798	11874	8524	8001	3789	3295	3941	4880	2438	2784	1547	5530	6496	7535	5194	4856	2557	3891	4761	5097	3410	3435	1816	21710	15576	20290	15294	24453	18163	1606.14	429.351	1574.47	351.991	1525.5	375.845
Pseudomonadales	order	869	4060	4762	1552	744	3143	557	2547	3253	1238	602	2297	814	3452	3999	2082	808	3561	127	491	665	130	73	421	386	1387	1710	711	375	1653	71	240	264	44	48	207	543	1922	1874	1864	1648	3472	473.869	287.424	1173.5	665.007	469.1	276.732
Halanaerobiales	order	1124	1201	1100	907	1092	468	1317	1415	1472	1287	1441	619	2997	3325	3304	2508	2948	1274	1180	1306	1310	1041	1271	508	1665	1998	1843	1486	1712	711	1121	1397	1174	982	1146	553	307	174	254	146	226	253	180.679	41.6175	854.023	216.777	502.686	122.466
Methanosarcinales	order	1	0	0	1721	14	49	0	0	0	0	0	0	0	0	0	1952	13	42	0	0	0	205	2	6	1	0	0	2992	21	64	1	0	0	2537	12	62	0	0	0	119	1	5	55.6913	118.329	0.695199	0.134857	48.8438	103.202
SHA-98	order	1261	1193	1406	1173	935	579	960	723	1054	760	604	413	2070	2117	2354	2142	1491	871	358	264	361	214	189	141	692	766	724	694	575	345	666	760	719	631	503	350	1257	1240	1317	793	1027	867	202.152	48.6778	502.72	105.793	336.027	75.7398
Oceanospirillales	order	38	104	66	1957	354	2128	20	42	25	659	139	1214	37	77	71	1257	276	2135	13	51	17	302	31	175	17	55	35	792	179	1162	17	13	9	313	32	258	16	20	18	206	35	298	153.624	186.622	266.636	377.865	130.593	182.714
Natranaerobiales	order	230	230	278	118	76	122	395	314	798	153	121	175	1069	944	2068	695	379	505	252	227	447	110	75	108	303	283	532	197	114	158	372	348	910	182	131	187	903	624	2178	386	356	459	33.1732	13.6905	211.458	124.642	173.592	94.536
Burkholderiales	order	128	393	680	664	1038	1303	110	278	462	397	743	992	59	245	318	368	563	766	72	178	344	253	459	700	46	158	165	256	377	589	56	186	269	206	368	626	240	679	401	329	619	521	131.37	80.6022	374.13	285.117	76.2751	56.0696
Synergistales	order	1105	1097	1207	358	223	200	722	634	837	209	155	145	491	485	540	155	96	101	196	209	232	56	53	30	579	598	660	155	151	109	331	332	354	112	73	53	1143	876	1049	240	302	427	130.472	82.7328	292.151	169.813	58.0357	36.3961
Thermoanaerobacterales	order	539	614	458	200	604	279	358	401	374	172	422	205	706	834	754	296	804	417	218	236	236	156	200	87	919	1066	968	302	1002	604	498	567	448	131	628	318	176	122	144	4	171	136	82.6786	26.8095	225.782	82.4384	120.569	39.3245
Turicibacterales	order	54	21	13	136	18	102	104	39	24	221	26	134	351	155	117	869	70	336	92	42	26	201	12	104	174	49	28	337	26	174	143	44	31	288	31	136	137	45	22	301	47	302	11.419	9.34734	62.2342	44.2003	56.5562	39.4625
GN09	order	187	3	87	400	0	22	270	2	178	826	0	23	269	3	167	734	0	20	164	1	97	405	0	23	160	0	80	409	0	12	164	2	91	477	0	17	29	5	24	46	0	4	22.3432	26.7262	126.107	156.559	32.3367	37.7594
Thermotogales	order	432	533	309	617	141	148	432	497	405	584	119	154	351	407	284	447	127	124	174	189	128	206	58	62	464	555	426	661	149	185	116	116	100	153	33	37	311	281	266	316	102	172	68.2677	34.2068	233.02	85.3425	52.4398	19.8346
Campylobacterales	order	120	422	241	223	75	641	29	119	78	97	36	326	88	342	199	138	56	480	17	69	41	21	9	99	66	337	269	169	68	496	43	195	116	86	44	345	58	228	152	84	34	233	56.2599	42.3605	85.5527	91.9838	43.9743	36.8194
Lactobacillales	order	438	444	381	69	45	60	448	453	452	105	27	74	548	547	546	87	43	68	227	185	205	23	18	25	345	408	370	73	32	71	347	401	352	64	23	48	515	490	344	155	86	148	45.1704	34.6787	166.94	119.733	57.4389	45.2046
BSA2B-08	order	139	124	129	105	89	38	92	77	107	73	39	40	427	467	481	390	227	124	55	68	57	37	30	18	228	235	254	150	115	71	110	113	115	92	71	47	164	116	93	94	85	110	19.405	6.48112	47.537	11.8525	64.2817	22.5777
OPB54	order	231	68	237	215	80	66	153	53	152	130	51	33	376	134	435	375	106	82	48	26	61	46	19	14	305	73	319	338	97	70	226	88	270	272	66	54	174	38	81	91	33	46	28.1524	15.0042	62.1233	28.3127	44.9644	24.2282
1B07	order	78	86	82	120	67	45	64	73	54	92	55	51	230	243	243	353	182	156	68	67	62	75	60	49	179	209	211	267	158	138	88	127	103	163	95	91	42	63	46	50	40	48	14.9503	4.11912	44.4873	6.18108	42.8579	5.43549
Bacteroidales	order	195	96	242	340	42	195	138	51	156	240	37	129	138	60	166	316	27	84	140	59	171	235	43	168	146	86	203	291	47	173	134	62	137	173	35	174	1802	2307	1869	849	464	922	35.4848	18.4313	82.4303	37.3427	23.1994	12.965
Actinomycetales	order	101	79	99	212	27	66	26	15	24	57	5	29	146	122	122	297	28	100	34	25	33	84	10	23	73	52	61	182	14	60	46	25	50	124	9	36	282	411	247	226	132	177	18.5748	10.6472	17.6088	8.96904	24.3726	11.0152
Xanthomonadales	order	88	40	92	183	89	91	47	19	50	120	36	53	60	25	43	179	52	65	21	17	29	53	46	28	65	22	47	229	100	94	29	7	24	60	30	42	6	30	16	5	4	13	18.3746	8.10195	36.5243	16.2404	12.7228	6.78241
E2	order	95	96	78	86	63	46	0	0	0	0	0	0	162	126	171	128	91	88	8	12	11	6	6	0	124	108	137	151	102	61	128	149	185	152	119	73	29	29	26	12	17	17	14.5921	3.57719	0.695199	0.134857	23.8959	5.57138
TIBE07	order	39	65	75	72	45	35	19	33	36	32	12	23	62	84	118	114	66	54	15	27	29	17	16	15	58	86	88	128	64	43	35	54	39	60	39	28	79	162	99	157	122	126	10.3579	2.67854	17.7157	3.91731	15.2413	2.82044
Methanobacteriales	order	32	35	25	128	12	22	0	0	0	0	0	0	28	20	40	101	8	20	0	3	1	3	0	0	15	22	21	94	7	12	26	19	20	111	5	13	56	99	43	123	15	15	8.14585	7.24967	0.695199	0.134857	6.36285	4.03864
OPB72	order	30	19	26	18	14	10	25	16	25	19	15	10	119	90	117	113	51	66	14	6	15	7	4	7	67	42	62	50	24	29	56	58	46	40	26	31	238	118	144	65	55	105	3.82848	1.36951	12.9545	2.91503	17.2868	4.32464
Rhodocyclales	order	48	26	108	32	9	41	45	17	80	16	2	36	19	12	49	9	20	24	39	18	68	16	4	31	18	22	88	10	20	50	36	13	53	16	2	16	64	39	132	6	12	25	8.47039	5.48843	22.2358	15.4653	4.41368	2.36247
Bacillales	order	17	33	21	72	65	64	17	31	15	55	43	51	46	65	52	89	80	74	13	10	13	29	40	38	22	45	28	104	59	71	24	32	26	71	66	78	16	16	11	30	24	44	8.63708	4.30459	25.9183	13.2512	12.8655	3.15438
Desulfovibrionales	order	4	19	6	37	29	56	3	22	9	41	28	50	18	55	22	87	54	99	0	2	1	18	12	27	5	19	8	34	20	57	5	19	7	40	26	37	11	46	14	142	91	76	5.01361	3.8935	19.2269	14.0185	10.9049	6.81568
Desulfuromonadales	order	37	73	43	11	11	21	26	27	22	7	4	21	44	69	50	16	8	29	1	8	4	2	1	2	10	30	12	3	4	15	12	16	8	2	3	6	21	21	19	4	7	14	6.31114	3.97256	12.8996	6.4104	7.05698	3.96984
Acholeplasmatales	order	2	1	1	4	3	32	0	5	3	9	4	73	3	2	5	10	3	56	1	1	0	6	0	43	4	3	6	6	3	50	1	4	2	4	3	25	18	17	20	21	5	105	1.67688	2.46711	13.5861	23.0857	3.08571	4.79821
Verrucomicrobiales	order	0	0	5	31	0	9	0	0	4	59	0	10	1	1	7	47	0	7	0	0	1	10	0	3	0	0	2	31	1	8	0	1	3	35	1	3	27	48	19	21	0	18	1.61966	2.06507	7.80583	11.333	1.85779	2.32572
Erysipelotrichales	order	13	18	26	6	2	14	21	28	28	5	7	14	42	29	44	14	6	13	48	51	39	11	13	21	17	20	26	13	5	19	16	23	16	2	1	7	339	400	331	278	237	234	2.68056	1.41205	12.2179	5.38323	4.80617	2.7363
Flavobacteriales	order	11	9	11	37	12	14	5	10	2	6	9	10	4	16	19	42	7	14	8	8	6	21	7	10	8	14	14	28	18	18	7	4	9	13	5	10	1	29	6	8	3	2	3.12359	1.82139	5.81201	2.83066	3.1556	1.66757
Desulfobacterales	order	7	13	6	15	4	6	12	12	12	7	0	2	27	41	33	19	8	5	2	11	6	5	3	7	17	21	19	15	7	11	12	14	16	10	1	4	81	222	89	126	28	59	1.78271	0.755151	5.3963	3.00893	4.22765	2.38452
Sphaerochaetales	order	37	40	39	14	6	11	17	13	19	12	1	24	24	27	35	10	5	25	2	5	2	3	0	4	24	29	29	10	1	16	11	20	15	5	3	15	26	3	3	1	0	2	4.78767	2.68357	10.5571	6.17903	4.24349	2.10132
Syntrophobacterales	order	9	11	36	4	2	19	7	1	12	6	0	15	9	3	21	7	1	17	6	2	13	5	3	12	6	6	12	6	5	16	3	1	11	3	2	8	6	8	9	4	3	8	2.74265	2.07264	5.47823	4.463	2.06932	1.50824
Spirochaetales	order	11	27	25	17	0	12	7	9	30	16	1	11	11	11	35	33	1	14	1	2	4	2	1	4	15	14	16	25	1	16	11	8	14	14	0	13	66	125	95	14	8	13	3.07394	1.6033	8.46587	4.92561	3.28833	1.89032
Chromatiales	order	1	0	2	0	0	4	3	1	3	3	2	30	14	5	11	3	0	19	0	1	0	0	0	3	0	0	1	0	0	2	0	1	2	0	0	0	0	1	2	0	0	4	0.424205	0.325698	6.38546	9.3528	1.96514	1.58747
Bifidobacteriales	order	12	9	6	0	0	2	1	2	2	0	0	4	17	8	14	1	1	3	6	1	1	1	0	2	6	7	2	3	0	5	2	5	7	4	0	2	30	76	13	29	14	17	1.11545	0.898997	1.79623	1.25249	1.5837	1.19496
PBS-18	order	0	0	1	0	0	0	0	0	0	2	3	16	2	2	2	1	1	3	0	2	2	0	0	1	2	0	2	0	0	0	1	0	4	0	0	2	5	7	13	0	0	1	0.216174	0.0627022	3.65185	5.15398	0.551784	0.215322
Z20	order	6	1	6	10	0	2	11	2	10	14	1	6	2	0	3	6	1	0	4	0	6	8	0	3	5	1	6	10	0	1	8	1	5	10	0	4	41	48	34	10	29	32	0.978145	0.652156	5.39712	2.66711	0.515954	0.281302
Rhodobacterales	order	4	7	6	5	1	5	2	3	13	5	1	3	5	5	9	3	1	4	3	2	0	1	2	2	1	0	4	5	1	3	0	0	3	2	1	0	35	75	30	19	17	23	1.07336	0.367306	3.49818	2.07021	1.03485	0.445037
Desulfitobacterales	order	3	3	2	13	7	0	5	2	1	5	2	1	3	7	12	8	12	3	2	4	0	3	0	1	1	2	3	7	6	5	1	1	7	5	5	2	4	10	7	8	15	7	1.02484	0.772133	2.46034	1.00863	1.5407	0.611996
Methylococcales	order	1	12	2	1	8	2	1	8	0	0	3	1	0	6	0	1	6	0	0	0	1	1	1	2	0	4	0	0	8	0	1	0	0	1	0	0	0	1	0	0	1	0	0.958378	0.725173	2.23005	1.82166	0.58907	0.516082
Deinococcales	order	0	0	0	1	0	0	0	0	1	0	0	0	1	2	1	0	0	2	1	0	0	2	1	0	12	10	8	1	0	2	0	0	0	0	0	0	0	1	0	0	0	0	0.217984	0.0714543	0.789488	0.195509	0.394321	0.203062
Alteromonadales	order	1	10	1	0	1	1	0	2	0	0	1	0	0	9	0	0	0	4	1	0	0	0	0	1	1	4	0	0	1	2	0	6	0	0	0	0	3	19	1	0	3	3	0.617412	0.628852	1.04929	0.550798	0.632876	0.675476
Caulobacterales	order	1	2	5	1	0	0	1	1	5	0	1	0	1	2	3	3	0	2	0	0	2	0	0	0	1	2	9	3	0	0	0	0	1	0	0	0	1	1	5	11	0	0	0.458719	0.293666	1.53166	0.914609	0.523312	0.182903
Rhodospirillales	order	1	0	1	7	0	0	0	1	2	8	0	2	0	0	2	7	0	0	0	0	0	3	0	0	1	0	1	4	0	1	0	0	0	2	0	0	5	14	5	0	0	1	0.466952	0.464982	1.99624	1.41398	0.413263	0.346947
SJA-101	order	5	0	1	1	1	2	2	0	0	1	0	1	1	0	1	0	1	1	0	0	0	0	0	0	8	2	3	1	0	0	1	0	4	0	0	1	4	2	0	0	2	1	0.515249	0.344783	1.16298	0.569761	0.322487	0.119294
Rhizobiales	order	0	2	1	8	3	7	1	3	2	6	3	1	1	3	1	1	1	4	1	0	0	0	0	0	1	1	3	4	1	1	0	3	2	1	1	1	23	54	29	24	19	23	0.857435	0.615988	2.42921	0.900979	0.561546	0.326842
Sphingomonadales	order	0	3	7	5	0	4	0	4	1	2	0	4	0	4	5	2	1	7	1	1	0	0	1	0	0	0	1	1	0	0	0	2	0	2	0	0	0	2	1	2	0	2	0.782611	0.468086	1.97457	1.35233	0.819415	0.583145
Coriobacteriales	order	0	3	2	0	0	0	2	1	3	0	1	3	7	7	7	0	1	2	3	4	3	2	0	0	5	3	4	0	3	0	3	5	6	1	0	3	65	140	61	52	52	50	0.336818	0.215447	1.89888	0.920835	0.954537	0.569102
Anaerolineales	order	3	0	2	2	1	4	0	1	3	0	1	4	1	1	2	0	1	3	0	0	1	0	0	1	0	1	2	0	0	6	2	1	2	1	0	0	105	120	105	21	39	55	0.580153	0.300897	1.81362	1.29619	0.46327	0.251393
RFP12	order	0	0	0	0	0	0	0	0	0	0	0	0	2	0	0	0	0	0	3	0	6	3	0	1	0	1	0	0	0	0	3	0	1	2	0	0	15	30	23	0	0	0	0.186997	0.0192857	0.695199	0.134857	0.25538	0.156251
GN14	order	0	0	0	0	0	0	0	0	1	1	1	1	1	0	5	2	1	2	0	0	1	0	0	0	1	0	2	0	0	0	0	0	0	0	0	0	0	0	0	0	0	0	0.186997	0.0192857	1.16944	0.444848	0.525397	0.276872
RF39	order	1	2	0	0	0	0	2	0	0	0	0	3	4	1	3	4	0	1	0	3	0	0	0	1	0	0	1	0	0	0	1	0	1	0	0	0	352	457	294	40	47	47	0.28185	0.145518	1.36694	1.10135	0.575184	0.261016
Acidimicrobiales	order	0	1	0	1	0	2	0	0	0	0	0	1	1	1	1	1	0	2	0	0	0	0	0	1	0	1	0	4	1	0	0	0	0	0	0	1	0	7	1	0	1	0	0.320963	0.171453	0.84182	0.424009	0.386759	0.16667
Pirellulales	order	0	0	2	0	0	1	2	0	2	0	0	0	0	0	2	0	0	1	0	1	0	0	0	0	1	0	0	1	0	0	4	1	0	2	0	0	4	2	2	0	0	1	0.281595	0.143357	1.11566	0.573384	0.286642	0.152512
Haloplasmatales	order	0	0	0	4	0	0	0	0	0	1	0	0	0	0	0	2	0	0	0	0	0	1	1	0	0	0	0	0	0	0	1	0	0	0	1	0	0	0	0	0	0	0	0.310942	0.277337	0.784475	0.171902	0.236573	0.0888393
Myxococcales	order	2	0	0	2	0	1	0	0	0	0	0	0	3	0	2	3	0	1	0	0	0	0	0	0	0	0	0	2	0	1	0	0	0	2	0	0	2	2	3	1	0	0	0.352964	0.188599	0.695199	0.134857	0.457949	0.215444
Puniceicoccales	order	0	1	0	0	0	0	0	0	3	0	0	0	0	0	0	0	0	0	0	0	0	0	0	0	0	0	0	0	0	0	0	0	0	0	0	0	0	0	0	0	0	0	0.217487	0.0690812	0.978065	0.587374	0.188874	0.0297237
Deferribacterales	order	0	1	0	0	0	0	0	3	0	0	0	0	0	2	0	0	0	0	0	0	0	0	0	0	0	1	0	0	0	0	0	0	0	0	0	0	0	0	0	0	0	0	0.217487	0.0690812	1.01024	0.688048	0.251696	0.143408
Thiotrichales	order	0	0	0	0	0	0	0	0	0	0	0	0	0	0	0	0	0	0	0	1	0	0	0	0	1	0	3	0	0	0	1	0	1	0	0	1	0	1	0	0	0	0	0.186997	0.0192857	0.695199	0.134857	0.188874	0.0297237
YS2	order	1	0	2	0	0	0	0	0	2	0	0	0	1	1	2	0	0	2	0	0	0	0	0	1	1	0	0	0	0	0	0	2	1	0	0	0	1	0	0	1	0	1	0.279225	0.137437	0.883777	0.38362	0.391631	0.196203
Fibrobacterales	order	1	0	0	0	0	1	1	0	0	0	1	2	1	1	2	1	0	2	0	0	0	0	0	0	0	1	2	0	0	1	0	0	1	0	0	2	0	3	8	1	0	2	0.257117	0.116329	1.24844	0.768299	0.415481	0.171712
CFB-26	order	0	1	2	1	0	0	1	0	1	1	0	0	1	0	2	0	0	1	0	0	0	0	0	0	1	0	1	1	0	0	0	1	0	0	0	0	6	5	1	0	1	0	0.306826	0.126783	0.994706	0.2398	0.319895	0.151639
Victivallales	order	0	0	1	0	0	0	0	0	0	0	1	1	0	0	1	2	0	0	0	0	0	0	0	1	0	0	0	0	0	1	0	0	0	0	0	0	3	2	3	1	1	2	0.216174	0.0627022	0.985879	0.538554	0.265294	0.0912507
pGrfC26	order	0	0	0	1	0	0	0	0	0	0	0	0	0	0	0	1	0	0	0	0	0	0	0	0	0	0	0	2	0	0	0	0	0	0	0	0	0	0	0	0	0	0	0.217984	0.0714543	0.695199	0.134857	0.212723	0.0392935
Dehalococcoidales	order	0	0	0	2	0	0	0	0	0	0	0	0	0	0	0	1	0	1	0	0	0	0	0	0	0	1	2	0	0	0	0	0	0	0	1	0	0	0	0	0	0	0	0.24897	0.139431	0.695199	0.134857	0.253048	0.10969
BA021	order	0	0	0	0	0	0	0	0	1	0	0	0	0	0	2	1	0	0	0	0	1	0	0	0	0	0	2	0	0	0	0	0	0	0	0	0	0	0	2	1	0	0	0.186997	0.0192857	0.789488	0.195509	0.270166	0.115766
HN1-15	order	0	0	0	0	0	0	0	0	0	0	0	0	2	0	1	0	0	0	0	0	0	0	0	0	2	0	0	0	0	1	0	0	0	0	0	0	1	2	2	2	0	1	0.186997	0.0192857	0.695199	0.134857	0.284101	0.15417
Aeromonadales	order	1	0	1	0	0	0	0	0	0	0	0	0	0	0	1	0	0	0	0	0	0	0	0	0	0	1	0	0	0	0	0	0	0	0	0	0	0	0	0	0	0	1	0.250048	0.0937728	0.695199	0.134857	0.217595	0.0637003
Neisseriales	order	1	0	0	0	0	0	0	0	0	0	0	1	0	0	0	0	0	0	1	0	0	0	0	0	0	0	0	0	0	0	0	0	0	0	0	0	0	0	0	0	0	0	0.220872	0.084914	0.84182	0.424009	0.188874	0.0297237
Thermomicrobiales	order	0	1	0	0	0	0	0	0	0	0	0	0	0	0	0	0	0	0	0	0	0	0	0	0	0	0	0	0	0	0	0	0	0	0	0	0	0	0	0	0	0	0	0.217487	0.0690812	0.695199	0.134857	0.188874	0.0297237
Rubrobacterales	order	0	0	1	0	0	0	0	0	0	0	0	0	0	0	0	0	0	0	0	0	0	0	0	0	0	0	0	0	0	0	0	0	0	0	0	0	1	0	0	0	0	0	0.216174	0.0627022	0.695199	0.134857	0.188874	0.0297237
Solibacterales	order	0	0	1	0	0	0	0	0	0	0	0	0	0	0	0	0	0	0	0	0	0	0	0	0	0	0	0	0	0	0	0	0	0	0	0	0	0	0	0	0	0	0	0.216174	0.0627022	0.695199	0.134857	0.188874	0.0297237
Enterobacteriales	order	0	0	1	0	0	1	0	1	0	0	0	0	0	1	0	0	0	0	1	0	0	0	0	0	0	0	0	0	0	0	0	0	0	0	0	0	0	0	0	0	0	0	0.252419	0.102928	0.800213	0.244231	0.220285	0.0761007
Thermicanales	order	0	0	1	0	0	1	0	0	1	0	0	1	0	0	0	0	0	1	0	0	0	0	0	0	0	0	1	0	0	0	0	0	0	0	0	0	0	0	0	0	0	1	0.252419	0.102928	0.936108	0.414935	0.229199	0.115304
Solirubrobacterales	order	0	0	0	0	0	0	1	0	0	0	0	0	0	0	0	0	0	0	1	0	0	1	0	0	0	0	0	0	0	0	0	0	0	0	0	0	1	2	0	0	0	0	0.186997	0.0192857	0.811141	0.292411	0.188874	0.0297237
Opitutales	order	0	0	0	0	0	0	1	0	0	1	0	0	0	0	0	0	0	0	0	0	0	0	0	0	0	0	0	0	0	0	0	0	0	0	0	0	0	0	0	0	0	0	0.186997	0.0192857	0.900417	0.275983	0.188874	0.0297237
Anaeroplasmatales	order	0	0	0	0	0	0	0	0	1	0	0	0	0	0	0	0	0	0	0	0	0	0	0	0	0	0	0	1	0	0	0	0	0	0	0	0	0	0	0	0	0	0	0.186997	0.0192857	0.789488	0.195509	0.188874	0.0297237
Leptospirales	order	0	0	0	0	0	0	0	0	0	0	1	0	0	0	0	0	0	0	0	1	0	0	0	0	0	1	0	0	0	0	0	0	0	0	0	0	0	0	0	0	0	0	0.186997	0.0192857	0.839258	0.413144	0.188874	0.0297237
Gemmatales	order	0	0	0	0	0	0	0	0	0	0	0	0	0	1	0	0	0	0	0	0	0	0	0	0	0	0	0	0	0	0	1	0	0	0	0	0	1	1	0	0	0	0	0.186997	0.0192857	0.695199	0.134857	0.220285	0.0761007
koll13	order	0	0	0	0	0	0	0	0	0	0	0	0	0	1	1	0	0	0	0	0	0	0	0	0	0	0	0	0	0	0	0	0	0	0	0	0	0	0	0	0	0	0	0.186997	0.0192857	0.695199	0.134857	0.249006	0.0846238
EW055	order	0	0	0	0	0	0	0	0	0	0	0	0	0	1	1	0	0	0	0	0	0	0	0	0	0	0	0	0	0	0	0	0	0	0	0	0	0	0	0	0	0	0	0.186997	0.0192857	0.695199	0.134857	0.249006	0.0846238
Nitrosomonadales	order	0	0	0	0	0	0	0	0	0	0	0	0	0	0	1	0	0	0	1	0	0	0	0	0	0	0	0	0	0	0	1	0	0	0	0	0	1	6	3	0	1	0	0.186997	0.0192857	0.695199	0.134857	0.217595	0.0637003
Fusobacteriales	order	0	0	0	0	0	0	0	0	0	0	0	0	0	0	0	0	0	0	0	0	0	0	0	0	0	1	0	0	0	0	0	0	0	0	0	0	0	0	0	0	0	0	0.186997	0.0192857	0.695199	0.134857	0.188874	0.0297237
Gemmatimonadales	order	0	0	0	0	0	0	0	0	0	0	0	0	0	0	0	0	0	0	0	0	0	0	0	0	0	0	0	0	0	1	0	0	0	0	0	0	0	0	0	0	0	0	0.186997	0.0192857	0.695199	0.134857	0.188874	0.0297237
CW040	order	0	0	0	0	0	0	0	0	0	0	0	0	0	0	0	0	0	0	0	0	0	0	0	0	0	0	0	0	0	0	0	0	0	0	0	0	1	3	1	0	1	1	0.186997	0.0192857	0.695199	0.134857	0.188874	0.0297237
Legionellales	order	0	0	0	0	0	0	0	0	0	0	0	0	0	0	0	0	0	0	0	0	0	0	0	0	0	0	0	0	0	0	0	0	0	0	0	0	1	0	0	0	0	0	0.186997	0.0192857	0.695199	0.134857	0.188874	0.0297237
K2-4-19	order	0	0	0	0	0	0	0	0	0	0	0	0	0	0	0	0	0	0	0	0	0	0	0	0	0	0	0	0	0	0	0	0	0	0	0	0	1	0	0	0	0	0	0.186997	0.0192857	0.695199	0.134857	0.188874	0.0297237
Spartobacteriales	order	0	0	0	0	0	0	0	0	0	0	0	0	0	0	0	0	0	0	0	0	0	0	0	0	0	0	0	0	0	0	0	0	0	0	0	0	1	0	0	0	0	0	0.186997	0.0192857	0.695199	0.134857	0.188874	0.0297237
Bdellovibrionales	order	0	0	0	0	0	0	0	0	0	0	0	0	0	0	0	0	0	0	0	0	0	0	0	0	0	0	0	0	0	0	0	0	0	0	0	0	1	5	4	0	0	0	0.186997	0.0192857	0.695199	0.134857	0.188874	0.0297237
Caldilineales	order	0	0	0	0	0	0	0	0	0	0	0	0	0	0	0	0	0	0	0	0	0	0	0	0	0	0	0	0	0	0	0	0	0	0	0	0	1	0	0	0	0	0	0.186997	0.0192857	0.695199	0.134857	0.188874	0.0297237
A4b	order	0	0	0	0	0	0	0	0	0	0	0	0	0	0	0	0	0	0	0	0	0	0	0	0	0	0	0	0	0	0	0	0	0	0	0	0	0	1	0	0	0	0	0.186997	0.0192857	0.695199	0.134857	0.188874	0.0297237
DRC31	order	0	0	0	0	0	0	0	0	0	0	0	0	0	0	0	0	0	0	0	0	0	0	0	0	0	0	0	0	0	0	0	0	0	0	0	0	0	0	1	0	0	0	0.186997	0.0192857	0.695199	0.134857	0.188874	0.0297237
Rickettsiales	order	0	0	0	0	0	0	0	0	0	0	0	0	0	0	0	0	0	0	0	0	0	0	0	0	0	0	0	0	0	0	0	0	0	0	0	0	0	0	1	0	0	0	0.186997	0.0192857	0.695199	0.134857	0.188874	0.0297237
Peptostreptococcusanaerobius	species	1	0	0	0	0	0	0	0	0	0	0	0	0	0	0	0	0	0	0	0	0	0	0	0	0	0	0	0	0	0	795	243	164	1268	125	659	0	0	0	0	0	0	0.220872	0.084914	0.695199	0.134857	0.188874	0.0297237
Clostridiumbifermentans	species	0	0	0	0	0	0	531	147	109	1073	97	633	0	0	0	1	0	0	103	29	32	186	13	104	367	127	73	967	77	488	7	3	1	18	3	7	0	0	0	0	0	0	0.186997	0.0192857	290.552	220.69	0.212723	0.0392935
Clostridiumhiranonis	species	414	122	88	995	86	429	14	3	5	29	4	14	0	0	0	0	0	0	0	0	0	0	0	0	0	0	0	0	0	0	0	0	0	0	0	0	0	0	0	0	0	0	69.1342	61.1114	8.32279	5.19915	0.188874	0.0297237
Clostridiumthermocellum	species	0	1	2	2	0	0	515	544	512	583	538	219	0	0	0	0	0	0	1	1	0	2	3	0	0	0	1	1	0	0	60	52	58	113	69	24	0	3	0	3	1	0	0.337812	0.157808	327.47	81.5923	0.188874	0.0297237
Arcobactercryaerophilus	species	12	79	14	99	20	400	0	0	0	0	0	0	0	0	0	0	0	0	0	0	0	0	0	1	0	0	1	0	0	4	3	29	9	31	13	140	0	0	0	0	0	0	21.5008	30.0438	0.695199	0.134857	0.188874	0.0297237
Alcaligenesfaecalis	species	6	72	45	81	244	164	8	76	43	89	260	338	7	66	57	115	255	364	5	39	21	38	140	194	2	18	12	35	77	142	0	4	0	0	9	5	10	44	13	65	133	126	18.7516	13.7944	108.617	111.343	29.5379	30.0414
Clostridiumdifficile	species	0	0	0	0	0	0	0	0	0	0	0	0	129	40	32	341	18	129	42	4	3	75	6	24	0	0	0	0	0	0	0	0	0	0	0	0	60	21	17	109	20	164	0.186997	0.0192857	0.695199	0.134857	20.5523	16.4698
Clostridiumperfringens	species	0	0	0	0	0	0	76	17	15	185	13	74	97	32	17	233	26	115	0	0	0	0	0	0	0	0	0	0	0	0	0	0	1	1	0	0	44	10	8	54	12	43	0.186997	0.0192857	41.9451	34.0334	15.9163	11.8695
Clostridiumstercorarium	species	192	163	168	190	107	93	8	5	4	12	3	4	101	129	106	159	104	43	0	0	0	0	0	0	0	0	0	0	0	0	0	0	0	0	0	0	245	154	177	217	178	170	28.6266	7.79799	4.61493	1.49993	19.4266	4.41213
Clostridiumirregulare	species	0	0	0	0	0	0	1	0	0	0	0	1	0	0	0	2	0	2	0	0	0	0	0	0	0	1	0	1	0	0	99	24	22	185	13	83	0	0	0	0	0	0	0.186997	0.0192857	0.957762	0.46163	0.317223	0.203181
Clostridiumneonatale	species	0	0	0	0	0	1	0	0	0	0	0	0	2	1	1	5	0	0	1	0	0	0	0	0	62	29	16	169	15	67	0	0	0	0	0	0	0	1	0	0	0	0	0.223243	0.0956531	0.695199	0.134857	0.43476	0.229507
Pseudomonasalcaligenes	species	0	0	0	0	0	0	0	0	0	0	0	0	0	0	0	0	0	0	24	100	151	22	9	65	0	0	0	0	0	0	0	0	0	0	0	0	0	0	0	0	0	0	0.186997	0.0192857	0.695199	0.134857	0.188874	0.0297237
Corynebacteriumefficiens	species	6	2	6	79	2	3	2	0	0	0	0	0	0	0	0	0	0	0	0	0	0	0	0	0	11	5	9	44	1	3	1	2	3	31	3	4	0	0	0	0	0	0	3.23538	5.21564	0.927083	0.535955	0.188874	0.0297237
Methanoculleusbourgensis	species	2	4	7	5	3	4	2	2	0	0	0	0	57	66	42	15	32	33	2	4	1	0	2	4	2	3	1	1	0	0	4	3	1	0	2	1	0	0	0	0	0	0	0.959527	0.279412	1.13711	0.618908	8.05424	3.42545
Psychrobactersp.PRwf-1	species	24	29	50	2	7	7	0	0	0	0	0	0	1	1	10	0	1	0	0	0	0	0	0	0	0	1	2	0	0	0	0	0	0	0	0	0	0	0	0	0	0	0	3.84226	2.94366	0.695199	0.134857	0.572066	0.598794
Acholeplasmaaxanthum	species	0	0	0	1	2	21	0	0	0	0	1	4	0	0	0	0	0	0	0	0	0	0	0	0	0	0	0	0	0	0	0	0	0	0	0	0	0	0	0	0	0	0	1.03158	1.68185	1.42574	1.3921	0.188874	0.0297237
Desulfobacteriumautotrophicum	species	7	11	9	2	2	17	5	1	3	2	0	9	5	1	5	3	0	8	5	2	7	5	3	6	1	3	4	0	1	2	1	0	2	2	1	2	6	7	8	3	2	7	1.75268	1.15131	3.16092	2.73564	0.924308	0.661172
Arcobacterbutzleri	species	0	0	0	1	5	15	0	0	0	0	0	0	0	1	0	1	0	0	0	0	0	0	0	0	0	1	0	0	0	0	0	0	0	0	0	0	0	0	0	0	1	0	0.892789	1.18742	0.695199	0.134857	0.244134	0.0703812
Methanofollisliminatans	species	1	1	0	0	0	0	0	0	0	0	0	0	1	1	0	1	1	0	7	14	4	1	9	5	3	1	0	0	1	1	0	2	0	1	1	0	0	0	0	0	0	0	0.251361	0.0976987	0.695199	0.134857	0.308701	0.0825352
Erysipelothrixrhusiopathiae	species	0	0	0	0	0	0	0	0	0	0	0	0	13	8	8	1	0	3	2	1	2	0	1	0	0	0	0	2	0	0	0	0	0	0	0	0	92	110	100	68	58	53	0.186997	0.0192857	0.695199	0.134857	1.24705	0.895163
Pseudomonasstutzeri	species	0	0	0	0	0	0	0	0	0	0	0	0	0	0	0	0	0	1	0	0	0	0	0	0	0	1	1	0	0	0	0	6	0	0	13	2	1	1	0	0	1	1	0.186997	0.0192857	0.695199	0.134857	0.229199	0.115304
Acinetobacterschindleri	species	0	0	0	0	0	0	0	0	0	0	0	0	0	0	0	0	0	0	0	0	0	0	0	0	0	0	0	0	0	0	0	0	0	0	0	13	0	0	0	0	0	0	0.186997	0.0192857	0.695199	0.134857	0.188874	0.0297237
Acinetobacterjohnsonii	species	0	1	0	0	0	0	0	1	0	0	0	0	0	0	1	0	0	0	0	0	0	0	0	0	2	5	2	0	1	1	3	3	12	0	0	2	0	0	0	0	0	0	0.217487	0.0690812	0.800213	0.244231	0.217595	0.0637003
Acinetobacterlwoffii	species	0	0	0	0	0	0	0	0	0	0	0	0	6	12	11	0	0	2	0	0	0	0	0	0	0	0	0	0	0	0	1	0	0	0	1	0	9	10	6	0	0	1	0.186997	0.0192857	0.695199	0.134857	1.16191	0.886212
Clostridiumglycolicum	species	0	0	0	0	0	0	0	0	0	0	0	0	2	1	3	5	0	3	0	0	0	0	0	0	4	0	0	12	0	2	0	1	0	1	1	1	7	4	0	2	0	3	0.186997	0.0192857	0.695199	0.134857	0.613178	0.267297
Clostridiumphytofermentans	species	1	1	5	5	0	11	0	0	0	0	0	0	0	0	0	0	0	0	0	0	0	0	0	0	0	0	0	0	0	0	0	0	0	0	0	0	0	0	0	0	0	0	0.950871	0.822272	0.695199	0.134857	0.188874	0.0297237
Desulfovibriodesulfuricans	species	0	4	1	0	0	0	0	2	1	1	0	0	0	11	0	1	0	0	0	1	0	0	0	0	2	7	2	1	0	0	1	4	2	0	0	0	0	6	3	0	0	1	0.338131	0.264937	1.08879	0.385809	0.558247	0.762703
Bifidobacteriumpseudolongum	species	10	9	6	0	0	2	0	0	0	0	0	1	0	0	0	0	0	1	0	0	0	0	0	1	6	7	2	3	0	5	2	5	5	4	0	2	1	0	0	0	0	0	1.0477	0.790107	0.84182	0.424009	0.229199	0.115304
Desulfomicrobiumorale	species	0	0	0	5	5	10	0	0	0	0	2	0	0	0	0	0	0	0	0	0	0	0	0	0	0	0	0	0	0	0	0	0	0	0	0	0	0	0	0	0	0	0	0.835509	0.793223	0.983317	0.728505	0.188874	0.0297237
Bacillusginsengi	species	0	0	9	0	0	0	1	0	3	0	0	0	0	0	0	0	0	0	0	0	0	0	0	0	0	0	0	0	0	0	0	0	1	0	0	0	0	0	0	0	0	0	0.449585	0.582119	1.09401	0.588842	0.188874	0.0297237
Desulfotomaculumgeothermicum	species	0	0	0	0	0	0	0	9	6	6	0	0	0	0	0	0	0	0	0	0	0	0	0	0	1	3	1	7	0	0	0	0	0	0	0	0	0	0	0	0	0	0	0.186997	0.0192857	2.74171	2.09545	0.188874	0.0297237
Bacillusforaminis	species	0	0	0	0	0	0	0	0	0	0	0	0	0	0	0	0	0	0	0	0	0	0	0	0	0	0	0	9	0	0	0	0	0	5	1	0	0	0	0	0	0	0	0.186997	0.0192857	0.695199	0.134857	0.188874	0.0297237
Thermoactinomycesvulgaris	species	3	3	3	7	1	2	4	2	0	6	0	4	2	3	3	7	1	1	1	0	1	1	0	2	1	0	2	2	0	0	0	0	0	0	0	0	3	1	2	7	0	3	0.783238	0.351856	2.49113	1.46693	0.674362	0.244615
Enterococcusinusitatus	species	3	5	2	1	0	0	0	0	0	0	0	0	0	0	0	0	0	0	0	0	0	0	0	0	0	0	1	0	0	0	7	7	5	1	0	0	1	0	0	0	0	0	0.530406	0.332627	0.695199	0.134857	0.188874	0.0297237
Pseudomonascitronellolis	species	0	0	0	0	0	0	0	0	0	0	0	0	0	0	0	0	0	0	0	6	0	0	0	0	0	0	0	0	0	0	0	0	0	0	0	0	0	0	0	0	0	0	0.186997	0.0192857	0.695199	0.134857	0.188874	0.0297237
Solibacillussilvestris	species	0	1	0	0	0	5	0	0	0	0	0	0	0	0	0	0	0	0	0	1	0	0	0	1	0	0	0	0	0	0	0	0	0	0	0	0	0	0	0	0	0	0	0.398712	0.411072	0.695199	0.134857	0.188874	0.0297237
Dietziapsychralcaliphila	species	0	0	0	0	0	0	0	0	0	0	0	0	2	1	3	5	0	2	0	0	0	0	0	0	0	0	0	0	0	0	0	0	0	0	0	0	0	0	1	0	0	0	0.186997	0.0192857	0.695199	0.134857	0.572853	0.225781
Clostridiumbutyricum	species	0	0	0	1	0	0	0	0	0	1	0	0	4	2	2	3	0	1	0	0	0	0	0	0	0	1	0	0	0	0	1	1	2	4	0	4	0	1	0	0	0	1	0.217984	0.0714543	0.784475	0.171902	0.554025	0.237195
Laceyellasacchari	species	0	0	0	0	0	0	0	1	0	1	0	2	0	4	1	4	0	0	0	1	0	0	0	0	0	0	0	0	0	0	2	0	0	3	0	0	1	1	0	0	1	1	0.186997	0.0192857	1.18273	0.690279	0.438638	0.288078
Syntrophomonaserecta	species	0	0	0	0	0	0	0	0	0	0	0	0	0	0	0	0	0	0	0	0	0	0	0	0	1	0	1	4	1	0	0	0	0	0	0	0	0	0	0	0	0	0	0.186997	0.0192857	0.695199	0.134857	0.188874	0.0297237
Carnobacteriumviridans	species	1	3	1	1	0	0	1	1	1	0	0	0	1	2	1	1	0	0	0	0	0	0	0	0	0	0	0	0	0	0	0	0	0	0	0	0	4	4	2	0	1	5	0.372502	0.183045	1.01044	0.28458	0.33752	0.122424
Brevundimonasdiminuta	species	1	0	0	1	0	0	0	0	0	0	0	0	1	1	3	2	0	2	0	0	0	0	0	0	0	0	0	0	0	0	0	0	0	0	0	0	1	1	4	11	0	0	0.251858	0.0992213	0.695199	0.134857	0.468052	0.186407
Stenotrophomonaskoreensis	species	0	3	0	0	0	0	0	0	0	0	0	0	0	0	0	0	0	0	0	0	0	0	0	0	0	0	0	0	0	0	0	0	0	0	0	0	1	4	2	0	0	0	0.278465	0.203619	0.695199	0.134857	0.188874	0.0297237
Psychrobactercryohalolentis	species	0	2	2	0	0	3	0	0	0	0	0	0	0	0	0	0	0	0	0	0	0	0	0	0	0	0	0	0	0	0	0	0	0	0	0	0	0	0	0	0	0	0	0.415064	0.258412	0.695199	0.134857	0.188874	0.0297237
Paenibacillusbarengoltzii	species	0	1	0	3	0	0	0	0	0	0	0	0	0	0	0	1	0	0	0	0	0	0	1	0	0	0	0	0	0	0	0	0	0	1	0	0	0	0	0	0	0	0	0.310445	0.205206	0.695199	0.134857	0.212723	0.0392935
Brevibacillusthermoruber	species	0	2	1	0	0	0	0	0	0	1	0	0	2	0	0	3	0	0	0	0	0	0	0	0	0	0	0	0	0	0	0	1	0	1	0	0	0	0	0	0	0	1	0.277152	0.135904	0.784475	0.171902	0.326928	0.184236
Paracoccussolventivorans	species	0	3	0	0	1	1	0	1	1	2	0	0	0	0	0	0	0	0	0	0	0	0	0	0	0	0	0	0	0	0	0	0	0	0	0	0	0	0	0	0	0	0	0.340936	0.196959	1.07305	0.301896	0.188874	0.0297237
Syntrophomonaswolfei	species	0	0	0	3	0	0	0	0	0	0	0	0	0	0	2	0	2	0	0	0	0	0	0	0	0	0	0	0	0	0	0	1	2	2	1	2	0	0	0	0	0	0	0.279956	0.208273	0.695199	0.134857	0.308943	0.166649
Acholeplasmalaidlawii	species	0	0	0	0	1	3	0	0	0	0	0	0	0	0	1	2	1	1	0	0	0	0	0	0	0	0	0	0	0	0	0	0	0	0	0	0	2	0	4	1	0	3	0.321959	0.249593	0.695199	0.134857	0.336933	0.110017
Pseudomonasnitroreducens	species	0	0	0	0	0	0	0	3	0	0	0	0	0	0	0	0	0	0	0	0	0	0	0	0	0	0	0	0	0	0	0	0	0	0	0	0	0	0	0	0	0	0	0.186997	0.0192857	1.01024	0.688048	0.188874	0.0297237
Pseudomonasmendocina	species	0	0	0	0	0	0	0	0	0	0	0	0	1	0	0	1	3	3	0	0	0	0	0	0	0	0	0	0	0	0	0	0	0	0	0	0	0	0	0	1	0	1	0.186997	0.0192857	0.695199	0.134857	0.460892	0.298121
Hydrogenophagapalleronii	species	0	0	0	0	0	0	0	0	0	0	0	0	0	0	0	0	0	0	0	0	0	0	0	0	0	0	0	0	0	0	0	3	0	0	0	0	0	0	0	0	0	0	0.186997	0.0192857	0.695199	0.134857	0.188874	0.0297237
Bacilluscoagulans	species	2	1	1	2	0	1	0	0	0	0	0	2	1	0	1	1	0	2	0	0	0	0	0	0	0	0	0	0	0	1	0	1	1	0	0	1	0	0	0	1	1	0	0.41263	0.14814	0.98844	0.745892	0.355348	0.182563
Sphingobacteriummizutaii	species	2	0	0	0	0	0	0	0	0	0	0	0	0	0	0	0	0	0	0	0	0	0	0	0	0	0	0	0	0	0	0	0	0	0	0	0	0	0	0	0	0	0	0.254747	0.159762	0.695199	0.134857	0.188874	0.0297237
Desulfosporosinusmeridiei	species	1	0	0	0	0	0	0	0	0	0	0	0	0	0	1	0	0	1	0	0	0	2	0	0	0	0	0	0	0	0	0	0	0	1	0	0	0	0	0	0	0	0	0.220872	0.084914	0.695199	0.134857	0.25792	0.118965
Bacillusoleronius	species	1	0	0	2	0	1	0	0	0	1	0	0	0	0	0	0	0	0	0	0	0	0	0	0	0	0	0	0	0	0	0	0	0	0	0	0	0	0	0	0	0	0	0.31909	0.15463	0.784475	0.171902	0.188874	0.0297237
Treponemalecithinolyticum	species	1	0	1	0	0	2	0	0	0	0	0	0	0	0	0	0	0	0	0	0	0	0	0	0	0	0	0	0	0	0	0	0	0	0	0	0	0	0	0	0	0	0	0.322539	0.174197	0.695199	0.134857	0.188874	0.0297237
Zimmermannellabifida	species	0	2	0	0	2	2	0	0	0	0	0	0	1	0	0	0	0	0	0	0	0	0	0	0	0	0	0	0	0	0	0	0	0	0	0	0	9	9	5	6	2	6	0.372918	0.192263	0.695199	0.134857	0.222127	0.0843813
Wautersiellafalsenii	species	0	0	1	0	0	0	0	0	0	0	0	0	0	0	2	0	0	0	0	0	0	0	0	0	0	0	0	0	0	0	0	0	0	0	0	0	0	0	0	0	0	0	0.216174	0.0627022	0.695199	0.134857	0.246317	0.124423
Blautiaproducta	species	0	0	0	2	0	0	0	0	0	0	0	0	0	0	1	1	0	0	0	0	0	0	0	0	0	0	1	0	0	0	0	0	0	0	0	0	0	0	0	0	0	0	0.24897	0.139431	0.695199	0.134857	0.241445	0.0578638
Rhodococcusequi	species	0	0	0	0	2	0	0	0	0	0	0	0	0	0	0	0	0	0	0	0	0	0	0	0	0	0	0	0	0	0	0	0	0	0	0	0	0	0	0	0	0	0	0.239449	0.104967	0.695199	0.134857	0.188874	0.0297237
Geobacterlovleyi	species	0	0	0	0	0	2	0	0	0	0	0	0	0	0	0	0	0	0	0	0	0	0	0	0	0	0	0	0	0	0	0	0	0	0	0	0	0	0	0	0	0	0	0.259488	0.17625	0.695199	0.134857	0.188874	0.0297237
Sporosarcinaaquimarina	species	0	0	0	0	0	0	0	2	0	0	0	0	0	2	0	0	0	0	0	0	0	0	0	0	0	0	0	0	0	0	0	0	0	0	0	0	0	1	0	0	0	0	0.186997	0.0192857	0.905226	0.459772	0.251696	0.143408
Pseudomonasfragi	species	0	0	0	0	0	0	0	0	1	0	0	0	0	0	0	0	0	0	0	2	0	0	0	0	0	0	0	0	0	0	0	0	0	0	0	0	0	0	0	0	0	0	0.186997	0.0192857	0.789488	0.195509	0.188874	0.0297237
Thermobifidafusca	species	0	0	0	0	0	0	0	0	0	1	0	0	0	0	0	0	0	0	0	0	0	0	0	0	0	0	0	2	0	1	0	0	0	0	0	0	0	0	0	0	0	0	0.186997	0.0192857	0.784475	0.171902	0.188874	0.0297237
Eubacteriumrectale	species	0	0	0	0	0	0	0	0	0	2	0	0	0	0	0	0	0	0	0	0	0	0	0	0	0	0	0	0	0	0	0	0	0	0	0	0	0	0	0	0	0	0	0.186997	0.0192857	0.873751	0.347298	0.188874	0.0297237
Sulfurimonasdenitrificans	species	0	0	0	0	0	0	0	0	0	0	0	2	0	0	0	0	0	0	0	0	0	0	0	1	0	0	0	0	0	0	0	0	0	0	0	0	0	0	0	0	0	0	0.186997	0.0192857	0.98844	0.745892	0.188874	0.0297237
Bacillusamyloliquefaciens	species	0	0	0	0	0	0	0	0	0	0	0	0	1	2	0	0	0	0	0	0	0	0	0	0	0	0	0	0	0	0	0	0	0	0	0	0	0	0	0	0	0	0	0.186997	0.0192857	0.695199	0.134857	0.284949	0.150414
Dietziamaris	species	0	0	0	0	0	0	0	0	0	0	0	0	0	1	2	0	0	1	0	0	0	0	0	0	0	0	0	0	0	0	0	0	0	0	0	0	0	0	0	0	0	1	0.186997	0.0192857	0.695199	0.134857	0.318053	0.14841
C11_K211	species	0	0	0	0	0	0	0	0	0	0	0	0	0	0	2	0	0	0	0	0	0	0	0	0	0	0	0	0	0	0	0	0	0	0	0	0	0	1	3	0	0	0	0.186997	0.0192857	0.695199	0.134857	0.246317	0.124423
Clostridiumorbiscindens	species	0	0	0	0	0	0	0	0	0	0	0	0	0	0	1	0	0	0	0	0	0	0	0	0	0	0	0	2	0	0	0	0	0	0	0	0	0	1	0	0	0	0	0.186997	0.0192857	0.695199	0.134857	0.217595	0.0637003
Bacteroidescapillosus	species	0	0	0	0	0	0	0	0	0	0	0	0	0	0	0	0	0	0	0	0	0	2	0	0	0	0	0	0	0	0	0	0	0	0	0	0	0	0	0	0	0	0	0.186997	0.0192857	0.695199	0.134857	0.188874	0.0297237
Acinetobactersp.ADP1	species	0	0	0	0	0	0	0	0	0	0	0	0	0	0	0	0	0	0	0	0	0	0	0	1	0	0	0	0	1	2	0	0	0	0	0	0	0	0	0	0	0	0	0.186997	0.0192857	0.695199	0.134857	0.188874	0.0297237
Bacillusbadius	species	0	0	0	0	0	0	0	0	0	0	0	0	0	0	0	0	0	0	0	0	0	0	0	0	0	0	0	2	0	0	0	0	0	0	0	0	0	0	0	0	0	0	0.186997	0.0192857	0.695199	0.134857	0.188874	0.0297237
Parabacteroidesgordonii	species	0	0	0	0	0	0	0	0	0	0	0	0	0	0	0	0	0	0	0	0	0	0	0	0	0	0	0	0	0	2	0	0	0	0	0	1	0	0	0	0	0	0	0.186997	0.0192857	0.695199	0.134857	0.188874	0.0297237
Jeotgalicoccuspsychrophilus	species	1	1	0	0	0	0	0	0	0	0	0	0	0	0	0	0	0	0	0	0	1	0	0	0	0	1	0	0	0	0	0	0	0	0	0	0	1	0	0	0	0	0	0.251361	0.0976987	0.695199	0.134857	0.188874	0.0297237
Burkholderiafungorum	species	1	0	1	0	0	1	0	0	0	0	0	1	0	0	0	0	0	0	0	0	0	0	0	0	0	0	0	0	0	0	0	0	0	0	0	0	0	0	0	0	0	0	0.286294	0.114019	0.84182	0.424009	0.188874	0.0297237
Corynebacteriumvariabile	species	1	0	0	0	0	0	0	0	0	0	0	0	0	0	0	0	0	0	0	0	0	0	0	0	0	0	0	0	0	0	0	0	0	0	0	0	0	0	0	0	0	0	0.220872	0.084914	0.695199	0.134857	0.188874	0.0297237
Bacillusclausii	species	1	0	0	0	0	0	0	0	0	1	0	0	0	0	0	0	0	0	0	0	0	0	0	0	0	0	0	0	0	0	0	0	0	0	0	0	0	0	0	0	0	0	0.220872	0.084914	0.784475	0.171902	0.188874	0.0297237
Lactobacillusfuchuensis	species	1	0	0	0	0	0	0	0	1	0	0	0	0	0	0	0	0	0	0	0	0	0	0	0	0	0	0	0	0	0	0	0	0	0	0	0	0	0	0	0	0	0	0.220872	0.084914	0.789488	0.195509	0.188874	0.0297237
Pseudomonasmandelii	species	0	1	0	0	0	0	0	0	0	0	0	0	0	0	0	0	0	0	0	0	0	0	0	0	0	0	0	0	0	0	0	0	0	0	0	0	0	1	0	0	0	0	0.217487	0.0690812	0.695199	0.134857	0.188874	0.0297237
Eubacteriumcylindroides	species	0	1	0	0	0	1	0	0	0	0	0	0	0	1	0	0	0	0	0	0	0	0	0	0	0	0	1	1	0	0	0	0	1	0	0	0	0	0	0	0	0	0	0.253732	0.106488	0.695199	0.134857	0.220285	0.0761007
Pseudomonasumsongensis	species	0	1	0	0	0	0	0	0	0	0	0	0	0	0	0	0	0	0	0	0	0	0	0	0	0	0	0	0	0	0	0	0	0	0	0	0	0	0	0	0	0	0	0.217487	0.0690812	0.695199	0.134857	0.188874	0.0297237
Ruminococcustorques	species	0	1	0	0	0	0	0	0	0	0	0	0	0	0	0	0	0	0	0	0	0	0	0	0	0	0	0	0	0	0	0	0	0	0	0	0	0	0	0	0	0	0	0.217487	0.0690812	0.695199	0.134857	0.188874	0.0297237
BHSD	species	0	1	0	0	0	0	0	0	1	0	0	0	0	0	0	1	0	0	0	0	0	0	0	0	0	0	0	0	0	0	0	0	0	0	0	1	0	0	1	0	0	0	0.217487	0.0690812	0.789488	0.195509	0.212723	0.0392935
Acinetobacterrhizosphaerae	species	0	1	0	0	0	0	0	0	0	0	0	0	0	0	0	0	0	0	0	0	0	0	0	0	0	0	0	0	0	0	0	0	0	0	0	0	0	1	0	0	0	0	0.217487	0.0690812	0.695199	0.134857	0.188874	0.0297237
Variovoraxparadoxus	species	0	0	1	1	0	1	0	0	0	0	0	0	0	0	0	0	0	0	0	0	0	0	0	0	0	0	0	0	0	0	0	0	0	0	0	0	0	0	0	0	0	0	0.283405	0.106177	0.695199	0.134857	0.188874	0.0297237
Rheinheimeraaquimaris	species	0	0	1	0	0	0	0	0	0	0	0	0	0	0	0	0	0	0	0	0	0	0	0	0	0	0	0	0	0	0	0	0	0	0	0	0	2	2	1	0	0	1	0.216174	0.0627022	0.695199	0.134857	0.188874	0.0297237
Saccharomonosporaviridis	species	0	0	1	1	0	0	0	0	0	0	0	0	0	0	0	0	0	0	0	0	0	0	0	0	0	0	0	0	0	0	0	0	0	0	0	0	0	0	0	0	0	0	0.24716	0.0828083	0.695199	0.134857	0.188874	0.0297237
Ruminococcusflavefaciens	species	0	0	0	1	0	0	0	0	0	0	0	0	0	0	0	0	0	0	0	0	0	0	0	0	0	0	0	0	0	0	0	0	0	0	0	0	0	1	0	0	0	0	0.217984	0.0714543	0.695199	0.134857	0.188874	0.0297237
Agromycesmediolanus	species	0	0	0	1	0	0	0	0	0	0	0	0	0	0	0	0	0	0	0	0	0	0	0	0	0	0	0	0	0	0	0	0	0	0	0	0	0	0	0	0	0	0	0.217984	0.0714543	0.695199	0.134857	0.188874	0.0297237
Brevibacteriumluteolum	species	0	0	0	1	0	0	0	0	0	0	0	0	0	0	0	0	0	0	0	0	0	0	0	0	0	0	0	0	0	0	0	0	0	0	0	0	0	0	0	0	0	0	0.217984	0.0714543	0.695199	0.134857	0.188874	0.0297237
Lactobacillusoligofermentans	species	0	0	0	1	0	0	0	0	0	0	0	0	0	0	0	0	0	0	0	0	0	0	0	0	0	0	0	0	0	0	0	0	0	0	0	0	0	0	2	0	1	0	0.217984	0.0714543	0.695199	0.134857	0.188874	0.0297237
Brevibacillusborstelensis	species	0	0	0	1	0	0	0	0	0	0	0	0	0	0	0	0	0	0	0	0	0	0	0	0	0	0	0	0	0	0	0	0	0	0	0	0	0	0	0	0	0	0	0.217984	0.0714543	0.695199	0.134857	0.188874	0.0297237
Tissierellapraeacuta	species	0	0	0	0	1	1	0	0	0	0	0	1	1	1	1	0	0	0	0	0	0	0	0	0	0	0	0	0	0	0	0	0	0	0	0	0	0	0	0	0	0	0	0.249468	0.0955644	0.84182	0.424009	0.282259	0.0969469
Methylobacteriumradiotolerans	species	0	0	0	0	1	0	0	0	0	0	0	0	0	0	0	0	0	0	0	0	0	0	0	0	0	0	0	0	0	0	0	0	0	0	0	0	0	0	0	0	0	0	0.213223	0.0474982	0.695199	0.134857	0.188874	0.0297237
Rummeliibacillusstabekisii	species	0	0	0	0	0	1	0	0	0	0	0	0	0	0	0	0	0	0	0	0	0	0	0	0	0	0	0	0	0	0	0	0	0	0	0	0	0	0	0	0	0	0	0.223243	0.0956531	0.695199	0.134857	0.188874	0.0297237
Clostridiummetallolevans	species	0	0	0	0	0	1	0	0	0	0	0	0	0	0	0	0	0	0	0	0	0	0	0	0	0	0	0	0	0	0	0	0	0	0	0	0	0	0	0	0	0	0	0.223243	0.0956531	0.695199	0.134857	0.188874	0.0297237
Streptococcusparauberis	species	0	0	0	0	0	1	0	0	0	0	0	0	0	0	0	0	0	0	0	0	0	0	0	0	0	0	0	0	0	0	0	0	0	0	0	0	0	0	0	0	0	1	0.223243	0.0956531	0.695199	0.134857	0.188874	0.0297237
Bacillusacidicola	species	0	0	0	0	0	0	1	0	0	1	0	0	0	0	0	0	0	0	0	0	0	0	0	0	0	0	0	0	0	0	0	0	0	0	0	0	0	0	0	0	0	0	0.186997	0.0192857	0.900417	0.275983	0.188874	0.0297237
Bacillussmithii	species	0	0	0	0	0	0	0	1	0	0	0	0	0	0	0	0	0	0	0	0	0	0	0	0	0	0	0	0	0	0	0	0	0	0	0	0	0	0	0	0	0	0	0.186997	0.0192857	0.800213	0.244231	0.188874	0.0297237
Desulfotomaculumgibsoniae	species	0	0	0	0	0	0	0	1	0	0	1	0	0	0	0	0	0	0	0	0	0	0	0	0	0	0	0	0	0	0	0	0	0	0	0	0	0	0	0	0	0	0	0.186997	0.0192857	0.944272	0.426491	0.188874	0.0297237
Clostridiumultunense	species	0	0	0	0	0	0	0	0	1	0	1	0	0	0	0	0	0	0	0	0	0	0	0	0	0	0	0	0	0	0	0	0	0	0	0	0	1	0	0	0	0	0	0.186997	0.0192857	0.933547	0.404424	0.188874	0.0297237
Desulfovibrioafricanus	species	0	0	0	0	0	0	0	0	1	0	0	0	0	0	0	0	0	0	0	0	0	0	0	0	0	0	0	0	0	0	0	0	0	0	0	0	0	0	0	0	0	0	0.186997	0.0192857	0.789488	0.195509	0.188874	0.0297237
Corynebacteriumamycolatum	species	0	0	0	0	0	0	0	0	0	1	0	0	0	0	0	0	0	0	0	0	0	0	0	0	0	0	0	0	0	0	0	0	0	0	0	0	0	1	0	0	0	0	0.186997	0.0192857	0.784475	0.171902	0.188874	0.0297237
Clostridiumcellulovorans	species	0	0	0	0	0	0	0	0	0	1	0	0	0	0	0	0	0	0	0	0	0	0	0	0	0	0	0	0	0	0	0	0	0	0	0	0	0	0	0	0	0	0	0.186997	0.0192857	0.784475	0.171902	0.188874	0.0297237
Geobacillusthermodenitrificans	species	0	0	0	0	0	0	0	0	0	1	0	0	0	1	0	0	0	0	0	0	0	0	0	0	0	0	0	0	0	0	0	0	0	0	0	0	0	0	0	0	0	0	0.186997	0.0192857	0.784475	0.171902	0.220285	0.0761007
Aneurinibacillusthermoaerophilus	species	0	0	0	0	0	0	0	0	0	0	1	1	0	1	0	0	0	0	0	0	0	0	0	0	0	0	0	0	0	0	0	0	0	0	0	0	0	0	0	0	1	0	0.186997	0.0192857	0.985879	0.538554	0.220285	0.0761007
Flavobacteriumcolumnare	species	0	0	0	0	0	0	0	0	0	0	1	0	0	0	0	0	0	0	0	0	0	0	0	0	0	0	0	0	0	0	0	0	0	0	0	0	0	0	0	0	0	0	0.186997	0.0192857	0.839258	0.413144	0.188874	0.0297237
Sphingomonaswittichii	species	0	0	0	0	0	0	0	0	0	0	0	1	0	0	0	0	0	0	0	0	0	0	0	0	0	0	0	0	0	0	0	0	0	0	0	0	0	0	0	0	0	0	0.186997	0.0192857	0.84182	0.424009	0.188874	0.0297237
Lactococcuslactis	species	0	0	0	0	0	0	0	0	0	0	0	0	1	0	0	0	0	0	0	0	0	0	0	0	0	0	0	0	0	0	0	0	0	0	0	0	0	0	0	0	0	0	0.186997	0.0192857	0.695199	0.134857	0.222127	0.0843813
Staphylococcusequorum	species	0	0	0	0	0	0	0	0	0	0	0	0	1	1	0	0	0	0	0	0	0	0	0	0	1	0	0	0	0	0	0	0	0	1	0	0	1	0	0	1	0	0	0.186997	0.0192857	0.695199	0.134857	0.253538	0.0996945
Bacilluslongiquaesitum	species	0	0	0	0	0	0	0	0	0	0	0	0	0	1	0	1	0	1	0	0	0	0	0	0	0	0	0	0	0	0	0	0	0	0	0	0	0	0	0	0	0	0	0.186997	0.0192857	0.695199	0.134857	0.28446	0.113614
Acinetobacterguillouiae	species	0	0	0	0	0	0	0	0	0	0	0	0	0	1	0	0	0	0	0	0	0	0	0	0	0	0	0	0	0	0	0	0	0	0	0	0	0	0	0	0	0	0	0.186997	0.0192857	0.695199	0.134857	0.220285	0.0761007
Micrococcusluteus	species	0	0	0	0	0	0	0	0	0	0	0	0	0	1	0	0	0	0	0	0	0	0	0	0	0	0	0	0	0	0	0	0	0	0	0	0	0	0	0	0	0	0	0.186997	0.0192857	0.695199	0.134857	0.220285	0.0761007
Paenibacillusborealis	species	0	0	0	0	0	0	0	0	0	0	0	0	0	1	0	0	0	1	0	0	0	0	0	0	0	0	0	0	0	0	0	0	0	0	0	0	0	0	0	0	0	0	0.186997	0.0192857	0.695199	0.134857	0.26061	0.125178
Psychrobactermarincola	species	0	0	0	0	0	0	0	0	0	0	0	0	0	0	1	0	0	0	0	0	0	0	0	0	0	0	0	0	0	0	0	0	0	0	0	0	0	0	0	0	0	0	0.186997	0.0192857	0.695199	0.134857	0.217595	0.0637003
Victivallisvadensis	species	0	0	0	0	0	0	0	0	0	0	0	0	0	0	1	1	0	0	0	0	0	0	0	0	0	0	0	0	0	0	0	0	0	0	0	0	1	0	0	1	1	1	0.186997	0.0192857	0.695199	0.134857	0.241445	0.0578638
Bacilluspsychrodurans	species	0	0	0	0	0	0	0	0	0	0	0	0	0	0	1	0	0	0	0	0	0	0	0	0	0	0	0	0	0	0	0	0	0	0	0	0	0	0	0	0	0	0	0.186997	0.0192857	0.695199	0.134857	0.217595	0.0637003
Paenibacillusmacerans	species	0	0	0	0	0	0	0	0	0	0	0	0	0	0	0	1	0	0	0	0	0	0	0	0	0	0	0	0	0	0	0	0	0	0	0	0	0	0	0	0	0	0	0.186997	0.0192857	0.695199	0.134857	0.212723	0.0392935
Ruminococcusbromii	species	0	0	0	0	0	0	0	0	0	0	0	0	0	0	0	1	0	0	0	0	0	0	0	0	0	0	0	0	0	0	0	0	0	0	0	0	0	0	0	0	0	0	0.186997	0.0192857	0.695199	0.134857	0.212723	0.0392935
Clostridiumchauvoei	species	0	0	0	0	0	0	0	0	0	0	0	0	0	0	0	1	0	0	0	0	0	0	0	0	0	0	0	0	0	0	0	0	0	0	0	0	0	0	0	0	0	0	0.186997	0.0192857	0.695199	0.134857	0.212723	0.0392935
Thermobisporabispora	species	0	0	0	0	0	0	0	0	0	0	0	0	0	0	0	0	1	0	0	0	0	0	0	0	0	0	0	0	0	0	0	0	0	0	0	0	0	0	0	0	0	0	0.186997	0.0192857	0.695199	0.134857	0.220187	0.0756558
Lactobacillusbrevis	species	0	0	0	0	0	0	0	0	0	0	0	0	0	0	0	0	0	1	0	0	0	0	0	0	0	0	0	0	0	0	0	0	0	0	1	0	0	0	0	0	0	0	0.186997	0.0192857	0.695199	0.134857	0.229199	0.115304
Geobacillusdebilis	species	0	0	0	0	0	0	0	0	0	0	0	0	0	0	0	0	0	1	0	0	0	0	0	0	0	0	0	0	0	0	0	0	0	0	0	0	0	1	1	0	0	0	0.186997	0.0192857	0.695199	0.134857	0.229199	0.115304
Flavobacteriumgelidilacus	species	0	0	0	0	0	0	0	0	0	0	0	0	0	0	0	0	0	1	0	0	0	0	0	0	0	1	0	0	0	0	0	0	0	0	0	0	0	0	0	0	0	0	0.186997	0.0192857	0.695199	0.134857	0.229199	0.115304
Facklamiasourekii	species	0	0	0	0	0	0	0	0	0	0	0	0	0	0	0	0	0	0	0	1	1	0	0	0	0	0	0	0	0	0	0	0	0	0	0	0	0	0	0	0	0	0	0.186997	0.0192857	0.695199	0.134857	0.188874	0.0297237
Clostridiumthermopalmarium	species	0	0	0	0	0	0	0	0	0	0	0	0	0	0	0	0	0	0	0	0	0	0	0	0	1	0	0	0	0	0	0	0	0	0	0	0	0	0	0	0	0	0	0.186997	0.0192857	0.695199	0.134857	0.188874	0.0297237
Lactobacillusfermentum	species	0	0	0	0	0	0	0	0	0	0	0	0	0	0	0	0	0	0	0	0	0	0	0	0	1	0	0	0	0	0	0	0	0	0	0	0	0	0	0	0	0	0	0.186997	0.0192857	0.695199	0.134857	0.188874	0.0297237
Pelotomaculumthermopropionicum	species	0	0	0	0	0	0	0	0	0	0	0	0	0	0	0	0	0	0	0	0	0	0	0	0	1	0	1	0	0	0	0	0	0	0	0	0	0	0	0	0	0	0	0.186997	0.0192857	0.695199	0.134857	0.188874	0.0297237
Thauerasp.MZ1T	species	0	0	0	0	0	0	0	0	0	0	0	0	0	0	0	0	0	0	0	0	0	0	0	0	0	1	0	0	0	0	0	0	0	0	0	0	0	0	0	0	0	0	0.186997	0.0192857	0.695199	0.134857	0.188874	0.0297237
Methanobrevibactersmithii	species	0	0	0	0	0	0	0	0	0	0	0	0	0	0	0	0	0	0	0	0	0	0	0	0	0	0	0	1	0	0	0	0	0	0	0	0	0	0	0	0	0	0	0.186997	0.0192857	0.695199	0.134857	0.188874	0.0297237
Halomonasnitritophilus	species	0	0	0	0	0	0	0	0	0	0	0	0	0	0	0	0	0	0	0	0	0	0	0	0	0	0	0	1	0	0	0	0	0	0	0	0	0	0	0	0	0	0	0.186997	0.0192857	0.695199	0.134857	0.188874	0.0297237
Desulfotomaculumthermobenzoicum	species	0	0	0	0	0	0	0	0	0	0	0	0	0	0	0	0	0	0	0	0	0	0	0	0	0	0	0	0	0	0	1	1	1	1	0	0	0	0	0	0	0	0	0.186997	0.0192857	0.695199	0.134857	0.188874	0.0297237
Actinomaduravinacea	species	0	0	0	0	0	0	0	0	0	0	0	0	0	0	0	0	0	0	0	0	0	0	0	0	0	0	0	0	0	0	1	0	0	0	0	0	0	0	0	0	0	0	0.186997	0.0192857	0.695199	0.134857	0.188874	0.0297237
Oligellaurethralis	species	0	0	0	0	0	0	0	0	0	0	0	0	0	0	0	0	0	0	0	0	0	0	0	0	0	0	0	0	0	0	0	1	1	1	0	0	0	0	0	0	0	0	0.186997	0.0192857	0.695199	0.134857	0.188874	0.0297237
Methanogeniummarinum	species	0	0	0	0	0	0	0	0	0	0	0	0	0	0	0	0	0	0	0	0	0	0	0	0	0	0	0	0	0	0	0	0	0	1	0	0	0	0	0	0	0	0	0.186997	0.0192857	0.695199	0.134857	0.188874	0.0297237
Myroidesodoratimimus	species	0	0	0	0	0	0	0	0	0	0	0	0	0	0	0	0	0	0	0	0	0	0	0	0	0	0	0	0	0	0	0	0	0	1	0	0	0	0	0	0	0	0	0.186997	0.0192857	0.695199	0.134857	0.188874	0.0297237
Lactobacillusmanihotivorans	species	0	0	0	0	0	0	0	0	0	0	0	0	0	0	0	0	0	0	0	0	0	0	0	0	0	0	0	0	0	0	0	0	0	0	1	0	0	0	0	0	0	0	0.186997	0.0192857	0.695199	0.134857	0.188874	0.0297237
p-1630-c5	species	0	0	0	0	0	0	0	0	0	0	0	0	0	0	0	0	0	0	0	0	0	0	0	0	0	0	0	0	0	0	0	0	0	0	0	0	11	26	8	1	0	1	0.186997	0.0192857	0.695199	0.134857	0.188874	0.0297237
Paracoccusversutus	species	0	0	0	0	0	0	0	0	0	0	0	0	0	0	0	0	0	0	0	0	0	0	0	0	0	0	0	0	0	0	0	0	0	0	0	0	1	1	0	0	0	0	0.186997	0.0192857	0.695199	0.134857	0.188874	0.0297237
Bacteroidescoprosuis	species	0	0	0	0	0	0	0	0	0	0	0	0	0	0	0	0	0	0	0	0	0	0	0	0	0	0	0	0	0	0	0	0	0	0	0	0	1	0	0	0	0	1	0.186997	0.0192857	0.695199	0.134857	0.188874	0.0297237
Sphingobacteriumfaecium	species	0	0	0	0	0	0	0	0	0	0	0	0	0	0	0	0	0	0	0	0	0	0	0	0	0	0	0	0	0	0	0	0	0	0	0	0	1	0	0	0	0	0	0.186997	0.0192857	0.695199	0.134857	0.188874	0.0297237
Coprococcuscatus	species	0	0	0	0	0	0	0	0	0	0	0	0	0	0	0	0	0	0	0	0	0	0	0	0	0	0	0	0	0	0	0	0	0	0	0	0	1	0	1	0	0	0	0.186997	0.0192857	0.695199	0.134857	0.188874	0.0297237
Anaerofustisstercorihominis	species	0	0	0	0	0	0	0	0	0	0	0	0	0	0	0	0	0	0	0	0	0	0	0	0	0	0	0	0	0	0	0	0	0	0	0	0	2	2	2	0	0	0	0.186997	0.0192857	0.695199	0.134857	0.188874	0.0297237
Lactobacillusvitulinus	species	0	0	0	0	0	0	0	0	0	0	0	0	0	0	0	0	0	0	0	0	0	0	0	0	0	0	0	0	0	0	0	0	0	0	0	0	3	1	3	1	0	2	0.186997	0.0192857	0.695199	0.134857	0.188874	0.0297237
hoa12_73A10	species	0	0	0	0	0	0	0	0	0	0	0	0	0	0	0	0	0	0	0	0	0	0	0	0	0	0	0	0	0	0	0	0	0	0	0	0	2	5	1	0	0	2	0.186997	0.0192857	0.695199	0.134857	0.188874	0.0297237
Desulfobulbusrhabdoformis	species	0	0	0	0	0	0	0	0	0	0	0	0	0	0	0	0	0	0	0	0	0	0	0	0	0	0	0	0	0	0	0	0	0	0	0	0	0	1	0	0	0	0	0.186997	0.0192857	0.695199	0.134857	0.188874	0.0297237
Bdellovibriobacteriovorus	species	0	0	0	0	0	0	0	0	0	0	0	0	0	0	0	0	0	0	0	0	0	0	0	0	0	0	0	0	0	0	0	0	0	0	0	0	0	2	1	0	0	0	0.186997	0.0192857	0.695199	0.134857	0.188874	0.0297237
Jonesiadenitrificans	species	0	0	0	0	0	0	0	0	0	0	0	0	0	0	0	0	0	0	0	0	0	0	0	0	0	0	0	0	0	0	0	0	0	0	0	0	0	1	0	0	0	1	0.186997	0.0192857	0.695199	0.134857	0.188874	0.0297237
Clostridiummethylpentosum	species	0	0	0	0	0	0	0	0	0	0	0	0	0	0	0	0	0	0	0	0	0	0	0	0	0	0	0	0	0	0	0	0	0	0	0	0	0	1	0	1	0	0	0.186997	0.0192857	0.695199	0.134857	0.188874	0.0297237
Helcococcusovis	species	0	0	0	0	0	0	0	0	0	0	0	0	0	0	0	0	0	0	0	0	0	0	0	0	0	0	0	0	0	0	0	0	0	0	0	0	0	2	1	1	0	0	0.186997	0.0192857	0.695199	0.134857	0.188874	0.0297237
Methylobacteriumadhaesivum	species	0	0	0	0	0	0	0	0	0	0	0	0	0	0	0	0	0	0	0	0	0	0	0	0	0	0	0	0	0	0	0	0	0	0	0	0	0	1	0	0	0	0	0.186997	0.0192857	0.695199	0.134857	0.188874	0.0297237
Streptococcusalactolyticus	species	0	0	0	0	0	0	0	0	0	0	0	0	0	0	0	0	0	0	0	0	0	0	0	0	0	0	0	0	0	0	0	0	0	0	0	0	0	0	1	0	0	0	0.186997	0.0192857	0.695199	0.134857	0.188874	0.0297237
Clostridiumleptum	species	0	0	0	0	0	0	0	0	0	0	0	0	0	0	0	0	0	0	0	0	0	0	0	0	0	0	0	0	0	0	0	0	0	0	0	0	0	0	1	0	0	0	0.186997	0.0192857	0.695199	0.134857	0.188874	0.0297237
Pseudaminobactersalicylatoxidans	species	0	0	0	0	0	0	0	0	0	0	0	0	0	0	0	0	0	0	0	0	0	0	0	0	0	0	0	0	0	0	0	0	0	0	0	0	0	0	0	0	2	1	0.186997	0.0192857	0.695199	0.134857	0.188874	0.0297237
Alkalibacteriumiburiense	species	0	0	0	0	0	0	0	0	0	0	0	0	0	0	0	0	0	0	0	0	0	0	0	0	0	0	0	0	0	0	0	0	0	0	0	0	0	0	0	0	0	2	0.186997	0.0192857	0.695199	0.134857	0.188874	0.0297237
Parabacteroidesjohnsonii	species	0	0	0	0	0	0	0	0	0	0	0	0	0	0	0	0	0	0	0	0	0	0	0	0	0	0	0	0	0	0	0	0	0	0	0	0	0	0	0	0	0	2	0.186997	0.0192857	0.695199	0.134857	0.188874	0.0297237
Alicyclobacillusacidocaldarius	species	0	0	0	0	0	0	0	0	0	0	0	0	0	0	0	0	0	0	0	0	0	0	0	0	0	0	0	0	0	0	0	0	0	0	0	0	0	0	0	0	0	1	0.186997	0.0192857	0.695199	0.134857	0.188874	0.0297237
[truncated: 8 more columns]

## Sheet: worksheet2_archaea
		CSTR01	CSTR02	CSTR03	CSTR04	CSTR05	CSTR06	CSTR01	CSTR02	CSTR03	CSTR04	CSTR05	CSTR06	CSTR01	CSTR02	CSTR03	CSTR04	CSTR05	CSTR06	CSTR01	CSTR02	CSTR03	CSTR04	CSTR05	CSTR06	CSTR01	CSTR02	CSTR03	CSTR04	CSTR05	CSTR06	CSTR01	CSTR02	CSTR03	CSTR04	CSTR05	CSTR06	CSTR01	CSTR02	CSTR03	CSTR04	CSTR05	CSTR06
		V1-V2	V1-V2	V1-V2	V1-V2	V1-V2	V1-V2	V3	V3	V3	V3	V3	V3	V4	V4	V4	V4	V4	V4	V5-V6	V5-V6	V5-V6	V5-V6	V5-V6	V5-V6	V7-V8	V7-V8	V7-V8	V7-V8	V7-V8	V7-V8	V9	V9	V9	V9	V9	V9	AMPL	AMPL	AMPL	AMPL	AMPL	AMPL	V1-V2		V3		V4
Total assigned		35137	36870	36697	42082	45760	31367	12290	12305	12552	9436	20075	12995	64759	69022	74828	92271	68414	54347	6413	7586	8308	6406	6209	6425	60064	67425	62823	66948	65891	51885	417	368	389	357	458	250	50434	49410	50721	41558	51386	49824	Average	STD	Average	STD	Average	STD
Archaea	domain	20642	21854	21810	15958	33833	21178	12271	12274	12521	9395	20065	12937	18159	18981	21234	18898	30884	19976	2212	2356	2216	1681	2939	1945	23021	26012	22360	20086	36514	23210	369	332	325	289	429	172	1061	905	990	620	1909	2074	3692.73	689.045	6193.1	8.72858	1927.96	488.693
Euryarchaeota	phylum	20642	21854	21810	15958	33833	21178	12271	12273	12521	9392	20064	12937	18157	18980	21233	18893	30883	19976	2211	2356	2216	1680	2939	1945	23021	26011	22360	20086	36512	23210	369	332	325	289	429	172	1061	905	990	620	1909	2074	3692.73	689.045	6192.63	9.05841	1927.83	488.765
Methanoculleus	genus	20523	21729	21707	14624	33748	21062	12116	12106	12377	8335	19969	12780	17888	18748	20979	15655	30723	19753	2059	2154	2085	1476	2844	1868	19691	22347	19077	14547	31561	19814	363	328	323	281	428	172	969	771	913	365	1874	2024	3644.26	748.415	6020.35	240.452	1873.56	537.582
Methanosarcina	genus	0	0	0	1161	8	34	0	0	0	875	8	30	0	1	1	2937	13	53	0	0	0	108	1	4	1	0	0	2999	13	62	0	0	0	0	0	0	0	0	0	119	1	5	30.0185	63.2945	99.253	213.455	34.2637	73.1224
Methanothermobacter	genus	1	2	2	64	0	7	0	0	0	23	1	0	4	2	2	28	0	6	0	0	0	0	0	0	3	2	0	104	2	6	0	0	0	0	0	0	3	4	1	103	4	7	2.11265	3.37542	3.06552	5.69177	0.64002	0.627531
Methanobrevibacter	genus	23	20	17	9	4	7	7	8	2	3	0	6	21	10	24	10	4	8	2	1	0	0	0	0	27	24	25	19	6	7	0	0	0	0	0	0	45	81	33	11	10	7	2.42674	1.26348	2.72548	1.46065	1.23258	0.636028
Methanocorpusculum	genus	0	2	2	3	0	11	0	0	0	2	0	16	2	1	1	3	0	24	0	0	1	0	0	0	0	0	0	1	0	13	0	0	0	0	0	0	7	6	8	1	2	12	0.715122	0.7621	1.98506	2.80121	0.641601	0.992573
Methanobacterium	genus	0	0	0	4	2	1	0	0	0	3	0	0	0	0	0	5	1	0	0	0	0	0	0	0	0	0	0	6	0	1	0	0	0	0	0	0	0	2	1	3	1	0	0.342498	0.204554	0.8206	0.813005	0.161386	0.113216
Methanofollis	genus	0	0	0	0	0	0	0	0	0	0	0	0	5	2	2	3	2	0	1	0	0	0	0	0	0	2	0	1	0	0	0	0	0	0	0	0	0	0	0	0	0	0	0.165914	0.0200446	0.491594	0.101229	0.291625	0.1385
Methanosphaera	genus	0	0	0	0	0	0	0	0	0	0	0	0	0	0	1	0	0	0	0	0	0	0	0	0	0	0	0	0	0	0	0	0	0	0	0	0	2	0	1	1	0	0	0.165914	0.0200446	0.491594	0.101229	0.104014	0.0309015
Methanogenium	genus	0	0	0	0	0	0	0	0	0	0	0	0	0	0	0	0	0	0	0	0	0	0	0	0	0	0	0	1	0	0	0	0	0	0	0	0	0	0	0	0	0	0	0.165914	0.0200446	0.491594	0.101229	0.0901845	0.0140706
Methanomicrobia	class	20532	21741	21714	15793	33758	21113	12135	12124	12387	9218	19991	12833	17927	18789	21003	18615	30756	19847	2183	2327	2182	1651	2929	1931	22806	25782	22117	19746	36348	23097	369	332	324	288	429	172	976	777	921	485	1877	2042	3675.71	693.437	6126.48	34.1287	1910.62	491.511
Methanobacteria	class	25	23	19	80	8	17	9	11	2	39	1	8	38	24	45	123	9	24	3	3	1	3	2	1	30	29	25	137	8	14	0	0	0	0	0	0	56	99	43	123	15	15	4.79257	3.36896	7.30507	8.71634	3.65216	2.31604
Methanomicrobiaceae	family	20529	21737	21711	14628	33749	21065	12135	12123	12384	8337	19979	12787	17908	18769	20989	15664	30735	19757	2083	2179	2104	1490	2859	1882	21061	23817	20340	15426	33541	21170	366	329	323	282	428	172	969	771	913	365	1874	2024	3644.99	748.322	6025.25	241.962	1874.69	537.554
Methanosarcinaceae	family	0	0	0	1161	8	35	0	0	0	875	8	30	0	1	1	2939	13	53	0	0	0	108	1	4	1	0	0	3001	13	63	0	0	0	6	0	0	0	0	0	119	1	5	30.0515	63.2825	99.253	213.455	34.2862	73.1725
Methanobacteriaceae	family	25	23	19	80	8	17	9	11	2	39	1	8	38	24	45	123	9	24	3	3	1	3	2	1	30	29	25	137	8	14	0	0	0	0	0	0	56	99	43	123	15	15	4.79257	3.36896	7.30507	8.71634	3.65216	2.31604
Methanocorpusculaceae	family	0	2	2	3	0	11	0	0	0	2	0	16	2	1	2	3	0	29	0	0	1	0	0	0	0	0	0	3	0	19	0	0	0	0	0	0	7	6	8	1	2	13	0.715122	0.7621	1.98506	2.80121	0.750637	1.1989
Methanomicrobiales	order	20532	21741	21714	14632	33750	21078	12135	12124	12387	8339	19983	12803	17927	18787	21000	15672	30741	19793	2183	2326	2182	1540	2927	1927	22804	25782	22117	16738	36335	23033	369	331	323	282	429	172	976	777	921	366	1876	2037	3645.83	748.459	6027.28	242.2	1876.29	537.841
Methanosarcinales	order	0	0	0	1161	8	35	0	0	0	875	8	30	0	1	1	2940	13	53	0	0	0	108	1	4	1	0	0	3002	13	63	0	0	0	6	0	0	0	0	0	119	1	5	30.0515	63.2825	99.253	213.455	34.2974	73.1976
Methanobacteriales	order	25	23	19	80	8	17	9	11	2	39	1	8	38	24	45	123	9	24	3	3	1	3	2	1	30	29	25	137	8	14	0	0	0	0	0	0	56	99	43	123	15	15	4.79257	3.36896	7.30507	8.71634	3.65216	2.31604
Methanoculleusthermophilus	species	167	84	104	250	228	84	23	13	16	35	35	7	202	71	131	350	323	97	5	4	5	9	8	2	204	82	108	268	287	90	0	0	0	0	0	0	49	11	21	22	50	29	24.4497	8.51646	11.0406	6.27149	16.8523	8.00646
Methanoculleusmarisnigri	species	202	196	185	163	215	114	0	0	0	0	0	0	0	0	0	1	0	0	1	1	0	0	0	0	0	1	0	0	0	0	64	58	40	37	67	28	0	0	0	0	0	0	29.4645	4.68174	0.491594	0.101229	0.1014	0.0177022
Methanothermobacterthermautotrophicus	species	1	2	2	64	0	7	0	0	0	23	1	0	4	2	2	28	0	6	0	0	0	0	0	0	3	2	0	104	2	6	0	0	0	0	0	0	3	4	1	103	4	7	2.11265	3.37542	3.06552	5.69177	0.64002	0.627531
Methanoculleusbourgensis	species	0	1	0	1	1	0	0	0	0	0	1	0	11	25	10	3	10	8	0	1	1	0	2	4	3	3	1	0	1	1	0	0	0	0	0	0	0	0	0	0	0	0	0.241187	0.0634684	0.543142	0.068837	1.11631	0.615984
Methanocorpusculumlabreanum	species	0	2	2	3	0	11	0	0	0	0	0	4	1	1	0	1	0	4	0	0	1	0	0	0	0	0	0	0	0	12	0	0	0	0	0	0	7	6	8	1	2	12	0.715122	0.7621	0.810127	0.713285	0.208537	0.167212
Methanofollisliminatans	species	0	0	0	0	0	0	0	0	0	0	0	0	4	2	2	3	2	0	1	0	0	0	0	0	0	2	0	1	0	0	0	0	0	0	0	0	0	0	0	0	0	0	0.165914	0.0200446	0.491594	0.101229	0.275646	0.106742
Methanosarcinaacetivorans	species	0	0	0	0	0	0	0	0	0	2	0	0	0	0	0	2	0	0	0	0	0	3	0	1	0	0	0	3	0	0	0	0	0	0	0	0	0	0	0	0	0	0	0.165914	0.0200446	0.710931	0.56903	0.112615	0.0410677
Methanobrevibactersmithii	species	0	0	0	0	0	0	0	0	0	1	0	0	0	0	0	0	0	0	0	1	0	0	0	0	0	0	0	0	0	0	0	0	0	0	0	0	0	0	0	0	0	0	0.165914	0.0200446	0.601262	0.326933	0.0901845	0.0140706
Methanosarcinamazei	species	0	0	0	0	0	0	0	0	0	1	0	0	0	1	0	0	0	0	0	0	0	0	0	0	0	0	0	0	0	0	0	0	0	0	0	0	0	0	0	1	0	0	0.165914	0.0200446	0.601262	0.326933	0.105177	0.036264
Methanogeniummarinum	species	0	0	0	0	0	0	0	0	0	0	0	0	0	0	0	0	0	0	0	0	0	0	0	0	0	0	0	1	0	0	0	0	0	0	0	0	0	0	0	0	0	0	0.165914	0.0200446	0.491594	0.101229	0.0901845	0.0140706
[truncated: 8 more columns]

## Sheet: caption
Supplementary Table S5. Number of reads assigned to different hypervariable regions in Bacteria (worksheet 1) and Archaea (worksheet 2). (A) Taxonomy; (B) taxonomic level; (C-H) number of reads assigned to hypervariable regions V1-V2 in the six samples examined; (J-N) number of reads assigned to hypervariable region V3 in the six samples examined; (O-T) number of reads assigned to hypervariable r…
