# Supplementary material for: Taxonomy of anaerobic digestion microbiome reveals biases associated with the applied high throughput sequencing strategies
Source: Sci Rep. 2018 Jan 31;8:1926. doi: 10.1038/s41598-018-20414-0 (PMC5792648; doi:10.1038/s41598-018-20414-0)
Supplement: Supplementary file 7 — Supplementary Table S6 [file 41598_2018_20414_MOESM7_ESM.xlsx]

## Sheet: Supplementary_Table_S6
16S rRNA bacterial sequences clustered at 97% similarity					16S rRNA bacterial sequences clustered at 99% similarity					16S rRNA archaeal sequences clustered at 97% similarity					16S rRNA archaeal sequences clustered at 99% similarity
		16S rRNA matching primers	16S rRNA NOT matching primers				16S rRNA matching primers	16S rRNA NOT matching primers				16S rRNA matching primers	16S rRNA NOT matching primers				16S rRNA matching primers	16S rRNA NOT matching primers
Clostridia	class	789	34		Clostridia	class	1089	44		Methanomicrobia	class	23	6		Methanomicrobia	class	28	6
Bacilli	class	95	1		Gammaproteobacteria	class	124	4		Methanobacteria	class	2	0		Methanobacteria	class	2	0
Gammaproteobacteria	class	94	4		Bacilli	class	111	1		Thermoplasmata	class	1	0		Thermoplasmata	class	2	0
Betaproteobacteria	class	61	2		Betaproteobacteria	class	83	2
Synergistia	class	42	3		Bacteroidia	class	63	5		Archaea	domain	26	6		Archaea	domain	32	6
Bacteroidia	class	38	5		Synergistia	class	60	5
Actinobacteria	class	18	2		Actinobacteria	class	22	2		Methanomicrobiaceae	family	9	4		Methanomicrobiaceae	family	13	4
Deltaproteobacteria	class	18	1		Deltaproteobacteria	class	20	1		Methanosarcinaceae	family	8	0		Methanosarcinaceae	family	8	0
OPB46	class	18	1		OPB46	class	20	1		Methanobacteriaceae	family	2	0		Methanobacteriaceae	family	2	0
Erysipelotrichi	class	14	0		Erysipelotrichi	class	18	0		Methanocorpusculaceae	family	1	0		Methanocorpusculaceae	family	2	0
Thermotogae	class	12	1		Thermotogae	class	16	1		WCHD3-02	family	1	0		WCHD3-02	family	2	0
ML615J-28	class	10	1		ML615J-28	class	14	1
Alphaproteobacteria	class	9	0		Alphaproteobacteria	class	9	0		Methanoculleus	genus	9	4		Methanoculleus	genus	13	4
Spirochaetes	class	4	4		TG3-1	class	8	0		Methanosarcina	genus	8	0		Methanosarcina	genus	8	0
Epsilonproteobacteria	class	4	0		Epsilonproteobacteria	class	7	0		Methanobrevibacter	genus	1	0		Methanocorpusculum	genus	2	0
TG3-1	class	4	0		Verruco-5	class	6	0		Methanocorpusculum	genus	1	0		Methanobrevibacter	genus	1	0
Mollicutes	class	4	0		Sphingobacteria	class	5	1		Methanothermobacter	genus	1	0		Methanothermobacter	genus	1	0
Verruco-5	class	4	0		Mollicutes	class	4	0
Sphingobacteria	class	3	1		Spirochaetes	class	4	5		Methanomicrobiales	order	10	4		Methanomicrobiales	order	15	4
Flavobacteria	class	3	0		Flavobacteria	class	3	0		Methanosarcinales	order	8	0		Methanosarcinales	order	8	0
Deinococci	class	2	0		Lentisphaerae	class	3	0		Methanobacteriales	order	2	0		E2	order	2	0
OPB56	class	2	0		WWE1	class	3	0		E2	order	1	0		Methanobacteriales	order	2	0
Anaerolineae	class	2	0		Deinococci	class	2	0
Lentisphaerae	class	2	0		OPB56	class	2	0		Euryarchaeota	phylum	26	6		Euryarchaeota	phylum	32	6
WWE1	class	2	0		Anaerolineae	class	2	0
Phycisphaerae	class	2	0		MVS-40	class	2	0		Methanoculleusthermophilus	species	3	1		Methanoculleusthermophilus	species	4	1
MVS-40	class	1	0		Phycisphaerae	class	2	0		Methanothermobacterthermautotrophicus	species	1	0		Methanocorpusculumlabreanum	species	2	0
										Methanocorpusculumlabreanum	species	1	0		Methanothermobacterthermautotrophicus	species	1	0
Bacteria	domain	1330	66		Bacteria	domain	1795	81		Methanosarcinaacetivorans	species	1	0		Methanosarcinaacetivorans	species	1	0
										Methanoculleusbourgensis	species	0	1		Methanoculleusbourgensis	species	0	1
Clostridiaceae	family	201	11		Clostridiaceae	family	243	11
ClostridialesFamilyXI.IncertaeSedis	family	43	0		ClostridialesFamilyXI.IncertaeSedis	family	70	0
Syntrophomonadaceae	family	40	1		Pseudomonadaceae	family	58	1
Pseudomonadaceae	family	39	1		Alcaligenaceae	family	52	1
Alcaligenaceae	family	35	1		Syntrophomonadaceae	family	45	2
Lachnospiraceae	family	25	0		Thermoanaerobacteraceae	family	43	2
Ruminococcaceae	family	24	2		Porphyromonadaceae	family	39	0
Dethiosulfovibrionaceae	family	22	0		Anaerobaculaceae	family	33	5
Thermoanaerobacteraceae	family	20	0		Ruminococcaceae	family	31	4
TIBD11	family	18	1		Anaerobrancaceae	family	31	1
Moraxellaceae	family	18	0		Lachnospiraceae	family	29	0
Porphyromonadaceae	family	18	0		Dethiosulfovibrionaceae	family	23	0
Anaerobaculaceae	family	17	3		Carnobacteriaceae	family	21	0
Turicibacteraceae	family	17	0		Moraxellaceae	family	21	0
Anaerobrancaceae	family	16	0		TIBD11	family	20	1
Comamonadaceae	family	15	1		ML1228J-1	family	19	0
ML1228J-1	family	15	0		Turicibacteraceae	family	19	0
Carnobacteriaceae	family	14	0		Halanaerobiaceae	family	19	0
Thermotogaceae	family	12	1		Comamonadaceae	family	18	1
Peptococcaceae	family	12	0		Thermotogaceae	family	16	1
YAB3B13	family	11	0		Erysipelotrichaceae	family	15	0
Erysipelotrichaceae	family	11	0		Peptococcaceae	family	14	0
Bacillaceae	family	10	0		Aerococcaceae	family	14	0
D2	family	10	0		YAB3B13	family	13	0
Aerococcaceae	family	10	0		D2	family	13	0
Halanaerobiaceae	family	8	0		Bacillaceae	family	10	0
Planococcaceae	family	7	0		Corynebacteriaceae	family	9	0
Eubacteriaceae	family	7	0		Oceanospirillaceae	family	9	1
Corynebacteriaceae	family	7	0		ClostridialesFamilyXIII.IncertaeSedis	family	8	0
Desulfomicrobiaceae	family	7	0		Xanthomonadaceae	family	8	0
Oceanospirillaceae	family	6	1		Desulfomicrobiaceae	family	8	0
ClostridialesFamilyXIII.IncertaeSedis	family	6	0		Planococcaceae	family	7	0
Xanthomonadaceae	family	6	0		Eubacteriaceae	family	7	0
Acholeplasmataceae	family	4	0		Flammeovirgaceae	family	5	1
Rhodobacteraceae	family	4	0		Desulfitobacteraceae	family	5	0
Thermoactinomycetaceae	family	4	0		Thermoactinomycetaceae	family	5	0
Spirochaetaceae	family	4	0		Rhodocyclaceae	family	5	0
Dietziaceae	family	4	0		Campylobacteraceae	family	5	0
Desulfobulbaceae	family	4	0		Dietziaceae	family	5	0
Flammeovirgaceae	family	3	1		Desulfobulbaceae	family	5	0
Flavobacteriaceae	family	3	0		Acholeplasmataceae	family	4	0
vadinHA31	family	3	0		Rhodobacteraceae	family	4	0
Desulfovibrionaceae	family	3	0		Synergistaceae	family	4	0
Halomonadaceae	family	3	0		Spirochaetaceae	family	4	0
Synergistaceae	family	3	0		Marinilabiaceae	family	4	3
Rhodocyclaceae	family	3	0		Flavobacteriaceae	family	3	0
Haloplasmataceae	family	3	0		Peptostreptococcaceae	family	3	0
Catabacteriaceae	family	3	0		vadinHA31	family	3	0
Marinilabiaceae	family	2	3		Desulfovibrionaceae	family	3	0
SHA-31	family	2	0		Halomonadaceae	family	3	0
Peptostreptococcaceae	family	2	0		Haloplasmataceae	family	3	0
Enterococcaceae	family	2	0		Catabacteriaceae	family	3	0
Helicobacteraceae	family	2	0		SHA-4	family	3	0
Microbacteriaceae	family	2	0		SHA-31	family	2	0
Desulfitobacteraceae	family	2	0		Enterococcaceae	family	2	0
Alteromonadaceae	family	2	0		Helicobacteraceae	family	2	0
SHA-4	family	2	0		Microbacteriaceae	family	2	0
Campylobacteraceae	family	2	0		Alteromonadaceae	family	2	0
Deinococcaceae	family	2	0		Bifidobacteriaceae	family	2	0
Staphylococcaceae	family	2	0		Deinococcaceae	family	2	0
Oxalobacteraceae	family	2	0		Staphylococcaceae	family	2	0
Veillonellaceae	family	1	0		Oxalobacteraceae	family	2	0
Symbiobacteriaceae	family	1	0		Veillonellaceae	family	1	0
Sphingomonadaceae	family	1	0		Symbiobacteriaceae	family	1	0
Piscirickettsiaceae	family	1	0		Sphingomonadaceae	family	1	0
Syntrophaceae	family	1	0		Piscirickettsiaceae	family	1	0
Desulfobacteraceae	family	1	0		Syntrophaceae	family	1	0
Rhodospirillaceae	family	1	0		Desulfobacteraceae	family	1	0
Brucellaceae	family	1	0		Rhodospirillaceae	family	1	0
Bifidobacteriaceae	family	1	0		Brucellaceae	family	1	0
Desulfuromonadaceae	family	1	0		Desulfuromonadaceae	family	1	0
Alcanivoracaceae	family	1	0		Alcanivoracaceae	family	1	0
Sphaerochaetaceae	family	0	3		Micrococcaceae	family	0	1
Micrococcaceae	family	0	1		Sphaerochaetaceae	family	0	4
Clostridium	genus	183	10		Clostridium	genus	222	10
Pseudomonas	genus	34	1		Pseudomonas	genus	52	1
Syntrophomonas	genus	31	1		Syntrophomonas	genus	36	2
Tissierella	genus	20	0		Tissierella	genus	35	0
Anaerobaculum	genus	17	3		Anaerobaculum	genus	33	5
Alcaligenes	genus	17	0		Thermacetogenium	genus	28	2
HA73	genus	15	0		Alcaligenes	genus	21	0
S1	genus	12	1		S1	genus	16	1
Turicibacter	genus	11	0		Dethiobacter	genus	16	0
Thermacetogenium	genus	11	0		HA73	genus	16	0
Acinetobacter	genus	10	0		A55_D21	genus	14	1
Erysipelothrix	genus	10	0		Erysipelothrix	genus	14	0
Psychrobacter	genus	8	0		Turicibacter	genus	12	0
A55_D21	genus	8	0		Acinetobacter	genus	11	0
Acetivibrio	genus	7	0		Trichococcus	genus	11	0
Corynebacterium	genus	7	0		Psychrobacter	genus	10	0
Desulfomicrobium	genus	7	0		Marinospirillum	genus	9	1
Alkaliphilus	genus	7	0		Acetivibrio	genus	9	0
Trichococcus	genus	7	0		Corynebacterium	genus	9	0
Dethiobacter	genus	7	0		Desulfomicrobium	genus	8	0
Marinospirillum	genus	6	1		Hylemonella	genus	8	0
Hylemonella	genus	6	0		Alkaliphilus	genus	8	0
Sedimentibacter	genus	5	0		Epulopiscium	genus	7	0
Coprococcus	genus	5	0		Coprococcus	genus	6	0
Acetobacterium	genus	5	0		Thermonema	genus	5	1
Dehalobacter	genus	4	0		Acetobacterium	genus	5	0
Epulopiscium	genus	4	0		Dehalobacter	genus	5	0
Treponema	genus	4	0		Dietzia	genus	5	0
Thermoactinomyces	genus	4	0		Sedimentibacter	genus	5	0
Desulfobulbus	genus	4	0		Thermoactinomyces	genus	5	0
Dietzia	genus	4	0		Facklamia	genus	5	0
Thermonema	genus	3	1		Desulfobulbus	genus	5	0
Sporosarcina	genus	3	0		Treponema	genus	4	0
Acholeplasma	genus	3	0		Desulfotomaculum	genus	4	0
Desulfotomaculum	genus	3	0		Arcobacter	genus	4	0
Aminobacterium	genus	3	0		Moorella	genus	4	0
Paracoccus	genus	3	0		Butyrivibrio	genus	3	0
Halomonas	genus	3	0		BHB21	genus	3	0
Aerococcus	genus	3	0		Aerococcus	genus	3	0
Butyrivibrio	genus	3	0		Oligella	genus	3	0
Facklamia	genus	2	0		Comamonas	genus	3	0
Jeotgalicoccus	genus	2	0		vadinCA02	genus	3	0
Oxalobacter	genus	2	0		Halomonas	genus	3	0
Deinococcus	genus	2	0		Peptostreptococcus	genus	3	0
Peptostreptococcus	genus	2	0		Acholeplasma	genus	3	0
Moorella	genus	2	0		Paracoccus	genus	3	0
Comamonas	genus	2	0		Sporosarcina	genus	3	0
vadinCA02	genus	2	0		Aminobacterium	genus	3	0
Sulfurimonas	genus	2	0		Bacillus	genus	2	0
BHB21	genus	2	0		Parabacteroides	genus	2	0
Bacillus	genus	2	0		Bifidobacterium	genus	2	0
Bifidobacterium	genus	1	0		Oxalobacter	genus	2	0
Marinobacter	genus	1	0		Deinococcus	genus	2	0
Carnobacterium	genus	1	0		Ruminococcus	genus	2	0
Alcanivorax	genus	1	0		Sulfurimonas	genus	2	0
Sphingomonas	genus	1	0		Jeotgalicoccus	genus	2	0
Wautersiella	genus	1	0		Ureibacillus	genus	1	0
Thioalkalimicrobium	genus	1	0		Desulfovibrio	genus	1	0
Pseudochrobactrum	genus	1	0		Sphingomonas	genus	1	0
Enterococcus	genus	1	0		Desulfobacterium	genus	1	0
Desulfobacterium	genus	1	0		Desulfuromonas	genus	1	0
Oligella	genus	1	0		Pelotomaculum	genus	1	0
Desulfuromonas	genus	1	0		Symbiobacterium	genus	1	0
Parabacteroides	genus	1	0		Marinobacter	genus	1	0
Dethiosulfovibrio	genus	1	0		Wautersiella	genus	1	0
Pelotomaculum	genus	1	0		Alcanivorax	genus	1	0
Ruminococcus	genus	1	0		Dethiosulfovibrio	genus	1	0
Arcobacter	genus	1	0		Thioalkalimicrobium	genus	1	0
Symbiobacterium	genus	1	0		Pseudochrobactrum	genus	1	0
Ureibacillus	genus	1	0		Enterococcus	genus	1	0
Desulfovibrio	genus	1	0		Carnobacterium	genus	1	0
Sphaerochaeta	genus	0	3		Sphaerochaeta	genus	0	4
Arthrobacter	genus	0	1		Arthrobacter	genus	0	1
Clostridiales	order	549	21		Clostridiales	order	681	24
MBA08	order	68	5		MBA08	order	117	5
Pseudomonadales	order	59	1		Pseudomonadales	order	82	1
Burkholderiales	order	54	2		Burkholderiales	order	74	2
Natranaerobiales	order	47	0		Natranaerobiales	order	68	1
Synergistales	order	42	3		Bacteroidales	order	63	5
Bacteroidales	order	38	5		Synergistales	order	60	5
Lactobacillales	order	30	0		Lactobacillales	order	43	0
Bacillales	order	27	0		Thermoanaerobacterales	order	43	2
OPB54	order	21	0		OPB54	order	32	0
Thermoanaerobacterales	order	20	0		Bacillales	order	28	0
OPB72	order	18	1		Oceanospirillales	order	20	1
Actinomycetales	order	17	2		Actinomycetales	order	20	2
Turicibacterales	order	17	0		OPB72	order	20	1
Oceanospirillales	order	16	1		Halanaerobiales	order	19	0
Erysipelotrichales	order	14	0		Turicibacterales	order	19	0
Thermotogales	order	12	1		Erysipelotrichales	order	18	0
Desulfovibrionales	order	10	0		Thermotogales	order	16	1
TIBE07	order	8	0		SHA-98	order	12	0
SHA-98	order	8	0		BSA2B-08	order	11	4
Halanaerobiales	order	8	0		Desulfovibrionales	order	11	0
BSA2B-08	order	6	1		TIBE07	order	10	0
Xanthomonadales	order	6	0		GN09	order	8	0
Campylobacterales	order	4	0		Xanthomonadales	order	8	0
GN09	order	4	0		Campylobacterales	order	7	0
Spirochaetales	order	4	0		Sphingobacteriales	order	5	1
1B07	order	4	0		1B07	order	5	0
Rhodobacterales	order	4	0		Rhodocyclales	order	5	0
Desulfobacterales	order	4	0		Desulfitobacterales	order	5	0
Acholeplasmatales	order	4	0		Desulfobacterales	order	5	0
Sphingobacteriales	order	3	1		Spirochaetales	order	4	0
Rhizobiales	order	3	0		Rhodobacterales	order	4	0
Haloplasmatales	order	3	0		Acholeplasmatales	order	4	0
Flavobacteriales	order	3	0		PBS-18	order	3	0
Chromatiales	order	3	0		Rhizobiales	order	3	0
Rhodocyclales	order	3	0		Haloplasmatales	order	3	0
Syntrophobacterales	order	2	1		Flavobacteriales	order	3	0
PBS-18	order	2	0		Chromatiales	order	3	0
Desulfuromonadales	order	2	0		Z20	order	3	0
Deinococcales	order	2	0		Desulfuromonadales	order	2	0
Z20	order	2	0		Deinococcales	order	2	0
Desulfitobacterales	order	2	0		RFP12	order	2	0
SJA-101	order	2	0		Bifidobacteriales	order	2	0
Rhodospirillales	order	1	0		Syntrophobacterales	order	2	1
Sphingomonadales	order	1	0		SJA-101	order	2	0
Methylococcales	order	1	0		Rhodospirillales	order	1	0
RFP12	order	1	0		Sphingomonadales	order	1	0
Bifidobacteriales	order	1	0		Methylococcales	order	1	0
Sphaerochaetales	order	0	3		Sphaerochaetales	order	0	4
Firmicutes	phylum	903	37		Firmicutes	phylum	1225	47
Proteobacteria	phylum	192	7		Proteobacteria	phylum	249	7
Bacteroidetes	phylum	46	7		Bacteroidetes	phylum	74	7
Synergistetes	phylum	42	3		Synergistetes	phylum	60	5
Tenericutes	phylum	28	1		Tenericutes	phylum	36	1
Actinobacteria	phylum	18	2		Actinobacteria	phylum	22	2
OP9	phylum	18	1		OP9	phylum	20	1
Thermotogae	phylum	12	1		Thermotogae	phylum	16	1
Spirochaetes	phylum	6	4		TG3	phylum	8	0
TG3	phylum	4	0		Spirochaetes	phylum	7	5
Verrucomicrobia	phylum	4	0		Verrucomicrobia	phylum	6	0
MVP-15	phylum	3	0		MVP-15	phylum	3	0
Thermi	phylum	2	0		Lentisphaerae	phylum	3	0
Planctomycetes	phylum	2	0		Acidobacteria	phylum	2	0
Lentisphaerae	phylum	2	0		Thermi	phylum	2	0
Chloroflexi	phylum	2	0		Planctomycetes	phylum	2	0
Chlorobi	phylum	2	0		Chloroflexi	phylum	2	0
WS1	phylum	1	0		Chlorobi	phylum	2	0
Acidobacteria	phylum	1	0		WS1	phylum	1	0
NKB19	phylum	1	0		NKB19	phylum	1	0
Clostridiumthermocellum	species	27	2		Clostridiumthermocellum	species	40	2
Clostridiumstercorarium	species	5	0		Alcaligenesfaecalis	species	9	0
Alcaligenesfaecalis	species	5	0		Clostridiumstercorarium	species	9	0
Tissierellapraeacuta	species	4	0		Tissierellapraeacuta	species	6	0
Alkaliphilusoremlandii	species	4	0		Thermoactinomycesvulgaris	species	5	0
Thermoactinomycesvulgaris	species	4	0		Alkaliphilusoremlandii	species	4	0
Clostridiumbifermentans	species	3	0		Clostridiumbifermentans	species	3	0
Clostridiumirregulare	species	3	0		Clostridiumirregulare	species	3	0
Clostridiumdifficile	species	3	0		Paracoccussolventivorans	species	3	0
Clostridiumglycolicum	species	3	0		Clostridiumdifficile	species	3	0
Paracoccussolventivorans	species	3	0		Erysipelothrixrhusiopathiae	species	3	0
Jeotgalicoccuspsychrophilus	species	2	0		Clostridiumglycolicum	species	3	0
Clostridiumphytofermentans	species	2	0		Jeotgalicoccuspsychrophilus	species	2	0
Clostridiumbutyricum	species	1	0		Bifidobacteriumpseudolongum	species	2	0
Syntrophomonaserecta	species	1	0		Clostridiumphytofermentans	species	2	0
Corynebacteriumefficiens	species	1	0		Parabacteroidesgordonii	species	2	0
Desulfobacteriumautotrophicum	species	1	0		Acinetobacterradioresistens	species	1	0
Acinetobacterradioresistens	species	1	0		Psychrobactersp.PRwf-1	species	1	0
Sulfurimonasdenitrificans	species	1	0		Clostridiumbutyricum	species	1	0
Psychrobactersp.PRwf-1	species	1	0		Sphingomonasasaccharolytica	species	1	0
Erysipelothrixrhusiopathiae	species	1	0		Desulfovibriodesulfuricans	species	1	0
Desulfovibriodesulfuricans	species	1	0		Syntrophomonaserecta	species	1	0
Dietziamaris	species	1	0		Dietziamaris	species	1	0
Psychrobactercryohalolentis	species	1	0		Acholeplasmalaidlawii	species	1	0
Acholeplasmalaidlawii	species	1	0		Syntrophomonaswolfei	species	1	0
Parabacteroidesgordonii	species	1	0		Desulfobacteriumautotrophicum	species	1	0
Sphingomonasasaccharolytica	species	1	0		Enterococcusinusitatus	species	1	0
Bifidobacteriumpseudolongum	species	1	0		Psychrobactercryohalolentis	species	1	0
Bacillusginsengi	species	1	0		Arcobactercryaerophilus	species	1	0
Clostridiumhiranonis	species	1	0		Sulfurimonasdenitrificans	species	1	0
Syntrophomonaswolfei	species	1	0		Corynebacteriumefficiens	species	1	0
Enterococcusinusitatus	species	1	0		Clostridiumhiranonis	species	1	0
					Bacillusginsengi	species	1	0

## Sheet: Caption
Supplementary Table S6. Virtual PCR performed on 16S rRNA assembled sequences. Number of sequences successfully overcoming the "virtual PCR" verification performed using MFEprimer software. 16S rRNA sequences obtained after assembly using EMIRGE software were clustered at 97% similarity (columns "A-D" and "K-N") and at 99% similarity (columns "F-I" and "P-S") and subsequently analyzed. Number of …
