# Supplementary material for: Taxonomy of anaerobic digestion microbiome reveals biases associated with the applied high throughput sequencing strategies
Source: Sci Rep. 2018 Jan 31;8:1926. doi: 10.1038/s41598-018-20414-0 (PMC5792648; doi:10.1038/s41598-018-20414-0)
Supplement: Supplementary file 8 — Supplementary Table S7 [file 41598_2018_20414_MOESM8_ESM.xlsx]

## Sheet: Supplementary_Table_S7
		Amplicons Greengenes											Shotgun RNA Greengenes											Shotgun DNA Greengenes
		CSTR01a	CSTR02a	CSTR03a	CSTR01b	CSTR02b	CSTR03b	Ratio CSTR01b/CSTR01a	Ratio CSTR02b/CSTR02a	Ratio CSTR03b/CSTR03a	Aver ratio amplicons	t-test	CSTR01a	CSTR02a	CSTR03a	CSTR01b	CSTR02b	CSTR03b	Ratio CSTR01b/CSTR01a	Ratio CSTR02b/CSTR02a	Ratio CSTR03b/CSTR03a	Aver ratio shotgun RNA	t-test	CSTR01a	CSTR02a	CSTR03a	CSTR01b	CSTR02b	CSTR03b	Ratio CSTR01b/CSTR01a	Ratio CSTR02b/CSTR02a	Ratio CSTR03b/CSTR03a	Aver ratio shotgun DNA	t-test
Bacteria	domain	58745	58887	58740	59212	58000	57609	0.0114233	-0.0218959	-0.0280486	-0.0128404	0.346459	31639	31867	32734	35430	25576	30775	0.163263	-0.317261	-0.0890282	-0.081009	0.631348	38554	38237	39268	39285	37896	37417	0.0270973	-0.0129234	-0.0696584	-0.0184948	0.487659
Unclassified	domain	20	25	15	15	20	16	-0.392317	-0.308122	0.0874628	-0.204326	0.410304	9370	9270	9178	8806	10983	9421	-0.0895523	0.244607	0.0376963	0.0642502	0.514965	8734	8800	9760	8885	9147	8805	0.0247264	0.0557889	-0.148542	-0.0226756	0.683554
Archaea	domain	1089	928	1123	624	1858	2233	-0.8024	1.00078	0.990987	0.396454	0.344099	11088	10974	10614	7778	14847	11561	-0.511473	0.436048	0.123287	0.0159539	0.817898	1196	1079	1525	911	2085	1964	-0.392317	0.949708	0.364774	0.307388	0.384131
Firmicutes	phylum	21922	23565	20842	30132	21011	22473	0.458899	-0.165493	0.108694	0.134033	0.454704	9924	8832	8526	11584	6459	6025	0.223119	-0.451369	-0.500838	-0.243029	0.590632	10686	10405	10215	11627	9774	9696	0.121746	-0.090247	-0.07522	-0.0145737	0.919279
Bacteroidetes	phylum	20855	16063	20354	14429	22209	16743	-0.531391	0.467378	-0.281739	-0.115251	0.663185	3481	3853	4370	2858	2694	1684	-0.284406	-0.516071	-1.37521	-0.725231	0.029366	5315	5169	3742	3944	6530	4723	-0.430316	0.33714	0.335814	0.0808792	0.74157
Euryarchaeota	phylum	1089	928	1123	624	1858	2233	-0.8024	1.00078	0.990987	0.396454	0.344099	11086	10974	10612	7778	14847	11561	-0.511212	0.436048	0.123558	0.0161312	0.817428	1196	1078	1525	910	2085	1964	-0.3939	0.951044	0.364774	0.307306	0.384555
Proteobacteria	phylum	1598	4546	3901	3558	3349	6148	1.1543	-0.440754	0.656138	0.456562	0.473459	693	2385	2694	1808	990	4111	1.38218	-1.26764	0.609555	0.241368	0.752588	701	1549	1433	1425	1482	2384	1.02243	-0.0637496	0.733944	0.564209	0.259793
Tenericutes	phylum	1027	1323	1041	782	729	857	-0.392756	-0.858935	-0.280306	-0.510666	0.0299223	27	27	56	45	25	45	0.716207	-0.106915	-0.309328	0.0999879	0.893994	272	280	218	235	216	272	-0.210114	-0.372875	0.31797	-0.0883397	0.571962
Synergistetes	phylum	1255	922	994	187	262	326	-2.74003	-1.81127	-1.60541	-2.05224	0.0018362	402	304	315	86	56	57	-2.21169	-2.41978	-2.4458	-2.35909	0.00108651	450	473	476	149	178	190	-1.58816	-1.40493	-1.32042	-1.43784	3.67024e-05
Actinobacteria	phylum	419	757	334	324	209	268	-0.36995	-1.85181	-0.316555	-0.846104	0.151116	50	30	38	71	14	32	0.4975	-1.04731	-0.241008	-0.263605	0.985955	497	471	544	283	193	188	-0.810255	-1.28273	-1.52787	-1.20695	0.00166545
Thermotogae	phylum	298	230	262	293	117	187	-0.0243293	-0.969106	-0.48433	-0.492588	0.305539	190	162	145	190	52	59	0	-1.62081	-1.28293	-0.967914	0.234851	159	171	89	170	87	124	0.0959244	-0.966833	0.473931	-0.132326	0.736253
Spirochaetes	phylum	82	82	64	23	7	10	-1.79008	-3.37504	-2.56294	-2.57602	0.00127306	14	21	19	23	1	17	0.678072	-3.45943	-0.152003	-0.977788	0.563415	234	263	298	65	32	71	-1.83212	-3	-2.05408	-2.2954	0.000699871
OP9	phylum	199	98	122	51	74	83	-1.94342	-0.400538	-0.550197	-0.964717	0.0922999	43	27	32	27	15	22	-0.652077	-0.807355	-0.520832	-0.660088	0.0970788	50	28	33	24	30	40	-1.02857	0.0962153	0.270089	-0.220755	0.524226
Verrucomicrobia	phylum	52	92	59	51	10	44	-0.0274807	-3.07973	-0.415037	-1.17408	0.138298	6	1	2	16	0	7	1.28011	-1	1.41504	0.565048	0.392752	94	88	75	32	7	25	-1.52546	-3.47573	-1.54749	-2.18289	0.00231138
MVP-15	phylum	37	147	59	36	11	113	-0.0384741	-3.62449	0.925999	-0.912322	0.576088	1	0	1	4	2	66	1.32193	1.58496	5.06609	2.65766	0.329019	11	12	25	12	5	43	0.115477	-1.11548	0.758992	-0.080336	0.765286
Chloroflexi	phylum	103	109	91	17	25	48	-2.53051	-2.08092	-0.908852	-1.8401	0.00266988	3	4	5	1	0	4	-1	-2.32193	-0.263034	-1.19499	0.155016	29	37	38	17	12	16	-0.736966	-1.54749	-1.19794	-1.1608	0.00368635
TG3	phylum	26	7	28	42	0	4	0.671377	-3	-2.53605	-1.62156	0.755045	97	1	47	179	0	11	0.877143	-1	-2	-0.707619	0.826764	13	2	11	20	0	0	0.584963	-1.58496	-3.58496	-1.52832	0.802291
Lentisphaerae	phylum	18	27	34	13	9	27	-0.440573	-1.48543	-0.321928	-0.749309	0.234866	5	1	6	0	1	2	-2.58496	0	-1.22239	-1.26912	0.140066	23	18	29	10	18	20	-1.12553	0	-0.514573	-0.546701	0.171637
TM7	phylum	0	4	0	1	4	0	1	0	0	0.333333	0.86172	0	0	0	0	0	0	0	0	0	0	#DIV/0!	24	27	41	24	34	19	0	0.321928	-1.07039	-0.249487	0.50574
Planctomycetes	phylum	7	5	5	2	2	5	-1.41504	-1	0	-0.805012	0.0907332	4	0	3	1	0	1	-1.32193	0	-1	-0.773976	0.252401	11	2	6	1	0	4	-2.58496	-1.58496	-0.485427	-1.55178	0.178967
Chlorobi	phylum	9	0	5	1	1	0	-2.32193	1	-2.58496	-1.3023	0.202186	2	0	1	0	0	1	-1.58496	0	0	-0.528321	0.373901	0	0	0	0	0	0	0	0	0	0	#DIV/0!
Fibrobacteres	phylum	1	4	5	1	0	1	0	-2.32193	-1.58496	-1.3023	0.0993007	0	1	0	1	0	1	1	-1	1	0.333333	0.518519	0	1	1	2	0	0	1.58496	-1	-1	-0.138346	1
Acidobacteria	phylum	1	0	0	0	0	0	-1	0	0	-0.333333	0.373901	2	0	2	2	0	0	0	0	-1.58496	-0.528321	0.518519	0	0	2	0	0	0	0	0	-1.58496	-0.528321	0.373901
Thermi	phylum	0	0	0	0	0	0	0	0	0	0	#DIV/0!	2	0	0	0	0	1	-1.58496	0	1	-0.194988	0.677869	1	1	0	0	0	1	-1	-1	1	-0.333333	0.518519
Cyanobacteria	phylum	1	1	1	0	0	1	-1	-1	0	-0.666667	0.116117	0	0	0	0	0	0	0	0	0	0	#DIV/0!	0	0	0	1	0	0	1	0	0	0.333333	0.373901
Gemmatimonadetes	phylum	0	0	1	0	0	0	0	0	-1	-0.333333	0.373901	1	0	0	1	0	1	0	0	1	0.333333	0.518519	0	0	0	0	0	0	0	0	0	0	#DIV/0!
WS1	phylum	1	0	0	0	0	0	-1	0	0	-0.333333	0.373901	0	0	1	1	0	0	1	0	-1	0	1	0	0	0	0	0	0	0	0	0	0	#DIV/0!
WPS-2	phylum	0	2	0	0	0	0	0	-1.58496	0	-0.528321	0.373901	0	0	0	0	0	0	0	0	0	0	#DIV/0!	1	0	0	0	0	0	-1	0	0	-0.333333	0.373901
Armatimonadetes	phylum	0	0	0	0	0	0	0	0	0	0	#DIV/0!	0	0	0	1	0	0	1	0	0	0.333333	0.373901	0	2	0	0	0	0	0	-1.58496	0	-0.528321	0.373901
WS6	phylum	0	0	0	0	0	0	0	0	0	0	#DIV/0!	0	0	0	0	0	0	0	0	0	0	#DIV/0!	1	0	0	0	0	2	-1	0	1.58496	0.194988	0.677869
ABY1_OD1	phylum	0	0	0	0	0	0	0	0	0	0	#DIV/0!	0	0	0	0	0	0	0	0	0	0	#DIV/0!	0	1	0	2	0	0	1.58496	-1	0	0.194988	0.677869
OP11	phylum	1	0	0	0	0	0	-1	0	0	-0.333333	0.373901	0	0	0	0	0	0	0	0	0	0	#DIV/0!	0	0	0	0	0	0	0	0	0	0	#DIV/0!
Fusobacteria	phylum	1	0	0	0	0	0	-1	0	0	-0.333333	0.373901	0	0	0	0	0	0	0	0	0	0	#DIV/0!	0	0	0	0	0	0	0	0	0	0	#DIV/0!
SR1	phylum	0	0	0	1	0	0	1	0	0	0.333333	0.373901	0	0	0	0	0	0	0	0	0	0	#DIV/0!	0	0	0	0	0	0	0	0	0	0	#DIV/0!
BRC1	phylum	0	0	0	0	0	0	0	0	0	0	#DIV/0!	1	0	0	0	0	0	-1	0	0	-0.333333	0.373901	0	0	0	0	0	0	0	0	0	0	#DIV/0!
SC4	phylum	0	0	0	0	0	0	0	0	0	0	#DIV/0!	0	0	0	0	0	0	0	0	0	0	#DIV/0!	1	0	0	0	0	0	-1	0	0	-0.333333	0.373901
CD12	phylum	0	0	0	0	0	0	0	0	0	0	#DIV/0!	0	0	0	0	0	0	0	0	0	0	#DIV/0!	0	0	0	0	0	1	0	0	1	0.333333	0.373901
Clostridia	class	19176	20966	18545	28210	19719	20668	0.556881	-0.0884609	0.156361	0.20826	0.300812	8766	7840	7573	10494	5944	5379	0.259547	-0.399361	-0.493449	-0.211088	0.65982	9123	8966	8713	10088	8684	8462	0.145045	-0.0460995	-0.0421659	0.0189264	0.796649
Sphingobacteria	class	18948	13807	18382	13545	21674	15720	-0.484255	0.650528	-0.225679	-0.0198021	0.983075	3249	3622	4090	2625	2567	1491	-0.307573	-0.49654	-1.45521	-0.753106	0.0320335	4518	4344	3063	3490	6033	4123	-0.372363	0.473759	0.428628	0.176674	0.554919
Methanomicrobia	class	997	768	1049	473	1809	2189	-1.07415	1.23493	1.06054	0.407108	0.354138	11003	10886	10550	7699	14805	11506	-0.515098	0.443575	0.125132	0.0178699	0.811651	1152	1038	1482	866	2065	1942	-0.411289	0.991645	0.389767	0.323374	0.377204
Gammaproteobacteria	class	753	2823	2758	2584	2319	4689	1.77753	-0.283615	0.765442	0.753118	0.343559	453	1626	1932	1326	494	2708	1.5474	-1.71671	0.486919	0.10587	0.837477	300	789	770	841	807	1493	1.48406	0.0325026	0.954377	0.823646	0.194637
Bacteroidia	class	1654	1904	1647	775	446	885	-1.0927	-2.09144	-0.895338	-1.35983	0.00273889	50	38	62	89	14	70	0.819428	-1.37851	0.172467	-0.128872	0.76112	465	465	346	238	151	331	-0.963319	-1.61626	-0.0637524	-0.88111	0.0471179
Synergistia	class	1255	922	994	187	262	326	-2.74003	-1.81127	-1.60541	-2.05224	0.0018362	402	304	315	86	56	57	-2.21169	-2.41978	-2.4458	-2.35909	0.00108651	450	473	476	149	178	190	-1.58816	-1.40493	-1.32042	-1.43784	3.67024e-05
Betaproteobacteria	class	337	849	613	397	725	626	0.235745	-0.227493	0.0302268	0.0128262	0.928099	61	158	226	173	332	509	1.48875	1.0665	1.1678	1.24102	0.154513	154	322	261	204	348	296	0.403356	0.111693	0.180896	0.231982	0.597892
Bacilli	class	808	710	477	625	269	605	-0.369977	-1.39689	0.342307	-0.474853	0.336644	332	269	219	243	55	185	-0.448641	-2.26946	-0.242201	-0.986768	0.156463	364	306	195	310	127	245	-0.230982	-1.26209	0.327805	-0.388424	0.450295
Actinobacteria	class	419	757	334	324	209	268	-0.36995	-1.85181	-0.316555	-0.846104	0.151116	50	30	38	71	14	32	0.4975	-1.04731	-0.241008	-0.263605	0.985955	497	471	544	283	193	188	-0.810255	-1.28273	-1.52787	-1.20695	0.00166545
Erysipelotrichi	class	482	647	430	337	317	348	-0.515	-1.02697	-0.304461	-0.615476	0.0482441	10	8	19	4	4	3	-1.1375	-0.847997	-2.32193	-1.43581	0.0633383	137	143	93	100	93	113	-0.450313	-0.615336	0.278301	-0.262449	0.254858
Thermotogae	class	298	230	262	293	117	187	-0.0243293	-0.969106	-0.48433	-0.492588	0.305539	190	162	145	190	52	59	0	-1.62081	-1.28293	-0.967914	0.234851	159	171	89	170	87	124	0.0959244	-0.966833	0.473931	-0.132326	0.736253
Epsilonproteobacteria	class	242	302	203	198	65	450	-0.288188	-2.19878	1.14456	-0.44747	0.927188	28	156	76	52	33	246	0.869939	-2.20716	1.68158	0.114787	0.775652	39	81	25	55	22	134	0.485427	-1.83399	2.37638	0.342604	0.586497
ML615J-28	class	105	150	275	299	283	273	1.5009	0.911342	-0.0104924	0.800583	0.102831	9	11	28	36	18	14	1.88753	0.662965	-0.95109	0.533133	0.502717	28	39	61	92	81	63	1.68118	1.03562	0.0458037	0.920868	0.0489167
Deltaproteobacteria	class	109	292	123	204	101	159	0.89812	-1.52233	0.367732	-0.0854931	0.776748	35	49	29	26	14	47	-0.415037	-1.73697	0.678072	-0.49131	0.48654	65	94	68	76	55	65	0.222392	-0.762501	-0.0641303	-0.201413	0.401695
Mollicutes	class	293	374	211	41	40	140	-2.80735	-3.19319	-0.588369	-2.19631	0.0190362	2	3	4	2	1	18	0	-1	1.926	0.308666	0.510072	60	59	20	17	5	56	-1.76081	-3.32193	1.44057	-1.21406	0.372338
Spirochaetes	class	78	77	55	20	6	9	-1.91146	-3.47805	-2.48543	-2.62498	0.00249643	14	20	17	22	1	17	0.616671	-3.39232	0	-0.925215	0.606325	230	261	291	64	32	70	-1.82938	-2.98903	-2.04008	-2.28616	0.000635331
OPB46	class	199	98	121	49	74	83	-2	-0.400538	-0.53842	-0.979653	0.0932893	43	27	31	27	15	22	-0.652077	-0.807355	-0.476438	-0.64529	0.106248	50	28	33	24	30	40	-1.02857	0.0962153	0.270089	-0.220755	0.524226
Alphaproteobacteria	class	114	184	101	91	54	67	-0.321928	-1.75002	-0.584963	-0.885637	0.0896754	1	11	5	9	1	8	2.32193	-2.58496	0.584963	0.107309	0.935068	46	56	76	35	34	31	-0.384664	-0.703607	-1.26679	-0.785019	0.043195
Methanobacteria	class	53	122	53	123	30	32	1.19931	-1.98832	-0.710493	-0.499834	0.727474	15	13	8	32	2	4	1.04439	-2.22239	-0.847997	-0.675332	0.949569	26	26	32	37	8	12	0.49304	-1.58496	-1.34395	-0.811959	0.387586
Anaerolineae	class	103	107	90	17	24	46	-2.53051	-2.11103	-0.953206	-1.86492	0.00218372	3	3	5	1	0	3	-1	-2	-0.584963	-1.19499	0.102424	28	31	37	16	10	14	-0.770518	-1.54057	-1.34104	-1.21737	0.00420545
Thermoplasmata	class	32	36	19	27	14	11	-0.237039	-1.30256	-0.736966	-0.758856	0.175804	63	63	48	44	36	43	-0.508147	-0.790547	-0.155278	-0.484657	0.0385151	16	13	9	6	10	8	-1.28011	-0.347923	-0.152003	-0.593345	0.116117
TG3-1	class	26	7	28	42	0	4	0.671377	-3	-2.53605	-1.62156	0.755045	97	1	47	178	0	11	0.869106	-1	-2	-0.710298	0.829752	13	2	11	20	0	0	0.584963	-1.58496	-3.58496	-1.52832	0.802291
Verruco-5	class	42	70	51	22	9	29	-0.902703	-2.82782	-0.793549	-1.50802	0.0274761	1	0	0	0	0	1	-1	0	1	0	1	67	64	46	23	6	16	-1.5025	-3.21501	-1.46713	-2.06155	0.00583797
Lentisphaerae	class	18	27	34	13	9	27	-0.440573	-1.48543	-0.321928	-0.749309	0.234866	4	1	6	0	1	2	-2.32193	0	-1.22239	-1.18144	0.163279	23	18	28	9	17	20	-1.26303	-0.0780025	-0.465664	-0.602233	0.154342
TM7-3	class	0	4	0	1	4	0	1	0	0	0.333333	0.86172	0	0	0	0	0	0	0	0	0	0	#DIV/0!	23	27	41	23	33	19	0	0.280108	-1.07039	-0.263427	0.480533
Flavobacteria	class	11	26	24	4	5	4	-1.26303	-2.16993	-2.32193	-1.9183	0.0274258	4	6	4	13	6	9	1.48543	0	1	0.828476	0.094066	7	20	12	4	3	1	-0.678072	-2.39232	-2.70044	-1.92361	0.0564946
Verrucomicrobiae	class	10	18	7	26	0	14	1.29546	-4.24793	0.906891	-0.68186	0.848839	1	0	0	11	0	2	2.58496	0	1.58496	1.38998	0.304559	6	4	2	6	0	5	0	-2.32193	1	-0.440643	0.886177
Planctomycea	class	5	4	3	1	0	3	-1.58496	-2.32193	0	-1.3023	0.0646769	2	0	1	0	0	0	-1.58496	0	-1	-0.861654	0.158302	8	1	5	0	0	3	-3.16993	-1	-0.584963	-1.58496	0.180152
WWE1	class	4	5	9	3	1	1	-0.321928	-1.58496	-2.32193	-1.40961	0.0600481	0	1	1	1	0	0	1	-1	-1	-0.333333	0.518519	0	0	3	0	0	0	0	0	-2	-0.666667	0.373901
Opitutae	class	0	0	0	0	0	0	0	0	0	0	#DIV/0!	1	1	0	0	0	0	-1	-1	0	-0.666667	0.116117	8	10	8	0	0	1	-3.16993	-3.45943	-2.16993	-2.93309	0.000364348
OPB56	class	9	0	5	1	1	0	-2.32193	1	-2.58496	-1.3023	0.202186	2	0	1	0	0	1	-1.58496	0	0	-0.528321	0.373901	0	0	0	0	0	0	0	0	0	0	#DIV/0!
Phycisphaerae	class	2	1	1	1	2	2	-0.584963	0.584963	0.584963	0.194988	0.518519	2	0	1	1	0	1	-0.584963	0	0	-0.194988	0.64333	3	1	1	0	0	1	-2	-1	0	-1	0.148148
Fibrobacteres	class	1	4	5	1	0	1	0	-2.32193	-1.58496	-1.3023	0.0993007	0	1	0	1	0	1	1	-1	1	0.333333	0.518519	0	1	1	2	0	0	1.58496	-1	-1	-0.138346	1
Thermomicrobia	class	0	1	1	0	1	1	0	0	0	0	1	0	1	0	0	0	1	0	-1	1	0	1	1	4	0	1	1	1	0	-1.32193	1	-0.107309	0.608653
MVS-40	class	0	0	0	0	0	0	0	0	0	0	#DIV/0!	2	0	2	2	0	0	0	0	-1.58496	-0.528321	0.518519	0	0	2	0	0	0	0	0	-1.58496	-0.528321	0.373901
Deinococci	class	0	0	0	0	0	0	0	0	0	0	#DIV/0!	2	0	0	0	0	1	-1.58496	0	1	-0.194988	0.677869	1	1	0	0	0	1	-1	-1	1	-0.333333	0.518519
4C0d-2	class	1	1	1	0	0	1	-1	-1	0	-0.666667	0.116117	0	0	0	0	0	0	0	0	0	0	#DIV/0!	0	0	0	1	0	0	1	0	0	0.333333	0.373901
JS1	class	0	0	1	2	0	0	1.58496	0	-1	0.194988	0.677869	0	0	1	0	0	0	0	0	-1	-0.333333	0.373901	0	0	0	0	0	0	0	0	0	0	#DIV/0!
Gemmatimonadetes	class	0	0	1	0	0	0	0	0	-1	-0.333333	0.373901	1	0	0	1	0	1	0	0	1	0.333333	0.518519	0	0	0	0	0	0	0	0	0	0	#DIV/0!
TP21	class	0	0	0	2	1	1	1.58496	1	1	1.19499	0.0161301	0	0	0	0	0	0	0	0	0	0	#DIV/0!	0	0	0	0	0	0	0	0	0	0	#DIV/0!
SJA-176	class	0	0	0	0	0	0	0	0	0	0	#DIV/0!	0	0	0	1	0	0	1	0	0	0.333333	0.373901	0	2	0	0	0	0	0	-1.58496	0	-0.528321	0.373901
SC72	class	0	0	0	0	0	0	0	0	0	0	#DIV/0!	0	0	0	0	0	0	0	0	0	0	#DIV/0!	1	0	0	0	0	2	-1	0	1.58496	0.194988	0.677869
iii1-8	class	1	0	0	0	0	0	-1	0	0	-0.333333	0.373901	0	0	0	0	0	0	0	0	0	0	#DIV/0!	0	0	0	0	0	0	0	0	0	0	#DIV/0!
Fusobacteria	class	1	0	0	0	0	0	-1	0	0	-0.333333	0.373901	0	0	0	0	0	0	0	0	0	0	#DIV/0!	0	0	0	0	0	0	0	0	0	0	#DIV/0!
WCHB1-64	class	1	0	0	0	0	0	-1	0	0	-0.333333	0.373901	0	0	0	0	0	0	0	0	0	0	#DIV/0!	0	0	0	0	0	0	0	0	0	0	#DIV/0!
R76-B18	class	0	1	0	0	0	0	0	-1	0	-0.333333	0.373901	0	0	0	0	0	0	0	0	0	0	#DIV/0!	0	0	0	0	0	0	0	0	0	0	#DIV/0!
Spartobacteria	class	0	1	0	0	0	0	0	-1	0	-0.333333	0.373901	0	0	0	0	0	0	0	0	0	0	#DIV/0!	0	0	0	0	0	0	0	0	0	0	#DIV/0!
09D2Y74	class	0	0	0	0	0	0	0	0	0	0	#DIV/0!	1	0	0	0	0	0	-1	0	0	-0.333333	0.373901	0	0	0	0	0	0	0	0	0	0	#DIV/0!
TM7-1	class	0	0	0	0	0	0	0	0	0	0	#DIV/0!	0	0	0	0	0	0	0	0	0	0	#DIV/0!	1	0	0	0	0	0	-1	0	0	-0.333333	0.373901
KD3-113	class	0	0	0	0	0	0	0	0	0	0	#DIV/0!	0	0	0	0	0	0	0	0	0	0	#DIV/0!	1	0	0	0	0	0	-1	0	0	-0.333333	0.373901
MB-B2-116	class	0	0	0	0	0	0	0	0	0	0	#DIV/0!	0	0	0	0	0	0	0	0	0	0	#DIV/0!	0	0	0	0	0	1	0	0	1	0.333333	0.373901
Flammeovirgaceae	family	18931	13789	18364	13534	21657	15707	-0.484132	0.651278	-0.225459	-0.0194379	0.984094	3237	3595	4054	2601	2561	1478	-0.315482	-0.489123	-1.45508	-0.753228	0.0317753	4465	4304	3018	3453	5970	4084	-0.370715	0.471959	0.436265	0.17917	0.551941
Methanomicrobiaceae	family	986	759	1040	345	1806	2172	-1.51228	1.24953	1.06172	0.266322	0.415298	9587	9432	9320	5860	12822	9999	-0.710083	0.442945	0.101443	-0.0552315	0.957768	982	881	1252	450	1737	1619	-1.12406	0.978578	0.370607	0.0750403	0.616956
Syntrophomonadaceae	family	838	979	923	9128	3979	3558	3.44371	2.02191	1.94551	2.47038	0.0605868	514	554	624	1705	1265	743	1.72797	1.18972	0.251446	1.05638	0.0738049	361	384	376	1211	1497	1306	1.74333	1.96011	1.79362	1.83235	0.000334264
Pseudomonadaceae	family	421	1246	1201	1670	1567	3031	1.9854	0.330464	1.33483	1.2169	0.104933	121	489	536	197	86	473	0.698619	-2.49369	-0.180035	-0.65837	0.497679	71	195	183	236	244	457	1.71882	0.321928	1.31564	1.1188	0.11974
Clostridiaceae	family	913	219	230	1320	203	1409	0.531364	-0.108934	2.60973	1.01072	0.310261	962	354	284	1523	234	757	0.662255	-0.595158	1.41124	0.492778	0.519372	595	303	236	709	301	674	0.252507	-0.00952277	1.51	0.584328	0.343681
Halanaerobiaceae	family	281	181	247	123	204	202	-1.18536	0.171685	-0.28886	-0.434177	0.2049	679	770	720	488	530	299	-0.4757	-0.538019	-1.26504	-0.759585	0.0199686	308	314	290	299	396	335	-0.0426443	0.333787	0.207442	0.166195	0.24941
Porphyromonadaceae	family	1119	1157	1033	439	387	747	-1.34792	-1.57751	-0.467126	-1.13085	0.00806359	9	15	24	11	8	42	0.263034	-0.830075	0.782409	0.0717893	0.730091	286	254	178	118	99	229	-1.27009	-1.3505	0.361674	-0.752971	0.15413
Anaerobaculaceae	family	724	507	582	82	114	149	-3.1268	-2.14319	-1.95853	-2.40951	0.00181766	370	283	298	74	52	49	-2.30646	-2.42183	-2.58015	-2.43614	0.000761529	244	253	267	52	61	63	-2.20872	-2.03449	-2.06609	-2.1031	1.27268e-05
Alcaligenaceae	family	242	619	400	330	609	489	0.445875	-0.023459	0.28918	0.237198	0.703132	21	81	124	99	186	301	2.18442	1.18934	1.27262	1.5488	0.141726	60	153	102	95	183	127	0.654225	0.256775	0.313499	0.408167	0.465272
ClostridialesFamilyXI.IncertaeSedis	family	487	374	335	294	212	592	-0.726166	-0.816037	0.819571	-0.240877	0.805414	158	93	92	74	43	88	-1.08406	-1.09516	-0.0634254	-0.747549	0.146348	130	126	86	89	78	228	-0.54157	-0.684904	1.39626	0.0565955	0.74301
Lachnospiraceae	family	285	849	360	342	234	335	0.262193	-1.8548	-0.103538	-0.565382	0.341629	26	18	17	25	8	12	-0.0544478	-1.078	-0.469485	-0.533979	0.414889	144	132	156	164	148	163	0.186413	0.163886	0.0629313	0.137743	0.172753
D2	family	263	374	303	203	250	185	-0.371969	-0.579203	-0.708769	-0.553314	0.0562088	156	173	183	133	94	61	-0.228532	-0.873088	-1.56937	-0.890328	0.0284196	171	169	227	142	152	102	-0.266393	-0.152003	-1.14639	-0.521595	0.0796021
Erysipelotrichaceae	family	467	607	416	322	302	321	-0.534974	-1.00475	-0.372987	-0.637572	0.0341434	10	7	13	4	3	2	-1.1375	-1	-2.22239	-1.4533	0.0185536	124	128	87	98	86	101	-0.336428	-0.568284	0.212994	-0.230573	0.263048
Thermotogaceae	family	298	230	262	293	117	187	-0.0243293	-0.969106	-0.48433	-0.492588	0.305539	190	162	145	190	52	59	0	-1.62081	-1.28293	-0.967914	0.234851	159	171	89	170	87	124	0.0959244	-0.966833	0.473931	-0.132326	0.736253
Thermoanaerobacteraceae	family	223	161	164	29	168	177	-2.90046	0.0610294	0.109411	-0.910008	0.327033	298	289	231	81	242	140	-1.86645	-0.255097	-0.71843	-0.946659	0.0831449	118	127	91	42	164	135	-1.46855	0.366322	0.563901	-0.179443	0.967423
Synergistaceae	family	443	343	361	89	128	148	-2.30256	-1.41504	-1.28068	-1.66609	0.00179612	20	8	10	6	1	6	-1.58496	-2.16993	-0.652077	-1.46899	0.10993	172	193	173	75	94	98	-1.1867	-1.03006	-0.813587	-1.01011	0.000786327
Ruminococcaceae	family	245	333	227	330	101	139	0.428173	-1.71128	-0.703607	-0.662238	0.37238	83	71	82	88	67	44	0.083416	-0.0824622	-0.883186	-0.294077	0.405441	110	110	107	90	51	69	-0.286621	-1.09398	-0.625604	-0.668734	0.0261225
Campylobacteraceae	family	233	291	193	192	64	441	-0.277908	-2.16746	1.18799	-0.419125	0.956279	20	105	52	42	22	199	1.03395	-2.20436	1.91594	0.248508	0.663919	22	55	15	41	11	106	0.868755	-2.22239	2.74147	0.46261	0.512325
ClostridialesFamilyXIII.IncertaeSedis	family	237	495	249	174	164	185	-0.443607	-1.58787	-0.426625	-0.819369	0.144344	2	3	7	2	2	3	0	-0.415037	-1	-0.471679	0.34649	78	78	57	73	99	94	-0.0943274	0.340075	0.711875	0.319208	0.171034
ML1228J-1	family	227	81	944	65	70	75	-1.7885	-0.207805	-3.63624	-1.87751	0.262727	15	10	65	12	9	6	-0.29956	-0.137504	-3.23704	-1.2247	0.29979	36	24	183	23	21	10	-0.624491	-0.184425	-4.06413	-1.62435	0.286556
Turicibacteraceae	family	139	52	26	347	55	304	1.31366	0.0794345	3.49778	1.63029	0.168923	71	24	25	136	15	77	0.928107	-0.643856	1.58496	0.623071	0.399553	63	22	12	136	21	109	1.09803	-0.0641303	3.08092	1.37161	0.212986
Methanosarcinaceae	family	0	0	0	125	1	5	6.97728	1	2.58496	3.52075	0.343558	0	0	0	971	8	20	9.92481	3.16993	4.39232	5.82902	0.355495	0	0	1	348	9	32	8.44708	3.32193	4.04439	5.27114	0.30248
Carnobacteriaceae	family	272	284	202	65	46	80	-2.04836	-2.60023	-1.32549	-1.99136	0.00231504	27	37	28	4	2	10	-2.48543	-3.66297	-1.39855	-2.51565	0.00314112	100	111	71	40	21	22	-1.30066	-2.34792	-1.64636	-1.76498	0.00782738
Corynebacteriaceae	family	164	244	136	96	69	81	-0.766409	-1.80735	-0.74048	-1.10475	0.0405768	11	5	8	38	2	10	1.70044	-1	0.289507	0.329982	0.476714	132	124	159	65	31	38	-1.01089	-1.96578	-2.03653	-1.67107	0.00320412
Anaerobrancaceae	family	159	155	236	100	92	110	-0.663717	-0.746243	-1.09433	-0.834762	0.0370478	16	9	25	12	7	6	-0.387023	-0.321928	-1.89308	-0.867345	0.170165	20	24	27	24	15	18	0.251539	-0.643856	-0.559427	-0.317248	0.234101
TIBD11	family	199	98	121	49	74	83	-2	-0.400538	-0.53842	-0.979653	0.0932893	43	27	31	27	15	21	-0.652077	-0.807355	-0.540568	-0.666667	0.0993479	47	28	30	23	28	36	-1	0	0.255257	-0.248248	0.446723
Peptococcaceae	family	58	64	94	47	78	79	-0.297681	0.281413	-0.247928	-0.088065	0.806762	76	87	102	15	7	65	-2.26679	-3.45943	-0.642106	-2.12277	0.0391805	27	28	36	15	33	36	-0.807355	0.229482	0	-0.192624	0.760502
Desulfobulbaceae	family	81	216	77	128	27	58	0.653675	-2.9542	-0.402759	-0.901093	0.381155	12	13	12	4	2	3	-1.37851	-2.22239	-1.70044	-1.76711	0.000151011	43	67	46	39	8	24	-0.137504	-2.91754	-0.910733	-1.32192	0.0727867
Sphaerochaetaceae	family	29	8	2	1	0	0	-3.90689	-3.16993	-1.58496	-2.88726	0.196956	10	13	12	12	0	15	0.241008	-3.80735	0.29956	-1.08893	0.598285	181	208	216	54	27	60	-1.72643	-2.9	-1.83081	-2.15242	0.000457397
Marinilabiaceae	family	162	15	88	243	21	46	0.582009	0.459432	-0.921145	0.0400987	0.863808	21	0	13	43	0	6	1	0	-1	0	0.752029	34	5	18	41	5	13	0.263034	0	-0.440573	-0.0591794	0.963691
YAB3B13	family	62	53	81	4	27	49	-3.65535	-0.947533	-0.713696	-1.77219	0.0658984	91	79	134	17	22	54	-2.35364	-1.79837	-1.29546	-1.81582	0.0258081	7	14	16	2	7	13	-1.41504	-0.906891	-0.280108	-0.867345	0.298677
Moraxellaceae	family	43	83	97	14	4	58	-1.55254	-4.07039	-0.732067	-2.11833	0.101946	47	95	88	13	13	75	-1.77761	-2.77761	-0.227806	-1.59434	0.167268	15	32	29	4	4	14	-1.67807	-2.72247	-1	-1.80018	0.0441679
Eubacteriaceae	family	148	277	145	17	15	18	-3.04924	-4.11894	-2.9419	-3.37003	0.0163592	4	1	2	2	2	2	-0.736966	0.584963	0	-0.0506677	0.724659	25	30	16	2	3	1	-3.11548	-2.9542	-3.08746	-3.05238	0.00634957
Methanobacteriaceae	family	53	122	53	123	30	32	1.19931	-1.98832	-0.710493	-0.499834	0.727474	15	13	8	30	2	4	0.954196	-2.22239	-0.847997	-0.705398	1	26	26	32	37	8	12	0.49304	-1.58496	-1.34395	-0.811959	0.387586
Aerococcaceae	family	69	65	49	35	9	10	-0.959358	-2.72247	-2.18442	-1.95542	0.014779	55	64	54	9	4	5	-2.48543	-3.70044	-3.1964	-3.12742	0.000126439	29	31	16	20	7	12	-0.514573	-2	-0.387023	-0.967199	0.110568
WCHD3-02	family	31	35	19	27	14	11	-0.192645	-1.26303	-0.736966	-0.730882	0.184689	57	58	47	42	34	42	-0.431716	-0.75336	-0.158698	-0.447925	0.0292121	15	12	6	6	9	8	-1.19265	-0.378512	0.36257	-0.402862	0.298015
Anaerolinaceae	family	90	99	85	17	24	46	-2.33787	-2	-0.871676	-1.73652	0.00295726	1	0	1	0	0	2	-1	0	0.584963	-0.138346	1	22	22	24	16	8	13	-0.436099	-1.35364	-0.836501	-0.875412	0.0130726
Microbacteriaceae	family	46	78	37	45	39	36	-0.0310269	-0.981853	-0.0384741	-0.350451	0.343098	2	2	1	1	0	1	-0.584963	-1.58496	0	-0.723308	0.101192	28	43	33	23	25	19	-0.273018	-0.758992	-0.765535	-0.599182	0.060245
Bifidobacteriaceae	family	56	112	29	45	23	27	-0.309328	-2.23522	-0.0995357	-0.88136	0.251125	6	2	2	0	0	1	-2.80735	-1.58496	-0.584963	-1.65909	0.0944463	40	32	39	19	12	13	-1.03562	-1.34395	-1.51457	-1.29805	0.00258201
Peptostreptococcaceae	family	1	1	4	4	13	6	1.32193	2.80735	0.485427	1.53824	0.122952	79	23	20	109	5	78	0.459432	-2	1.91146	0.123632	0.55546	15	1	6	23	11	28	0.584963	2.58496	2.05063	1.74018	0.109447
Rhodobacteraceae	family	46	88	36	36	27	21	-0.345135	-1.66838	-0.750022	-0.921179	0.15763	0	6	0	3	0	1	2	-2.80735	1	0.064215	0.77558	21	29	31	18	16	15	-0.211504	-0.819428	-1	-0.676977	0.0284494
Spirochaetaceae	family	49	69	53	19	6	9	-1.32193	-3.32193	-2.43296	-2.35894	0.00327128	4	6	5	10	1	2	1.1375	-1.80735	-1	-0.556617	0.829799	34	40	58	2	3	4	-3.54432	-3.35755	-3.56071	-3.48753	0.00477983
Coriobacteriaceae	family	23	93	26	31	21	36	0.415037	-2.09516	0.454566	-0.408518	0.482406	0	0	0	1	0	1	1	0	1	0.666667	0.116117	23	28	26	30	17	17	0.369234	-0.688056	-0.584963	-0.301262	0.396755
Xanthomonadaceae	family	20	45	15	11	12	14	-0.807355	-1.82312	-0.0931094	-0.907862	0.198947	20	8	17	44	27	22	1.09954	1.63743	0.353637	1.0302	0.102135	17	23	35	12	9	10	-0.469485	-1.26303	-1.71049	-1.14767	0.0522258
Halomonadaceae	family	1	6	2	103	5	3	5.70044	-0.222392	0.415037	1.96436	0.361612	1	0	0	192	1	3	6.59246	1	2	3.19749	0.362775	2	0	0	36	2	0	3.62449	1.58496	0	1.73648	0.363032
Rhodocyclaceae	family	45	53	105	12	9	15	-1.82312	-2.43296	-2.72792	-2.328	0.0420902	10	7	19	4	3	8	-1.1375	-1	-1.152	-1.0965	0.148358	9	17	21	2	5	8	-1.73697	-1.58496	-1.28951	-1.53714	0.0533051
Dethiosulfovibrionaceae	family	71	64	38	15	17	28	-2.16993	-1.85244	-0.427421	-1.48326	0.0253374	6	7	6	4	0	1	-0.485427	-3	-1.80735	-1.76426	0.0200921	15	10	24	14	11	10	-0.0931094	0.125531	-1.18442	-0.384001	0.335721
Desulfomicrobiaceae	family	5	28	11	46	52	68	2.96963	0.869939	2.52356	2.12104	0.0129144	4	6	1	9	7	11	1	0.192645	2.58496	1.2592	0.0453001	3	8	9	9	13	12	1.32193	0.63743	0.378512	0.77929	0.102424
Acholeplasmataceae	family	36	17	19	18	14	110	-0.961526	-0.263034	2.47249	0.415976	0.505408	0	3	4	1	1	15	1	-1	1.67807	0.559357	0.52717	4	3	2	7	1	41	0.678072	-1	3.80735	1.16181	0.345119
Actinomycetaceae	family	36	54	17	25	16	13	-0.509014	-1.6939	-0.36257	-0.85516	0.192186	2	2	1	2	0	0	0	-1.58496	-1	-0.861654	0.250815	15	21	15	10	12	5	-0.540568	-0.758992	-1.41504	-0.904866	0.050265
Comamonadaceae	family	6	47	11	1	13	2	-1.80735	-1.77761	-2	-1.86165	0.300746	8	23	5	10	36	14	0.289507	0.624491	1.32193	0.745309	0.460772	3	22	6	3	18	11	0	-0.275634	0.777608	0.167324	0.965853
Oceanospirillaceae	family	0	0	1	3	4	35	2	2.32193	4.16993	2.83062	0.263315	1	2	1	26	12	92	3.75489	2.11548	5.53916	3.80317	0.163865	0	0	0	5	2	8	2.58496	1.58496	3.16993	2.44662	0.0447086
Flavobacteriaceae	family	11	26	24	4	5	4	-1.26303	-2.16993	-2.32193	-1.9183	0.0274258	4	6	4	13	6	7	1.48543	0	0.678072	0.721166	0.154947	6	20	12	4	2	1	-0.485427	-2.80735	-2.70044	-1.99774	0.0674859
F16	family	0	4	0	1	3	0	1	-0.321928	0	0.226024	1	0	0	0	0	0	0	0	0	0	0	#DIV/0!	21	24	35	20	30	17	-0.0671142	0.31034	-1	-0.252258	0.496004
Veillonellaceae	family	21	29	19	3	5	4	-2.45943	-2.32193	-2	-2.26045	0.0036298	1	2	0	3	1	2	1	-0.584963	1.58496	0.666667	0.287864	14	11	7	14	9	5	0	-0.263034	-0.415037	-0.226024	0.706839
Planococcaceae	family	1	17	7	8	15	23	2.16993	-0.169925	1.58496	1.19499	0.333397	1	6	2	1	4	5	0	-0.485427	1	0.171524	0.872158	0	8	1	1	11	6	1	0.415037	1.80735	1.07413	0.477206
Oxalobacteraceae	family	3	10	8	13	14	22	1.80735	0.447459	1.35364	1.20282	0.0572352	0	2	2	0	0	1	0	-1.58496	-0.584963	-0.723308	0.250815	3	2	4	4	9	10	0.321928	1.73697	1.1375	1.06547	0.0742773
Desulfovibrionaceae	family	0	9	2	16	10	9	4.08746	0.137504	1.73697	1.98731	0.0840133	1	3	1	2	1	0	0.584963	-1	-1	-0.471679	0.491767	1	3	1	13	9	5	2.80735	1.32193	1.58496	1.90475	0.0379966
Methanocorpusculaceae	family	9	8	8	1	1	10	-2.32193	-2.16993	0.289507	-1.40078	0.224449	0	1	1	3	0	13	2	-1	2.80735	1.26912	0.302242	4	5	6	0	0	15	-2.32193	-2.58496	1.19265	-1.23808	1
vadinHA31	family	10	17	9	1	2	2	-2.45943	-2.58496	-1.73697	-2.26045	0.0152167	0	1	4	0	0	1	0	-1	-1.32193	-0.773976	0.345271	7	10	5	0	0	3	-3	-3.45943	-0.584963	-2.34813	0.0229483
Staphylococcaceae	family	7	14	4	1	5	6	-2	-1.32193	0.485427	-0.9455	0.263452	5	8	1	0	0	1	-2.58496	-3.16993	0	-1.9183	0.10262	4	6	3	4	1	2	0	-1.80735	-0.415037	-0.740797	0.184074
Bacillaceae	family	1	2	4	6	7	11	1.80735	1.41504	1.26303	1.49514	0.0325054	7	0	3	6	3	6	-0.192645	2	0.807355	0.87157	0.501899	0	3	2	3	1	5	2	-1	1	0.666667	0.41072
Micrococcaceae	family	12	16	10	7	2	7	-0.70044	-2.5025	-0.459432	-1.22079	0.0390889	1	2	2	0	0	0	-1	-1.58496	-1.58496	-1.38998	0.00749043	4	2	2	1	0	1	-1.32193	-1.58496	-0.584963	-1.16395	0.0550406
Streptococcaceae	family	15	23	11	1	1	1	-3	-3.58496	-2.58496	-3.05664	0.0121897	1	0	1	0	0	0	-1	0	-1	-0.666667	0.116117	4	3	2	0	1	0	-2.32193	-1	-1.58496	-1.63563	0.0161301
Desulfobacteraceae	family	5	3	9	3	2	6	-0.584963	-0.415037	-0.514573	-0.504858	0.401788	0	5	2	0	1	10	0	-1.58496	1.87447	0.0965022	0.722311	5	3	2	2	2	3	-1	-0.415037	0.415037	-0.333333	0.348641
Propionibacteriaceae	family	0	0	0	0	0	0	0	0	0	0	#DIV/0!	1	0	1	0	0	2	-1	0	0.584963	-0.138346	1	8	15	10	9	6	6	0.152003	-1.19265	-0.652077	-0.56424	0.158302
Enterococcaceae	family	10	3	5	8	1	6	-0.289507	-1	0.222392	-0.355705	0.751182	2	2	1	2	0	0	0	-1.58496	-1	-0.861654	0.250815	4	5	0	5	1	1	0.263034	-1.58496	1	-0.107309	0.758802
Desulfitobacteraceae	family	3	5	8	7	18	4	1	1.66297	-0.847997	0.604989	0.389803	0	1	1	1	2	1	1	0.584963	0	0.528321	0.2302	0	1	0	0	3	0	0	1	0	0.333333	0.561438
Brucellaceae	family	5	10	5	7	2	7	0.415037	-1.87447	0.415037	-0.348131	0.601832	0	0	0	0	0	1	0	0	1	0.333333	0.373901	4	1	2	1	4	1	-1.32193	1.32193	-0.584963	-0.194988	0.814902
Caulobacteraceae	family	3	3	7	10	0	2	1.45943	-2	-1.41504	-0.651869	0.925156	0	2	1	1	0	1	1	-1.58496	0	-0.194988	0.64333	0	0	9	7	0	0	3	0	-3.32193	-0.107309	0.869278
Catabacteriaceae	family	0	0	0	0	0	0	0	0	0	0	#DIV/0!	2	0	1	0	1	0	-1.58496	1	-1	-0.528321	0.373901	6	14	14	1	5	2	-1.80735	-1.32193	-2.32193	-1.81707	0.0414319
Thermoactinomycetaceae	family	6	4	2	5	1	4	-0.222392	-1.32193	0.736966	-0.269118	0.709597	1	3	2	4	0	1	1.32193	-2	-0.584963	-0.421011	0.814902	0	1	2	3	1	5	2	0	1	1	0.196261
Paenibacillaceae	family	2	1	0	7	1	3	1.41504	0	2	1.13835	0.224122	2	0	1	4	0	4	0.736966	0	1.32193	0.686298	0.315296	2	2	2	6	0	3	1.22239	-1.58496	0.415037	0.0174891	0.594642
Bacteroidaceae	family	0	2	2	3	5	15	2	1	2.41504	1.80501	0.168378	1	0	0	0	0	0	-1	0	0	-0.333333	0.373901	1	1	0	1	3	2	0	1	1.58496	0.861654	0.116117
Dietziaceae	family	0	0	0	0	0	0	0	0	0	0	#DIV/0!	4	1	4	1	3	0	-1.32193	1	-2.32193	-0.881285	0.27944	8	2	3	3	2	3	-1.16993	0	0	-0.389975	0.426686
Helicobacteraceae	family	0	1	5	1	0	1	1	-1	-1.58496	-0.528321	0.441823	0	5	7	0	0	11	0	-2.58496	0.584963	-0.666667	0.940784	0	1	0	0	0	1	0	-1	1	0	1
Rikenellaceae	family	2	8	1	4	4	4	0.736966	-0.847997	1.32193	0.403632	0.886177	0	0	0	0	0	0	0	0	0	0	#DIV/0!	1	0	1	1	2	1	0	1.58496	0	0.528321	0.2302
SHA-4	family	4	5	9	3	1	1	-0.321928	-1.58496	-2.32193	-1.40961	0.0600481	0	1	1	0	0	0	0	-1	-1	-0.666667	0.116117	0	0	3	0	0	0	0	0	-2	-0.666667	0.373901
SHA-31	family	10	2	2	0	0	0	-3.45943	-1.58496	-1.58496	-2.20979	0.155016	2	1	2	1	0	0	-0.584963	-1	-1.58496	-1.05664	0.0474207	2	2	2	0	0	0	-1.58496	-1.58496	-1.58496	-1.58496	#DIV/0!
Alteromonadaceae	family	0	13	2	0	0	0	0	-3.80735	-1.58496	-1.79744	0.283687	0	1	0	0	0	2	0	-1	1.58496	0.194988	0.677869	2	2	2	0	0	2	-1.58496	-1.58496	0	-1.05664	0.116117
Alcanivoracaceae	family	0	0	0	6	0	0	2.80735	0	0	0.935785	0.373901	1	0	0	17	0	0	3.16993	0	0	1.05664	0.400643	0	0	0	1	0	0	1	0	0	0.333333	0.373901
Symbiobacteriaceae	family	2	1	0	2	2	2	0	0.584963	1.58496	0.723308	0.158302	0	4	1	0	0	0	0	-2.32193	-1	-1.10731	0.237796	5	1	1	0	0	0	-2.58496	-1	-1	-1.52832	0.155016
Phyllobacteriaceae	family	1	1	1	2	2	5	0.584963	0.584963	1.58496	0.918296	0.116117	0	0	0	0	0	0	0	0	0	0	#DIV/0!	1	2	3	0	1	2	-1	-0.584963	-0.415037	-0.666667	0.287864
Lactobacillaceae	family	2	3	1	1	4	1	-0.584963	0.321928	0	-0.0876781	1	1	0	0	0	1	0	-1	1	0	0	1	2	2	0	1	2	0	-0.584963	0	0	-0.194988	0.724659
Fibrobacteraceae	family	1	4	5	1	0	1	0	-2.32193	-1.58496	-1.3023	0.0993007	0	1	0	1	0	1	1	-1	1	0.333333	0.518519	0	1	1	2	0	0	1.58496	-1	-1	-0.138346	1
Hyphomicrobiaceae	family	2	3	3	2	2	3	0	-0.415037	0	-0.138346	0.518519	0	0	1	0	0	0	0	0	-1	-0.333333	0.373901	1	1	0	0	0	0	-1	-1	0	-0.666667	0.116117
Nocardioidaceae	family	0	3	2	0	0	1	0	-2	-0.584963	-0.861654	0.2302	1	0	1	0	0	1	-1	0	0	-0.333333	0.518519	2	0	5	0	1	0	-1.58496	1	-2.58496	-1.05664	0.250815
Rhizobiaceae	family	5	3	3	1	1	1	-1.58496	-1	-1	-1.19499	0.0161301	0	0	0	0	0	0	0	0	0	0	#DIV/0!	2	0	0	0	0	0	-1.58496	0	0	-0.528321	0.373901
Leuconostocaceae	family	2	3	2	0	3	3	-1.58496	0	0.415037	-0.389975	0.767644	0	0	0	0	0	0	0	0	0	0	#DIV/0!	2	0	1	0	0	0	-1.58496	0	-1	-0.861654	0.158302
Pelobacteraceae	family	0	0	0	0	1	0	0	1	0	0.333333	0.373901	3	2	2	0	0	2	-2	-1.58496	0	-1.19499	0.0890093	0	1	1	1	0	2	1	-1	0.584963	0.194988	0.64333
Piscirickettsiaceae	family	0	6	1	0	0	1	0	-2.80735	0	-0.935785	0.348641	0	3	0	0	2	0	0	-0.415037	0	-0.138346	0.795255	0	1	0	0	0	0	0	-1	0	-0.333333	0.373901
Verrucomicrobiaceae	family	2	1	2	0	0	0	-1.58496	-1	-1.58496	-1.38998	0.00749043	1	0	0	0	0	0	-1	0	0	-0.333333	0.373901	3	1	2	0	0	0	-2	-1	-1.58496	-1.52832	0.0257214
CandidatusMethanoregula	family	0	0	0	0	0	0	0	0	0	0	#DIV/0!	0	0	0	0	0	0	0	0	0	0	#DIV/0!	0	1	0	1	4	6	1	1.32193	2.80735	1.70976	0.0890093
Brevibacteriaceae	family	0	4	0	1	0	0	1	-2.32193	0	-0.440643	0.507158	0	1	0	0	0	0	0	-1	0	-0.333333	0.373901	1	1	1	1	1	0	0	0	-1	-0.333333	0.373901
Cyclobacteriaceae	family	0	6	1	0	0	1	0	-2.80735	0	-0.935785	0.348641	0	0	0	0	0	0	0	0	0	0	#DIV/0!	0	1	0	1	1	0	1	0	0	0.333333	0.518519
Victivallaceae	family	1	3	2	0	0	0	-1	-2	-1.58496	-1.52832	0.0257214	0	0	0	0	0	0	0	0	0	0	#DIV/0!	1	0	1	0	1	1	-1	1	0	0	1
Dermabacteraceae	family	2	2	1	1	1	1	-0.584963	-0.584963	0	-0.389975	0.116117	0	0	0	0	0	0	0	0	0	0	#DIV/0!	1	0	0	0	0	0	-1	0	0	-0.333333	0.373901
Prevotellaceae	family	1	1	0	0	0	2	-1	-1	1.58496	-0.138346	1	0	1	0	0	0	0	0	-1	0	-0.333333	0.373901	0	1	0	0	2	0	0	0.584963	0	0.194988	0.677869
Idiomarinaceae	family	0	2	0	1	3	1	1	0.415037	1	0.805012	0.348641	0	0	0	0	0	1	0	0	1	0.333333	0.373901	0	0	0	0	0	0	0	0	0	0	#DIV/0!
Syntrophaceae	family	0	0	3	0	0	0	0	0	-2	-0.666667	0.373901	1	0	3	0	0	0	-1	0	-2	-1	0.205106	1	0	0	0	0	0	-1	0	0	-0.333333	0.373901
Sphingobacteriaceae	family	0	0	1	2	0	2	1.58496	0	0.584963	0.723308	0.250815	0	0	0	0	0	0	0	0	0	0	#DIV/0!	0	0	1	0	0	2	0	0	0.584963	0.194988	0.677869
Yaniellaceae	family	0	0	0	0	0	0	0	0	0	0	#DIV/0!	1	0	0	2	0	0	0.584963	0	0	0.194988	0.677869	1	0	0	0	1	3	-1	1	2	0.666667	0.348641
Bdellovibrionaceae	family	1	4	2	0	0	0	-1	-2.32193	-1.58496	-1.63563	0.0572352	0	0	0	0	0	0	0	0	0	0	#DIV/0!	0	0	0	0	0	0	0	0	0	0	#DIV/0!
Dehalobacteriaceae	family	2	0	3	1	0	0	-0.584963	0	-2	-0.861654	0.2302	0	0	0	0	0	0	0	0	0	0	#DIV/0!	1	0	0	0	0	0	-1	0	0	-0.333333	0.373901
Xanthobacteraceae	family	2	2	1	0	0	0	-1.58496	-1.58496	-1	-1.38998	0.00749043	0	0	0	0	0	0	0	0	0	0	#DIV/0!	0	0	1	0	0	0	0	0	-1	-0.333333	0.373901
Isosphaeraceae	family	1	3	0	0	0	0	-1	-2	0	-1	0.205106	1	0	0	0	0	0	-1	0	0	-0.333333	0.373901	1	0	0	0	0	0	-1	0	0	-0.333333	0.373901
Sphingomonadaceae	family	1	2	0	0	0	1	-1	-1.58496	1	-0.528321	0.373901	0	0	0	0	0	0	0	0	0	0	#DIV/0!	1	0	1	0	0	0	-1	0	-1	-0.666667	0.116117
Iamiaceae	family	1	2	1	0	0	0	-1	-1.58496	-1	-1.19499	0.0161301	0	0	0	0	0	0	0	0	0	0	#DIV/0!	0	0	0	1	1	0	1	1	0	0.666667	0.116117
Rhodospirillaceae	family	0	0	0	1	0	0	1	0	0	0.333333	0.373901	0	0	0	0	0	0	0	0	0	0	#DIV/0!	1	1	0	1	2	0	0	0.584963	0	0.194988	0.64333
Contubernalisaceae	family	0	0	0	0	0	0	0	0	0	0	#DIV/0!	1	1	2	0	1	0	-1	0	-1.58496	-0.861654	0.101192	0	1	0	0	0	0	0	-1	0	-0.333333	0.373901
Acetobacteraceae	family	1	2	2	0	0	0	-1	-1.58496	-1.58496	-1.38998	0.00749043	0	0	0	0	0	0	0	0	0	0	#DIV/0!	0	0	0	0	0	0	0	0	0	0	#DIV/0!
Glycomycetaceae	family	0	0	0	1	0	2	1	0	1.58496	0.861654	0.158302	0	0	0	1	0	0	1	0	0	0.333333	0.373901	0	0	0	1	0	0	1	0	0	0.333333	0.373901
Pseudonocardiaceae	family	0	0	0	1	0	2	1	0	1.58496	0.861654	0.158302	1	0	0	0	0	0	-1	0	0	-0.333333	0.373901	0	1	0	0	0	0	0	-1	0	-0.333333	0.373901
Methylocystaceae	family	2	0	2	0	0	0	-1.58496	0	-1.58496	-1.05664	0.116117	0	0	0	0	0	0	0	0	0	0	#DIV/0!	0	0	0	0	0	0	0	0	0	0	#DIV/0!
HTCC2188	family	1	1	1	1	0	0	0	-1	-1	-0.666667	0.116117	0	0	0	0	0	0	0	0	0	0	#DIV/0!	0	0	0	0	0	0	0	0	0	0	#DIV/0!
Chromatiaceae	family	0	1	0	0	0	0	0	-1	0	-0.333333	0.373901	0	2	0	1	0	0	1	-1.58496	0	-0.194988	0.677869	0	0	0	0	0	0	0	0	0	0	#DIV/0!
Streptomycetaceae	family	0	1	0	0	1	1	0	0	1	0.333333	0.518519	0	0	0	0	0	0	0	0	0	0	#DIV/0!	0	1	0	0	0	0	0	-1	0	-0.333333	0.373901
Gordoniaceae	family	0	0	0	1	0	1	1	0	1	0.666667	0.116117	1	0	0	0	0	1	-1	0	1	0	1	0	0	0	0	0	0	0	0	0	0	#DIV/0!
Intrasporangiaceae	family	0	0	0	0	0	0	0	0	0	0	#DIV/0!	1	0	0	0	0	0	-1	0	0	-0.333333	0.373901	1	0	2	0	0	0	-1	0	-1.58496	-0.861654	0.158302
Deinococcaceae	family	0	0	0	0	0	0	0	0	0	0	#DIV/0!	2	0	0	0	0	0	-1.58496	0	0	-0.528321	0.373901	1	1	0	0	0	0	-1	-1	0	-0.666667	0.116117
Promicromonosporaceae	family	0	0	0	1	0	0	1	0	0	0.333333	0.373901	0	0	0	0	0	0	0	0	0	0	#DIV/0!	1	1	0	0	0	0	-1	-1	0	-0.666667	0.116117
Desulfuromonadaceae	family	0	0	0	0	0	0	0	0	0	0	#DIV/0!	1	0	0	0	0	0	-1	0	0	-0.333333	0.373901	0	2	0	0	0	0	0	-1.58496	0	-0.528321	0.373901
Sanguibacteraceae	family	0	0	0	0	0	0	0	0	0	0	#DIV/0!	0	1	1	0	0	0	0	-1	-1	-0.666667	0.116117	0	0	1	0	0	0	0	0	-1	-0.333333	0.373901
Bogoriellaceae	family	0	0	0	0	0	0	0	0	0	0	#DIV/0!	0	0	0	0	0	0	0	0	0	0	#DIV/0!	1	0	0	2	0	0	0.584963	0	0	0.194988	0.677869
Aquabacterium	family	0	2	0	0	0	0	0	-1.58496	0	-0.528321	0.373901	0	0	0	0	0	0	0	0	0	0	#DIV/0!	0	0	0	0	0	0	0	0	0	0	#DIV/0!
Patulibacteraceae	family	0	1	0	0	0	1	0	-1	1	0	1	0	0	0	0	0	0	0	0	0	0	#DIV/0!	0	0	0	0	0	0	0	0	0	0	#DIV/0!
Nocardiopsaceae	family	0	0	0	1	0	0	1	0	0	0.333333	0.373901	1	0	0	0	0	0	-1	0	0	-0.333333	0.373901	0	0	0	0	0	0	0	0	0	0	#DIV/0!
Geobacteraceae	family	0	0	0	0	0	0	0	0	0	0	#DIV/0!	0	0	0	0	0	2	0	0	1.58496	0.528321	0.373901	0	0	0	0	0	0	0	0	0	0	#DIV/0!
Cellulomonadaceae	family	0	0	0	0	0	0	0	0	0	0	#DIV/0!	0	0	0	0	0	0	0	0	0	0	#DIV/0!	1	0	1	0	0	0	-1	0	-1	-0.666667	0.116117
CL500-29	family	0	0	0	0	0	0	0	0	0	0	#DIV/0!	0	0	0	0	0	0	0	0	0	0	#DIV/0!	0	0	1	0	1	0	0	1	-1	0	1
Salinisphaeraceae	family	1	0	0	0	0	0	-1	0	0	-0.333333	0.373901	0	0	0	0	0	0	0	0	0	0	#DIV/0!	0	0	0	0	0	0	0	0	0	0	#DIV/0!
Fusobacteriaceae	family	1	0	0	0	0	0	-1	0	0	-0.333333	0.373901	0	0	0	0	0	0	0	0	0	0	#DIV/0!	0	0	0	0	0	0	0	0	0	0	#DIV/0!
125ds10	family	0	1	0	0	0	0	0	-1	0	-0.333333	0.373901	0	0	0	0	0	0	0	0	0	0	#DIV/0!	0	0	0	0	0	0	0	0	0	0	#DIV/0!
Chitinophaga	family	0	1	0	0	0	0	0	-1	0	-0.333333	0.373901	0	0	0	0	0	0	0	0	0	0	#DIV/0!	0	0	0	0	0	0	0	0	0	0	#DIV/0!
Rhodopirellula	family	0	1	0	0	0	0	0	-1	0	-0.333333	0.373901	0	0	0	0	0	0	0	0	0	0	#DIV/0!	0	0	0	0	0	0	0	0	0	0	#DIV/0!
Spartobacteriaceae	family	0	1	0	0	0	0	0	-1	0	-0.333333	0.373901	0	0	0	0	0	0	0	0	0	0	#DIV/0!	0	0	0	0	0	0	0	0	0	0	#DIV/0!
Methylobacteriaceae	family	0	1	0	0	0	0	0	-1	0	-0.333333	0.373901	0	0	0	0	0	0	0	0	0	0	#DIV/0!	0	0	0	0	0	0	0	0	0	0	#DIV/0!
Mycobacteriaceae	family	0	0	1	0	0	0	0	0	-1	-0.333333	0.373901	0	0	0	0	0	0	0	0	0	0	#DIV/0!	0	0	0	0	0	0	0	0	0	0	#DIV/0!
Frankiaceae	family	0	0	1	0	0	0	0	0	-1	-0.333333	0.373901	0	0	0	0	0	0	0	0	0	0	#DIV/0!	0	0	0	0	0	0	0	0	0	0	#DIV/0!
Gemmataceae	family	0	0	0	1	0	0	1	0	0	0.333333	0.373901	0	0	0	0	0	0	0	0	0	0	#DIV/0!	0	0	0	0	0	0	0	0	0	0	#DIV/0!
Jonesiaceae	family	0	0	0	0	0	0	0	0	0	0	#DIV/0!	1	0	0	0	0	0	-1	0	0	-0.333333	0.373901	0	0	0	0	0	0	0	0	0	0	#DIV/0!
Enterobacteriaceae	family	0	0	0	0	0	0	0	0	0	0	#DIV/0!	1	0	0	0	0	0	-1	0	0	-0.333333	0.373901	0	0	0	0	0	0	0	0	0	0	#DIV/0!
Neisseriaceae	family	0	0	0	0	0	0	0	0	0	0	#DIV/0!	0	0	0	0	0	0	0	0	0	0	#DIV/0!	1	0	0	0	0	0	-1	0	0	-0.333333	0.373901
Nitrosomonadaceae	family	0	0	0	0	0	0	0	0	0	0	#DIV/0!	0	0	0	0	0	0	0	0	0	0	#DIV/0!	0	1	0	0	0	0	0	-1	0	-0.333333	0.373901
AKIW874	family	0	0	0	0	0	0	0	0	0	0	#DIV/0!	0	0	0	0	0	0	0	0	0	0	#DIV/0!	0	1	0	0	0	0	0	-1	0	-0.333333	0.373901
Planctomycetaceae	family	0	0	0	0	0	0	0	0	0	0	#DIV/0!	0	0	0	0	0	0	0	0	0	0	#DIV/0!	0	1	0	0	0	0	0	-1	0	-0.333333	0.373901
Nocardiaceae	family	0	0	0	0	0	0	0	0	0	0	#DIV/0!	0	0	0	0	0	0	0	0	0	0	#DIV/0!	0	0	1	0	0	0	0	0	-1	-0.333333	0.373901
Hyphomonadaceae	family	0	0	0	0	0	0	0	0	0	0	#DIV/0!	0	0	0	0	0	0	0	0	0	0	#DIV/0!	0	0	1	0	0	0	0	0	-1	-0.333333	0.373901
Microthrixaceae	family	0	0	0	0	0	0	0	0	0	0	#DIV/0!	0	0	0	0	0	0	0	0	0	0	#DIV/0!	0	0	1	0	0	0	0	0	-1	-0.333333	0.373901
Puniceicoccaceae	family	0	0	0	0	0	0	0	0	0	0	#DIV/0!	0	0	0	0	0	0	0	0	0	0	#DIV/0!	0	0	1	0	0	0	0	0	-1	-0.333333	0.373901
Bacteriovoracaceae	family	0	0	0	0	0	0	0	0	0	0	#DIV/0!	0	0	0	0	0	0	0	0	0	0	#DIV/0!	0	0	1	0	0	0	0	0	-1	-0.333333	0.373901
Flexibacteraceae	family	0	0	0	0	0	0	0	0	0	0	#DIV/0!	0	0	0	0	0	0	0	0	0	0	#DIV/0!	0	0	1	0	0	0	0	0	-1	-0.333333	0.373901
Actinopolysporaceae	family	0	0	0	0	0	0	0	0	0	0	#DIV/0!	0	0	0	0	0	0	0	0	0	0	#DIV/0!	0	0	0	1	0	0	1	0	0	0.333333	0.373901
Euzebiaceae	family	0	0	0	0	0	0	0	0	0	0	#DIV/0!	0	0	0	0	0	0	0	0	0	0	#DIV/0!	0	0	0	0	0	1	0	0	1	0.333333	0.373901
Haloplasmataceae	family	0	0	0	0	0	0	0	0	0	0	#DIV/0!	0	0	0	0	0	0	0	0	0	0	#DIV/0!	0	0	0	0	0	1	0	0	1	0.333333	0.373901
Sphingobacteriales	order	18948	13807	18382	13545	21674	15720	-0.484255	0.650528	-0.225679	-0.0198021	0.983075	3249	3622	4090	2625	2567	1491	-0.307573	-0.49654	-1.45521	-0.753106	0.0320335	4518	4344	3063	3490	6033	4123	-0.372363	0.473759	0.428628	0.176674	0.554919
MBA08	order	8917	11135	8633	9837	8653	7947	0.141645	-0.363792	-0.119437	-0.113861	0.480445	2805	3156	2718	2779	1648	1502	-0.0134301	-0.936963	-0.855231	-0.601875	0.0973233	4417	4668	4311	4225	3519	3151	-0.0641007	-0.407538	-0.45209	-0.307909	0.0662061
Clostridiales	order	6286	6530	5228	15001	7838	9314	1.25471	0.263366	0.833021	0.783699	0.101506	3544	2357	2332	5757	2632	2762	0.699782	0.159144	0.244049	0.367658	0.425057	2724	2304	2190	3794	3233	3735	0.477844	0.488553	0.769905	0.578767	0.00802414
Methanomicrobiales	order	997	768	1049	346	1808	2184	-1.5241	1.23414	1.05724	0.255759	0.421088	11002	10884	10549	6711	14797	11485	-0.713082	0.443061	0.122633	-0.0491293	0.940737	1151	1038	1481	514	2056	1909	-1.1615	0.985346	0.366027	0.0632923	0.62429
Pseudomonadales	order	464	1329	1299	1686	1573	3089	1.85916	0.243009	1.2491	1.11709	0.126637	176	609	660	216	101	565	0.293946	-2.58024	-0.223848	-0.836714	0.416826	87	235	221	246	255	484	1.48894	0.117357	1.12743	0.911239	0.180939
Bacteroidales	order	1654	1904	1647	775	446	885	-1.0927	-2.09144	-0.895338	-1.35983	0.00273889	50	38	62	89	14	70	0.819428	-1.37851	0.172467	-0.128872	0.76112	465	465	346	238	151	331	-0.963319	-1.61626	-0.0637524	-0.88111	0.0471179
Synergistales	order	1255	922	994	187	262	326	-2.74003	-1.81127	-1.60541	-2.05224	0.0018362	402	304	315	86	56	57	-2.21169	-2.41978	-2.4458	-2.35909	0.00108651	450	473	476	149	178	190	-1.58816	-1.40493	-1.32042	-1.43784	3.67024e-05
Halanaerobiales	order	281	181	247	123	204	202	-1.18536	0.171685	-0.28886	-0.434177	0.2049	679	771	724	489	530	300	-0.472753	-0.539889	-1.26822	-0.760286	0.0196455	311	315	295	303	399	338	-0.0374747	0.340075	0.195688	0.166096	0.239203
SHA-98	order	333	421	316	343	379	313	0.0425605	-0.151244	-0.0137183	-0.0408005	0.772536	375	310	340	310	218	153	-0.273818	-0.505984	-1.14684	-0.642214	0.080471	411	472	429	389	422	335	-0.0791702	-0.161183	-0.355875	-0.198743	0.150342
Burkholderiales	order	269	746	462	365	676	563	0.438884	-0.141952	0.284683	0.193872	0.810934	36	122	158	136	274	415	1.88858	1.16077	1.38756	1.47897	0.127053	88	224	153	143	260	211	0.694192	0.214125	0.461134	0.456483	0.392735
Natranaerobiales	order	505	353	1344	222	232	267	-1.18209	-0.603419	-2.3273	-1.37094	0.184737	136	117	247	52	44	72	-1.37011	-1.39079	-1.76437	-1.50842	0.0555724	71	74	250	53	45	43	-0.415037	-0.705257	-2.51211	-1.2108	0.226229
Actinomycetales	order	308	494	250	228	152	180	-0.432259	-1.6939	-0.471698	-0.865951	0.0998152	42	24	34	70	14	28	0.723482	-0.736966	-0.271302	-0.0949284	0.831478	409	392	442	214	145	146	-0.931287	-1.42856	-1.59149	-1.31711	0.000821783
Erysipelotrichales	order	482	647	430	337	317	348	-0.515	-1.02697	-0.304461	-0.615476	0.0482441	10	8	19	4	4	3	-1.1375	-0.847997	-2.32193	-1.43581	0.0633383	137	143	93	100	93	113	-0.450313	-0.615336	0.278301	-0.262449	0.254858
Lactobacillales	order	552	549	373	179	110	154	-1.61928	-2.30887	-1.27077	-1.73297	0.00533765	173	169	135	28	11	29	-2.58496	-3.82443	-2.18057	-2.86332	0.000524995	207	208	126	97	52	54	-1.08573	-1.97944	-1.20732	-1.42416	0.021799
Thermotogales	order	298	230	262	293	117	187	-0.0243293	-0.969106	-0.48433	-0.492588	0.305539	190	162	145	190	52	59	0	-1.62081	-1.28293	-0.967914	0.234851	159	171	89	170	87	124	0.0959244	-0.966833	0.473931	-0.132326	0.736253
Thermoanaerobacterales	order	224	162	165	29	168	177	-2.90689	0.0521513	0.100694	-0.918015	0.319779	300	293	234	82	245	141	-1.85858	-0.257158	-0.72677	-0.947503	0.0829944	119	127	91	42	165	135	-1.48063	0.375039	0.563901	-0.180562	0.967631
Campylobacterales	order	242	301	201	198	65	447	-0.288188	-2.19401	1.14914	-0.444352	0.926653	26	143	71	46	29	235	0.799701	-2.26303	1.71272	0.0831283	0.769158	34	68	25	49	18	121	0.514573	-1.8606	2.2303	0.294758	0.573343
Turicibacterales	order	139	52	26	347	55	304	1.31366	0.0794345	3.49778	1.63029	0.168923	71	24	25	136	15	77	0.928107	-0.643856	1.58496	0.623071	0.399553	63	22	12	136	21	109	1.09803	-0.0641303	3.08092	1.37161	0.212986
Methanosarcinales	order	0	0	0	125	1	5	6.97728	1	2.58496	3.52075	0.343558	0	0	0	977	8	20	9.93369	3.16993	4.39232	5.83198	0.355607	0	0	1	350	9	33	8.45533	3.32193	4.08746	5.28824	0.301229
Oceanospirillales	order	5	23	11	174	48	264	4.86625	1.02975	4.46489	3.45363	0.0768075	10	11	9	354	52	390	5.01224	2.14296	5.2891	4.1481	0.0757883	6	4	5	77	8	40	3.47805	0.847997	2.77259	2.36621	0.13985
BSA2B-08	order	123	105	101	93	93	78	-0.399607	-0.173332	-0.368645	-0.313861	0.0616265	58	63	43	34	21	23	-0.75336	-1.54057	-0.874469	-1.05613	0.016699	63	85	65	49	39	34	-0.356144	-1.10434	-0.915111	-0.791864	0.021626
TIBE07	order	75	142	105	121	124	113	0.68281	-0.194087	0.10497	0.197897	0.574451	18	31	32	34	25	16	0.881356	-0.29956	-0.956931	-0.125045	0.78573	43	44	48	65	48	45	0.584963	0.122857	-0.0911479	0.205557	0.297846
OPB72	order	199	98	121	49	74	83	-2	-0.400538	-0.53842	-0.979653	0.0932893	43	27	31	27	15	22	-0.652077	-0.807355	-0.476438	-0.64529	0.106248	50	28	33	24	30	40	-1.02857	0.0962153	0.270089	-0.220755	0.524226
RF39	order	244	341	184	21	25	29	-3.47721	-3.71741	-2.62449	-3.27304	0.00722509	2	0	0	0	0	0	-1.58496	0	0	-0.528321	0.373901	48	47	15	9	4	8	-2.29278	-3.26303	-0.830075	-2.12863	0.0534988
Desulfobacterales	order	81	216	77	128	27	58	0.653675	-2.9542	-0.402759	-0.901093	0.381155	12	13	12	4	2	3	-1.37851	-2.22239	-1.70044	-1.76711	0.000151011	43	67	46	39	8	24	-0.137504	-2.91754	-0.910733	-1.32192	0.0727867
Sphaerochaetales	order	29	8	2	1	0	0	-3.90689	-3.16993	-1.58496	-2.88726	0.196956	10	13	12	12	0	15	0.241008	-3.80735	0.29956	-1.08893	0.598285	181	208	216	54	27	60	-1.72643	-2.9	-1.83081	-2.15242	0.000457397
1B07	order	42	70	36	50	28	38	0.246161	-1.29177	0.0759489	-0.323219	0.433256	37	42	35	50	42	28	0.424498	0	-0.311944	0.0375179	0.781991	31	47	24	39	37	27	0.321928	-0.337035	0.163499	0.0494639	0.967767
Methanobacteriales	order	53	122	53	123	30	32	1.19931	-1.98832	-0.710493	-0.499834	0.727474	15	13	8	32	2	4	1.04439	-2.22239	-0.847997	-0.675332	0.949569	26	26	32	37	8	12	0.49304	-1.58496	-1.34395	-0.811959	0.387586
Bacillales	order	23	45	22	39	62	65	0.736966	0.453718	1.52083	0.903839	0.0850637	22	22	13	27	19	36	0.283793	-0.201634	1.4021	0.494753	0.22113	9	23	14	28	30	38	1.53605	0.369234	1.37851	1.0946	0.0310328
Coriobacteriales	order	46	117	39	40	27	44	-0.197037	-2.07529	0.169925	-0.7008	0.298997	1	0	0	1	0	1	0	0	1	0.333333	0.518519	32	36	39	36	22	18	0.165059	-0.685891	-1.074	-0.531611	0.15055
E2	order	31	35	19	27	14	11	-0.192645	-1.26303	-0.736966	-0.730882	0.184689	58	60	47	44	36	43	-0.39079	-0.721284	-0.125531	-0.412535	0.0423643	16	12	8	6	9	8	-1.28011	-0.378512	0	-0.552873	0.154489
GN09	order	26	7	28	42	0	4	0.671377	-3	-2.53605	-1.62156	0.755045	94	1	46	176	0	11	0.89775	-1	-1.96963	-0.690625	0.819503	13	2	10	19	0	0	0.514573	-1.58496	-3.45943	-1.50994	0.793103
Anaerolineales	order	90	99	85	17	24	46	-2.33787	-2	-0.871676	-1.73652	0.00295726	1	0	1	0	0	2	-1	0	0.584963	-0.138346	1	22	22	24	16	8	13	-0.436099	-1.35364	-0.836501	-0.875412	0.0130726
Bifidobacteriales	order	56	112	29	45	23	27	-0.309328	-2.23522	-0.0995357	-0.88136	0.251125	6	2	2	0	0	1	-2.80735	-1.58496	-0.584963	-1.65909	0.0944463	42	32	40	19	12	15	-1.10434	-1.34395	-1.35755	-1.26861	0.00347921
Desulfovibrionales	order	6	37	13	65	65	78	3.23704	0.796467	2.49643	2.17664	0.00804008	5	12	4	19	8	23	1.73697	-0.530515	2.26303	1.1565	0.133313	6	14	13	28	34	29	2.05063	1.22239	1.09954	1.45752	0.00347714
OPB54	order	28	16	15	6	10	9	-2.05063	-0.628031	-0.678072	-1.11891	0.059565	49	17	57	38	16	12	-0.358454	-0.0824622	-2.15754	-0.866152	0.264449	47	14	28	18	14	13	-1.33703	0	-1.05063	-0.795887	0.204457
Rhodobacterales	order	46	91	36	36	27	21	-0.345135	-1.71621	-0.750022	-0.937121	0.164664	0	6	0	3	0	1	2	-2.80735	1	0.064215	0.77558	21	29	32	18	16	15	-0.211504	-0.819428	-1.04439	-0.691775	0.0317967
Spirochaetales	order	49	69	53	19	6	9	-1.32193	-3.32193	-2.43296	-2.35894	0.00327128	4	6	5	10	1	2	1.1375	-1.80735	-1	-0.556617	0.829799	34	40	58	2	3	4	-3.54432	-3.35755	-3.56071	-3.48753	0.00477983
Xanthomonadales	order	20	46	15	11	12	14	-0.807355	-1.85415	-0.0931094	-0.918204	0.203154	21	8	17	45	27	22	1.06413	1.63743	0.353637	1.0184	0.115195	17	23	35	13	9	10	-0.36257	-1.26303	-1.71049	-1.11203	0.057492
Rhodocyclales	order	45	54	108	12	9	15	-1.82312	-2.45943	-2.76818	-2.35025	0.0447285	10	7	19	4	3	8	-1.1375	-1	-1.152	-1.0965	0.148358	9	17	21	2	5	8	-1.73697	-1.58496	-1.28951	-1.53714	0.0533051
Acholeplasmatales	order	36	17	19	18	14	110	-0.961526	-0.263034	2.47249	0.415976	0.505408	0	3	4	1	1	15	1	-1	1.67807	0.559357	0.52717	4	3	2	7	1	41	0.678072	-1	3.80735	1.16181	0.345119
Rhizobiales	order	40	43	30	22	11	22	-0.83399	-1.87447	-0.430634	-1.04636	0.0228189	0	2	2	0	1	3	0	-0.584963	0.415037	-0.0566417	1	14	14	18	5	14	12	-1.32193	0	-0.547488	-0.623139	0.175014
Z20	order	15	19	29	11	5	19	-0.415037	-1.73697	-0.584963	-0.912322	0.183567	4	0	5	0	0	2	-2.32193	0	-1	-1.10731	0.234101	19	16	24	9	16	16	-1	0	-0.556393	-0.518798	0.143164
Flavobacteriales	order	11	26	24	4	5	4	-1.26303	-2.16993	-2.32193	-1.9183	0.0274258	4	6	4	13	6	9	1.48543	0	1	0.828476	0.094066	6	20	12	4	3	1	-0.485427	-2.39232	-2.70044	-1.85939	0.073582
CW040	order	0	4	0	1	3	0	1	-0.321928	0	0.226024	1	0	0	0	0	0	0	0	0	0	0	#DIV/0!	22	24	37	21	30	17	-0.0641303	0.31034	-1.078	-0.277264	0.456625
Desulfuromonadales	order	12	27	15	3	6	11	-1.70044	-2	-0.415037	-1.37183	0.0922515	8	10	3	0	2	5	-3.16993	-1.87447	0.584963	-1.48648	0.139876	5	8	3	3	1	2	-0.584963	-2.16993	-0.415037	-1.05664	0.099982
Verrucomicrobiales	order	10	18	7	26	0	14	1.29546	-4.24793	0.906891	-0.68186	0.848839	1	0	0	11	0	2	2.58496	0	1.58496	1.38998	0.304559	6	4	2	6	0	5	0	-2.32193	1	-0.440643	0.886177
Syntrophobacterales	order	5	3	12	3	2	6	-0.584963	-0.415037	-0.893085	-0.631028	0.371234	2	5	6	0	1	10	-1.58496	-1.58496	0.652077	-0.839283	0.85408	6	3	2	2	2	3	-1.22239	-0.415037	0.415037	-0.407464	0.345271
Desulfitobacterales	order	3	5	8	7	18	4	1	1.66297	-0.847997	0.604989	0.389803	0	1	1	1	2	1	1	0.584963	0	0.528321	0.2302	0	1	0	0	3	0	0	1	0	0.333333	0.561438
Caulobacterales	order	3	3	7	10	0	2	1.45943	-2	-1.41504	-0.651869	0.925156	0	2	1	1	0	1	1	-1.58496	0	-0.194988	0.64333	0	0	9	7	0	0	3	0	-3.32193	-0.107309	0.869278
RFP12	order	3	2	7	0	0	0	-2	-1.58496	-3	-2.19499	0.0588849	0	0	0	0	0	0	0	0	0	0	#DIV/0!	9	7	4	0	0	0	-3.32193	-3	-2.32193	-2.88129	0.0101197
PBS-18	order	4	5	9	3	1	1	-0.321928	-1.58496	-2.32193	-1.40961	0.0600481	0	1	1	1	0	0	1	-1	-1	-0.333333	0.518519	0	0	3	0	0	0	0	0	-2	-0.666667	0.373901
CFB-26	order	3	6	3	0	0	0	-2	-2.80735	-2	-2.26912	0.0161301	0	1	0	0	0	0	0	-1	0	-0.333333	0.373901	1	5	7	0	0	0	-1	-2.58496	-3	-2.19499	0.069934
SJA-101	order	10	2	2	0	0	0	-3.45943	-1.58496	-1.58496	-2.20979	0.155016	2	1	2	1	0	0	-0.584963	-1	-1.58496	-1.05664	0.0474207	2	2	2	0	0	0	-1.58496	-1.58496	-1.58496	-1.58496	#DIV/0!
Pirellulales	order	4	1	3	0	0	3	-2.32193	-1	0	-1.10731	0.27944	1	0	1	0	0	0	-1	0	-1	-0.666667	0.116117	7	0	2	0	0	3	-3	0	0.415037	-0.861654	0.435331
Alteromonadales	order	0	10	2	1	3	1	1	-1.45943	-0.584963	-0.348131	0.497012	0	2	0	1	0	1	1	-1.58496	1	0.138346	1	0	3	0	0	0	0	0	-2	0	-0.666667	0.373901
Rhodospirillales	order	2	3	3	3	1	1	0.415037	-1	-1	-0.528321	0.250815	0	0	0	0	0	0	0	0	0	0	#DIV/0!	2	2	0	1	2	0	-0.584963	0	0	-0.194988	0.724659
Acidimicrobiales	order	1	3	3	0	0	1	-1	-2	-1	-1.33333	0.0550406	0	1	0	0	0	2	0	-1	1.58496	0.194988	0.677869	0	1	4	1	3	0	1	1	-2.32193	-0.107309	0.834019
Fibrobacterales	order	1	4	5	1	0	1	0	-2.32193	-1.58496	-1.3023	0.0993007	0	1	0	1	0	1	1	-1	1	0.333333	0.518519	0	1	1	2	0	0	1.58496	-1	-1	-0.138346	1
Sphingomonadales	order	1	3	0	0	0	3	-1	-2	2	-0.333333	0.814902	1	0	0	2	0	2	0.584963	0	1.58496	0.723308	0.250815	1	0	2	0	0	0	-1	0	-1.58496	-0.861654	0.158302
Methylococcales	order	0	5	1	0	0	1	0	-2.58496	0	-0.861654	0.34649	0	3	0	0	2	0	0	-0.415037	0	-0.138346	0.795255	0	1	0	0	0	0	0	-1	0	-0.333333	0.373901
Victivallales	order	1	3	2	0	0	0	-1	-2	-1.58496	-1.52832	0.0257214	0	0	1	0	1	0	0	1	-1	0	1	1	0	1	0	1	1	-1	1	0	0	1
HN1-15	order	0	1	1	0	1	1	0	0	0	0	1	0	1	0	0	0	0	0	-1	0	-0.333333	0.373901	1	2	0	1	1	1	0	-0.584963	1	0.138346	1
Bdellovibrionales	order	1	4	2	0	0	0	-1	-2.32193	-1.58496	-1.63563	0.0572352	0	0	0	0	0	0	0	0	0	0	#DIV/0!	0	0	1	0	0	0	0	0	-1	-0.333333	0.373901
Gemmatales	order	1	3	0	1	0	0	0	-2	0	-0.666667	0.348641	1	0	0	0	0	0	-1	0	0	-0.333333	0.373901	1	0	0	0	0	0	-1	0	0	-0.333333	0.373901
Myxococcales	order	0	2	1	0	0	0	0	-1.58496	-1	-0.861654	0.158302	1	0	0	1	0	1	0	0	1	0.333333	0.518519	1	0	0	0	0	0	-1	0	0	-0.333333	0.373901
YS2	order	1	1	1	0	0	1	-1	-1	0	-0.666667	0.116117	0	0	0	0	0	0	0	0	0	0	#DIV/0!	0	0	0	1	0	0	1	0	0	0.333333	0.373901
BA021	order	0	0	1	2	0	0	1.58496	0	-1	0.194988	0.677869	0	0	1	0	0	0	0	0	-1	-0.333333	0.373901	0	0	0	0	0	0	0	0	0	0	#DIV/0!
Deinococcales	order	0	0	0	0	0	0	0	0	0	0	#DIV/0!	2	0	0	0	0	0	-1.58496	0	0	-0.528321	0.373901	1	1	0	0	0	0	-1	-1	0	-0.666667	0.116117
GN14	order	0	0	0	0	0	0	0	0	0	0	#DIV/0!	0	1	1	0	0	0	0	-1	-1	-0.666667	0.116117	1	0	0	0	0	0	-1	0	0	-0.333333	0.373901
WCHB1-15	order	0	0	0	0	0	0	0	0	0	0	#DIV/0!	0	0	0	0	0	0	0	0	0	0	#DIV/0!	1	0	0	0	0	2	-1	0	1.58496	0.194988	0.677869
Solirubrobacterales	order	0	1	0	0	0	1	0	-1	1	0	1	0	0	0	0	0	0	0	0	0	0	#DIV/0!	0	0	0	0	0	0	0	0	0	0	#DIV/0!
Thermomicrobiales	order	0	0	0	0	0	0	0	0	0	0	#DIV/0!	0	0	0	0	0	1	0	0	1	0.333333	0.373901	0	1	0	0	0	0	0	-1	0	-0.333333	0.373901
EW055	order	0	0	0	0	0	0	0	0	0	0	#DIV/0!	0	0	0	0	0	0	0	0	0	0	#DIV/0!	0	2	0	0	0	0	0	-1.58496	0	-0.528321	0.373901
K2-4-19	order	1	0	0	0	0	0	-1	0	0	-0.333333	0.373901	0	0	0	0	0	0	0	0	0	0	#DIV/0!	0	0	0	0	0	0	0	0	0	0	#DIV/0!
Salinisphaerales	order	1	0	0	0	0	0	-1	0	0	-0.333333	0.373901	0	0	0	0	0	0	0	0	0	0	#DIV/0!	0	0	0	0	0	0	0	0	0	0	#DIV/0!
SJA-36	order	1	0	0	0	0	0	-1	0	0	-0.333333	0.373901	0	0	0	0	0	0	0	0	0	0	#DIV/0!	0	0	0	0	0	0	0	0	0	0	#DIV/0!
Fusobacteriales	order	1	0	0	0	0	0	-1	0	0	-0.333333	0.373901	0	0	0	0	0	0	0	0	0	0	#DIV/0!	0	0	0	0	0	0	0	0	0	0	#DIV/0!
Thiotrichales	order	0	1	0	0	0	0	0	-1	0	-0.333333	0.373901	0	0	0	0	0	0	0	0	0	0	#DIV/0!	0	0	0	0	0	0	0	0	0	0	#DIV/0!
Spartobacteriales	order	0	1	0	0	0	0	0	-1	0	-0.333333	0.373901	0	0	0	0	0	0	0	0	0	0	#DIV/0!	0	0	0	0	0	0	0	0	0	0	#DIV/0!
Chromatiales	order	0	1	0	0	0	0	0	-1	0	-0.333333	0.373901	0	0	0	0	0	0	0	0	0	0	#DIV/0!	0	0	0	0	0	0	0	0	0	0	#DIV/0!
Enterobacteriales	order	0	0	0	0	0	0	0	0	0	0	#DIV/0!	1	0	0	0	0	0	-1	0	0	-0.333333	0.373901	0	0	0	0	0	0	0	0	0	0	#DIV/0!
Aeromonadales	order	0	0	0	0	0	0	0	0	0	0	#DIV/0!	0	0	1	0	0	0	0	0	-1	-0.333333	0.373901	0	0	0	0	0	0	0	0	0	0	#DIV/0!
Neisseriales	order	0	0	0	0	0	0	0	0	0	0	#DIV/0!	0	0	0	0	0	0	0	0	0	0	#DIV/0!	1	0	0	0	0	0	-1	0	0	-0.333333	0.373901
Planctomycetales	order	0	0	0	0	0	0	0	0	0	0	#DIV/0!	0	0	0	0	0	0	0	0	0	0	#DIV/0!	0	1	0	0	0	0	0	-1	0	-0.333333	0.373901
Nitrosomonadales	order	0	0	0	0	0	0	0	0	0	0	#DIV/0!	0	0	0	0	0	0	0	0	0	0	#DIV/0!	0	1	0	0	0	0	0	-1	0	-0.333333	0.373901
Puniceicoccales	order	0	0	0	0	0	0	0	0	0	0	#DIV/0!	0	0	0	0	0	0	0	0	0	0	#DIV/0!	0	0	1	0	0	0	0	0	-1	-0.333333	0.373901
Haloplasmatales	order	0	0	0	0	0	0	0	0	0	0	#DIV/0!	0	0	0	0	0	0	0	0	0	0	#DIV/0!	0	0	0	0	0	1	0	0	1	0.333333	0.373901
Euzebiales	order	0	0	0	0	0	0	0	0	0	0	#DIV/0!	0	0	0	0	0	0	0	0	0	0	#DIV/0!	0	0	0	0	0	1	0	0	1	0.333333	0.373901
Thermonema	genus	18931	13789	18364	13534	21655	15707	-0.484132	0.651144	-0.225459	-0.0194823	0.98392	3233	3591	4043	2596	2555	1475	-0.316474	-0.4909	-1.45409	-0.753821	0.0314839	4458	4299	3010	3448	5965	4077	-0.370542	0.472427	0.437619	0.179835	0.551483
Methanoculleus	genus	985	758	1039	345	1806	2172	-1.51082	1.25142	1.0631	0.267905	0.414467	6587	6488	6416	3934	8748	6852	-0.743477	0.431122	0.0948367	-0.0725061	0.992327	749	656	944	339	1311	1236	-1.14136	0.997802	0.388459	0.0816353	0.609594
Syntrophomonas	genus	278	212	381	1016	3357	3313	1.86598	3.97868	3.11693	2.9872	0.0427096	194	129	267	1109	1064	665	2.50901	3.03427	1.31329	2.28552	0.00693091	122	82	127	919	1317	1211	2.90298	3.9891	3.24317	3.37841	0.00097545
Pseudomonas	genus	383	1140	1121	1586	1504	2829	2.04712	0.399465	1.33473	1.26044	0.0924828	109	408	462	153	71	399	0.485427	-2.50603	-0.211012	-0.743872	0.466265	58	173	155	212	208	420	1.85207	0.264416	1.43227	1.18292	0.126462
Clostridium	genus	226	64	55	395	73	392	0.802808	0.187086	2.81103	1.26697	0.227132	643	240	212	1053	178	514	0.710742	-0.429074	1.27372	0.518463	0.497072	315	111	113	456	128	413	0.53227	0.203872	1.8606	0.86558	0.282925
Anaerobaculum	genus	723	507	582	82	114	149	-3.12481	-2.14319	-1.95853	-2.40884	0.00179156	369	283	298	74	52	49	-2.30256	-2.42183	-2.58015	-2.43484	0.00073262	243	253	267	52	61	63	-2.20282	-2.03449	-2.06609	-2.10113	1.45298e-05
S1	genus	297	230	262	293	117	187	-0.0194962	-0.969106	-0.48433	-0.490977	0.30692	181	156	142	182	50	56	0.0079052	-1.6222	-1.32698	-0.980424	0.225932	144	152	80	155	76	109	0.105493	-0.990601	0.44151	-0.147866	0.729168
Thermacetogenium	genus	161	117	124	1	127	143	-6.33985	0.117357	0.204141	-2.00612	0.404836	193	183	151	8	177	105	-4.42999	-0.0478285	-0.520007	-1.66594	0.193314	73	70	69	3	115	101	-4.20945	0.708234	0.543142	-0.986026	0.950404
Erysipelothrix	genus	316	381	280	219	203	220	-0.526979	-0.905003	-0.346524	-0.592836	0.0205742	2	4	7	2	2	1	0	-0.736966	-2	-0.912322	0.148148	29	29	27	26	33	25	-0.152003	0.180572	-0.106915	-0.0261154	0.904299
Tissierella	genus	166	139	131	183	103	418	0.139858	-0.428843	1.66641	0.459142	0.400829	34	19	20	32	19	37	-0.0848889	0	0.85561	0.256907	0.527066	30	27	30	45	37	128	0.569366	0.440573	2.05703	1.02232	0.23176
Corynebacterium	genus	164	244	135	96	69	81	-0.766409	-1.80735	-0.729911	-1.10123	0.0418112	11	5	8	38	2	10	1.70044	-1	0.289507	0.329982	0.476714	129	121	156	64	31	37	-1	-1.93074	-2.04669	-1.65914	0.00338655
Methanosarcina	genus	0	0	0	124	1	5	6.96578	1	2.58496	3.51692	0.343318	0	0	0	894	8	14	9.80574	3.16993	3.90689	5.62752	0.358162	0	0	0	316	9	24	8.30834	3.32193	4.64386	5.42471	0.309054
Trichococcus	genus	183	191	140	27	23	51	-2.71621	-3	-1.43911	-2.38511	0.00159998	14	24	21	1	0	1	-2.90689	-4.64386	-3.45943	-3.67006	0.00310959	68	76	54	19	9	12	-1.7866	-2.94486	-2.08092	-2.27079	0.00174301
Arcobacter	genus	36	39	35	122	13	248	1.73306	-1.51457	2.79008	1.00285	0.25129	6	39	21	34	11	157	2.32193	-1.73697	2.84435	1.1431	0.383101	8	11	3	33	1	73	1.91754	-2.58496	4.20945	1.18068	0.247784
Dethiobacter	genus	141	140	200	84	78	104	-0.740356	-0.835771	-0.936806	-0.837644	0.028332	12	6	17	7	4	4	-0.70044	-0.485427	-1.848	-1.01129	0.116117	5	20	13	7	8	10	0.415037	-1.22239	-0.347923	-0.385093	0.382612
Sphaerochaeta	genus	29	8	2	1	0	0	-3.90689	-3.16993	-1.58496	-2.88726	0.196956	10	13	12	12	0	15	0.241008	-3.80735	0.29956	-1.08893	0.598285	181	208	216	54	27	60	-1.72643	-2.9	-1.83081	-2.15242	0.000457397
vadinCA02	genus	144	140	140	35	42	63	-2.00998	-1.71329	-1.13955	-1.62094	0.000372924	9	2	6	1	0	3	-2.32193	-1.58496	-0.807355	-1.57142	0.121579	50	66	59	27	32	28	-0.86507	-1.0217	-1.04891	-0.978558	0.00384586
Pelotomaculum	genus	54	53	89	45	71	72	-0.257798	0.415037	-0.302029	-0.0482629	0.865523	63	64	74	2	3	55	-4.41504	-4.02237	-0.421464	-2.95296	0.0580115	21	24	27	14	26	31	-0.552541	0.111031	0.192645	-0.0829549	0.953163
Desulfobulbus	genus	76	204	72	113	22	44	0.566103	-3.15592	-0.697971	-1.09593	0.323772	9	11	10	4	1	3	-1	-2.58496	-1.45943	-1.68146	0.00224331	33	48	36	29	7	17	-0.180572	-2.61471	-1.03953	-1.27827	0.0529018
Butyrivibrio	genus	50	143	47	70	26	65	0.477322	-2.41504	0.459432	-0.492761	0.487175	0	0	0	0	0	1	0	0	1	0.333333	0.373901	38	21	43	57	37	55	0.572579	0.788496	0.347923	0.569666	0.164064
Alcaligenes	genus	7	38	17	57	89	91	2.85798	1.20645	2.35364	2.13936	0.0151433	1	20	13	22	73	95	3.52356	1.81714	2.77761	2.7061	0.0802823	2	14	11	13	21	18	2.22239	0.552541	0.662965	1.14597	0.124324
T78	genus	88	94	83	17	23	46	-2.30581	-1.98489	-0.837729	-1.70948	0.00314655	1	0	1	0	0	2	-1	0	0.584963	-0.138346	1	21	21	17	15	7	12	-0.459432	-1.45943	-0.469485	-0.796116	0.0361906
Acetivibrio	genus	1	0	0	1	0	0	0	0	0	0	1	59	61	51	67	46	33	0.180572	-0.399607	-0.612977	-0.277337	0.466489	18	16	15	38	17	19	1.03747	0.0824622	0.321928	0.480622	0.284528
Psychrobacter	genus	31	51	42	12	3	7	-1.29956	-3.70044	-2.42626	-2.47542	0.0058424	39	71	65	10	12	32	-1.8625	-2.46949	-1	-1.77733	0.0288209	13	27	18	3	1	5	-1.80735	-3.80735	-1.66297	-2.42589	0.0184915
Bifidobacterium	genus	56	107	29	44	22	27	-0.341037	-2.23133	-0.0995357	-0.890633	0.238158	6	2	2	0	0	1	-2.80735	-1.58496	-0.584963	-1.65909	0.0944463	39	25	35	19	9	11	-1	-1.37851	-1.58496	-1.32116	0.0179479
Peptostreptococcus	genus	1	1	4	4	13	6	1.32193	2.80735	0.485427	1.53824	0.122952	79	23	20	109	5	78	0.459432	-2	1.91146	0.123632	0.55546	14	1	5	23	11	28	0.678072	2.58496	2.27302	1.84535	0.0918845
Turicibacter	genus	29	11	5	53	11	63	0.847997	0	3.41504	1.42101	0.193065	28	7	8	38	3	15	0.427421	-1	0.830075	0.0858321	0.74314	24	10	6	57	9	40	1.21412	-0.137504	2.5502	1.20894	0.218204
Halomonas	genus	1	6	1	91	5	3	5.52356	-0.222392	1	2.10039	0.355404	0	0	0	171	1	3	7.42626	1	2	3.47542	0.35895	2	0	0	31	2	0	3.41504	1.58496	0	1.66667	0.361489
Desulfomicrobium	genus	5	28	11	46	52	68	2.96963	0.869939	2.52356	2.12104	0.0129144	4	6	1	9	7	11	1	0.192645	2.58496	1.2592	0.0453001	3	8	9	9	13	12	1.32193	0.63743	0.378512	0.77929	0.102424
Treponema	genus	43	65	48	19	6	9	-1.1375	-3.23704	-2.29278	-2.22244	0.00625537	2	1	3	6	1	2	1.22239	0	-0.415037	0.269118	0.573392	18	24	30	2	2	3	-2.66297	-3.05889	-2.9542	-2.89202	0.00338936
Sedimentibacter	genus	49	57	71	2	3	8	-4.05889	-3.85798	-3	-3.63896	0.00122237	3	3	9	0	0	1	-2	-2	-2.32193	-2.10731	0.0827945	23	31	16	1	3	3	-3.58496	-3	-2.08746	-2.89081	0.00871283
HA73	genus	66	59	32	4	8	10	-3.74416	-2.73697	-1.58496	-2.6887	0.0128498	1	6	2	1	0	0	0	-2.80735	-1.58496	-1.46411	0.163279	7	6	14	3	0	3	-1	-2.80735	-1.90689	-1.90475	0.0610098
Acinetobacter	genus	10	18	45	2	1	48	-1.87447	-3.24793	0.0911479	-1.67708	0.715989	5	19	19	3	1	32	-0.584963	-3.32193	0.722466	-1.06147	0.843089	1	3	7	0	1	5	-1	-1	-0.415037	-0.805012	0.514519
Methanobrevibacter	genus	24	54	24	12	9	9	-0.943416	-2.45943	-1.32193	-1.57493	0.075324	8	9	3	8	0	3	0	-3.32193	0	-1.10731	0.371234	11	15	18	5	4	3	-1	-1.67807	-2.24793	-1.642	0.00718233
Anaerofustis	genus	57	74	62	0	1	0	-5.85798	-5.22882	-5.97728	-5.68803	0.000224156	0	0	0	0	0	0	0	0	0	0	#DIV/0!	3	4	3	0	0	0	-2	-2.32193	-2	-2.10731	0.000562004
Bulleidia	genus	15	64	21	15	12	14	0	-2.32193	-0.552541	-0.958156	0.272156	0	0	0	0	0	0	0	0	0	0	#DIV/0!	10	9	6	11	2	3	0.125531	-1.73697	-0.807355	-0.806263	0.386756
Acholeplasma	genus	10	5	10	12	9	49	0.241008	0.736966	2.18442	1.05413	0.311839	0	3	4	0	0	12	0	-2	1.37851	-0.207163	0.710248	2	1	0	6	0	31	1.22239	-1	5	1.7408	0.299251
Methanothermobacter	genus	6	9	3	89	9	9	3.6845	0	1.32193	1.66881	0.329169	1	0	0	11	0	1	2.58496	0	1	1.19499	0.357316	2	1	0	8	0	1	1.58496	-1	1	0.528321	0.481817
Leucobacter	genus	23	33	13	17	10	14	-0.415037	-1.62803	0.0995357	-0.647844	0.201886	0	0	0	0	0	0	0	0	0	0	#DIV/0!	3	7	8	5	5	0	0.584963	-0.415037	-3.16993	-1	0.303548
Oligella	genus	19	29	21	9	10	7	-1	-1.44746	-1.45943	-1.3023	0.0107596	3	3	5	1	4	2	-1	0.321928	-1	-0.559357	0.294256	3	5	5	4	5	3	0.321928	0	-0.584963	-0.0876781	0.724659
Facklamia	genus	16	12	20	6	4	1	-1.28011	-1.37851	-3.39232	-2.01698	0.0106561	8	13	15	2	1	1	-1.58496	-2.80735	-3	-2.46411	0.00718233	4	8	6	5	0	2	0.263034	-3.16993	-1.22239	-1.37643	0.119393
A55_D21	genus	14	14	28	2	11	2	-2.32193	-0.321928	-3.27302	-1.97229	0.0694334	1	2	5	1	3	0	0	0.415037	-2.58496	-0.723308	0.421648	8	3	12	10	5	2	0.289507	0.584963	-2.11548	-0.413669	0.597885
Tepidanaerobacter	genus	0	0	0	0	0	0	0	0	0	0	#DIV/0!	23	27	17	17	13	3	-0.415037	-1	-2.16993	-1.19499	0.0893914	2	2	3	6	3	3	1.22239	0.415037	0	0.54581	0.189004
Marinospirillum	genus	0	0	0	0	2	15	0	1.58496	4	1.86165	0.294584	1	1	1	15	5	53	3	1.58496	4.75489	3.11328	0.185752	0	0	0	4	1	4	2.32193	1	2.32193	1.88129	0.039942
Adlercreutzia	genus	4	28	6	7	3	8	0.678072	-2.85798	0.36257	-0.60578	0.442969	0	0	0	0	0	0	0	0	0	0	#DIV/0!	3	5	5	8	5	2	1.16993	0	-1	0.0566417	0.737597
Epulopiscium	genus	9	4	1	8	4	8	-0.152003	0	2.16993	0.672641	0.498093	8	1	2	14	2	5	0.736966	0.584963	1	0.773976	0.473427	1	2	0	4	1	4	1.32193	-0.584963	2.32193	1.01963	0.158302
Eubacterium	genus	7	19	4	3	9	6	-1	-1	0.485427	-0.504858	0.460051	1	2	2	2	2	2	0.584963	0	0	0.194988	0.373901	1	2	5	4	3	4	1.32193	0.415037	-0.263034	0.49131	0.467605
Methanofollis	genus	0	0	0	0	0	0	0	0	0	0	#DIV/0!	15	11	12	4	15	16	-1.67807	0.415037	0.387023	-0.292004	0.816142	1	0	0	0	2	1	-1	1.58496	1	0.528321	0.373901
Streptococcus	genus	15	20	11	1	1	1	-3	-3.39232	-2.58496	-2.99243	0.00530864	0	0	0	0	0	0	0	0	0	0	#DIV/0!	4	3	2	0	1	0	-2.32193	-1	-1.58496	-1.63563	0.0161301
Tepidimicrobium	genus	12	6	8	1	3	1	-2.70044	-0.807355	-2.16993	-1.89257	0.0206124	4	3	1	1	1	0	-1.32193	-1	-1	-1.10731	0.101192	9	4	2	1	1	1	-2.32193	-1.32193	-0.584963	-1.40961	0.127046
Aminobacterium	genus	0	0	2	10	7	17	3.45943	3	2.58496	3.0148	0.0246172	0	0	1	0	0	0	0	0	-1	-0.333333	0.373901	0	0	1	9	8	4	3.32193	3.16993	1.32193	2.60459	0.0130119
Arcanobacterium	genus	9	12	6	4	7	5	-1	-0.70044	-0.222392	-0.640944	0.132286	0	0	0	0	0	0	0	0	0	0	#DIV/0!	2	4	2	1	2	1	-0.584963	-0.736966	-0.584963	-0.63563	0.148148
Paracoccus	genus	6	10	2	2	4	3	-1.22239	-1.1375	0.415037	-0.648286	0.276087	0	3	0	0	0	0	0	-2	0	-0.666667	0.373901	3	2	6	5	4	5	0.584963	0.736966	-0.222392	0.366512	0.467605
Jeotgalicoccus	genus	5	11	2	1	3	6	-1.58496	-1.58496	1.22239	-0.649178	0.426893	3	4	1	0	0	1	-2	-2.32193	0	-1.44064	0.0685871	4	1	2	4	1	1	0	0	-0.584963	-0.194988	0.814902
RFN20	genus	10	15	9	0	2	1	-3.45943	-2.41504	-2.32193	-2.73213	0.00601993	0	0	0	0	0	0	0	0	0	0	#DIV/0!	5	3	3	0	0	2	-2.58496	-2	-0.415037	-1.66667	0.0334717
Methanocorpusculum	genus	2	3	3	1	0	3	-0.584963	-2	0	-0.861654	0.2302	0	1	1	3	0	9	2	-1	2.32193	1.10731	0.27944	4	0	4	0	0	12	-2.32193	0	1.37851	-0.314472	0.767644
Aerococcus	genus	9	7	9	2	0	0	-1.73697	-3	-3.32193	-2.6863	0.0012441	3	0	1	1	0	0	-1	0	-1	-0.666667	0.348641	5	1	3	1	2	1	-1.58496	0.584963	-1	-0.666667	0.237796
Ruminococcus	genus	7	10	4	6	0	3	-0.192645	-3.45943	-0.321928	-1.32467	0.177808	0	0	3	1	0	1	1	0	-1	0	0.767644	1	2	5	0	1	0	-1	-0.584963	-2.58496	-1.38998	0.134702
Arthrobacter	genus	9	9	9	3	1	7	-1.32193	-2.32193	-0.321928	-1.32193	0.0390205	1	2	0	0	0	0	-1	-1.58496	0	-0.861654	0.158302	1	1	0	0	0	0	-1	-1	0	-0.666667	0.116117
Bacteroides	genus	0	2	2	3	5	15	2	1	2.41504	1.80501	0.168378	1	0	0	0	0	0	-1	0	0	-0.333333	0.373901	1	1	1	1	3	2	0	1	0.584963	0.528321	0.158302
Tessaracoccus	genus	0	0	0	0	0	0	0	0	0	0	#DIV/0!	1	0	0	0	0	0	-1	0	0	-0.333333	0.373901	6	10	8	4	4	4	-0.485427	-1.1375	-0.847997	-0.823642	0.0257214
Alkaliphilus	genus	0	0	2	1	0	1	1	0	-0.584963	0.138346	1	11	4	0	5	2	10	-1	-0.736966	3.45943	0.574155	0.874856	0	0	0	0	0	0	0	0	0	0	#DIV/0!
Desulfotomaculum	genus	3	9	4	1	3	3	-1	-1.32193	-0.321928	-0.881285	0.202837	0	3	4	4	0	1	2.32193	-2	-1.32193	-0.333333	0.714889	0	0	0	0	0	0	0	0	0	0	#DIV/0!
Dietzia	genus	0	0	0	0	0	0	0	0	0	0	#DIV/0!	4	1	4	1	3	0	-1.32193	1	-2.32193	-0.881285	0.27944	7	2	3	3	2	3	-1	0	0	-0.333333	0.441823
Oscillospira	genus	4	8	1	1	3	1	-1.32193	-1.16993	0	-0.830618	0.27964	1	0	1	0	0	0	-1	0	-1	-0.666667	0.116117	2	1	4	0	0	1	-1.58496	-1	-1.32193	-1.3023	0.101192
Microbacterium	genus	0	0	0	0	0	0	0	0	0	0	#DIV/0!	0	0	0	0	0	0	0	0	0	0	#DIV/0!	4	9	6	3	4	1	-0.321928	-1	-1.80735	-1.04309	0.0971852
Brevundimonas	genus	1	2	6	5	0	2	1.58496	-1.58496	-1.22239	-0.407464	0.767644	0	1	0	0	0	1	0	-1	1	0	1	0	0	5	3	0	0	2	0	-2.58496	-0.194988	0.748868
Atopobium	genus	2	7	2	1	3	3	-0.584963	-1	0.415037	-0.389975	0.498867	0	0	0	0	0	0	0	0	0	0	#DIV/0!	1	2	1	2	1	1	0.584963	-0.584963	0	-3.70074e-17	1
Acetobacterium	genus	2	6	1	0	1	2	-1.58496	-1.80735	0.584963	-0.935785	0.287864	4	0	0	0	0	1	-2.32193	0	1	-0.440643	0.507158	3	4	0	0	2	0	-2	-0.736966	0	-0.912322	0.291974
Wautersiella	genus	2	12	3	0	0	0	-1.58496	-3.70044	-2	-2.42847	0.149321	0	0	1	0	1	0	0	1	-1	0	1	0	4	1	0	1	0	0	-1.32193	-1	-0.773976	0.345271
Desulfobacterium	genus	2	0	2	0	0	0	-1.58496	0	-1.58496	-1.05664	0.116117	0	3	0	0	0	7	0	-2	3	0.333333	0.627193	3	1	1	2	1	3	-0.415037	0	1	0.194988	0.724659
Alcanivorax	genus	0	0	0	6	0	0	2.80735	0	0	0.935785	0.373901	1	0	0	16	0	0	3.08746	0	0	1.02915	0.402413	0	0	0	1	0	0	1	0	0	0.333333	0.373901
Solibacillus	genus	0	3	5	0	1	4	0	-1	-0.263034	-0.421011	0.623958	0	2	0	0	0	4	0	-1.58496	2.32193	0.245655	0.677869	0	0	0	1	0	3	1	0	2	1	0.205106
Sulfurimonas	genus	0	1	4	0	0	0	0	-1	-2.32193	-1.10731	0.237796	0	5	6	0	0	6	0	-2.58496	0	-0.861654	0.574307	0	1	0	0	0	0	0	-1	0	-0.333333	0.373901
Sarcina	genus	0	0	0	0	0	0	0	0	0	0	#DIV/0!	4	0	1	9	1	3	1	1	1	1	0.377229	0	0	0	1	1	0	1	1	0	0.666667	0.116117
Fibrobacter	genus	1	4	5	1	0	1	0	-2.32193	-1.58496	-1.3023	0.0993007	0	1	0	1	0	1	1	-1	1	0.333333	0.518519	0	1	1	2	0	0	1.58496	-1	-1	-0.138346	1
Hylemonella	genus	0	0	0	0	0	0	0	0	0	0	#DIV/0!	0	4	3	1	5	1	1	0.263034	-1	0.0876781	1	0	0	1	1	2	1	1	1.58496	0	0.861654	0.101192
W22	genus	3	5	9	0	0	0	-2	-2.58496	-3.32193	-2.63563	0.0325054	0	0	1	0	0	0	0	0	-1	-0.333333	0.373901	0	0	0	0	0	0	0	0	0	0	#DIV/0!
Ignatzschineria	genus	5	4	3	1	3	0	-1.58496	-0.321928	-2	-1.3023	0.0646769	0	0	0	0	0	0	0	0	0	0	#DIV/0!	0	2	0	0	0	0	0	-1.58496	0	-0.528321	0.373901
Peptoniphilus	genus	0	2	0	5	0	6	2.58496	-1.58496	2.80735	1.26912	0.202837	0	0	0	0	0	1	0	0	1	0.333333	0.373901	1	0	1	0	2	0	-1	1.58496	-1	-0.138346	1
Desulfovibrio	genus	0	7	1	0	0	0	0	-3	-1	-1.33333	0.289477	0	3	1	1	0	0	1	-2	-1	-0.666667	0.348641	1	2	1	1	0	0	0	-1.58496	-1	-0.861654	0.101192
Ochrobactrum	genus	4	2	1	4	0	4	0	-1.58496	1.32193	-0.0876781	0.845015	0	0	0	0	0	0	0	0	0	0	#DIV/0!	1	0	0	0	1	0	-1	1	0	0	1
Rhodobacter	genus	8	3	1	0	0	0	-3.16993	-2	-1	-2.05664	0.127046	0	0	0	0	0	0	0	0	0	0	#DIV/0!	0	0	1	1	2	0	1	1.58496	-1	0.528321	0.373901
Carnobacterium	genus	2	2	0	1	1	3	-0.584963	-0.584963	2	0.276692	0.741521	1	0	0	1	2	0	0	1.58496	0	0.528321	0.373901	0	0	1	0	0	1	0	0	0	0	1
Devosia	genus	2	2	3	1	2	3	-0.584963	0	0	-0.194988	0.64333	0	0	1	0	0	0	0	0	-1	-0.333333	0.373901	0	1	0	0	0	0	0	-1	0	-0.333333	0.373901
Bacillus	genus	1	0	0	0	1	3	-1	1	2	0.666667	0.348641	6	0	1	1	1	0	-1.80735	1	-1	-0.602452	0.426686	0	0	0	1	0	0	1	0	0	0.333333	0.373901
Lactobacillus	genus	2	2	0	1	3	1	-0.584963	0.415037	1	0.276692	0.741521	0	0	0	0	1	0	0	1	0	0.333333	0.373901	2	2	0	0	1	0	-1.58496	-0.584963	0	-0.723308	0.250815
Pelobacter	genus	0	0	0	0	1	0	0	1	0	0.333333	0.373901	3	2	2	0	0	2	-2	-1.58496	0	-1.19499	0.0890093	0	1	1	1	0	2	1	-1	0.584963	0.194988	0.64333
Paenibacillus	genus	2	0	0	5	0	2	1	0	1.58496	0.861654	0.35601	1	0	1	1	0	1	0	0	0	0	1	0	1	0	0	0	0	0	-1	0	-0.333333	0.373901
Enterococcus	genus	0	0	2	2	0	1	1.58496	0	-0.584963	0.333333	0.724659	0	0	1	1	0	0	1	0	-1	0	1	4	1	0	1	0	1	-1.32193	-1	1	-0.440643	0.467605
Parabacteroides	genus	0	0	2	0	0	0	0	0	-1.58496	-0.528321	0.373901	0	0	0	0	0	0	0	0	0	0	#DIV/0!	0	0	0	0	1	11	0	1	3.58496	1.52832	0.318289
Pseudoclavibacter	genus	1	2	0	1	3	1	0	0.415037	1	0.471679	0.491767	0	1	0	0	0	0	0	-1	0	-0.333333	0.373901	0	1	0	0	1	2	0	0	1.58496	0.528321	0.373901
Acidaminococcus	genus	2	6	1	2	1	1	0	-1.80735	0	-0.602452	0.34649	0	0	0	0	0	0	0	0	0	0	#DIV/0!	0	0	0	0	0	0	0	0	0	0	#DIV/0!
Weissella	genus	2	2	2	0	3	3	-1.58496	0.415037	0.415037	-0.251629	1	0	0	0	0	0	0	0	0	0	0	#DIV/0!	1	0	0	0	0	0	-1	0	0	-0.333333	0.373901
Synergistes	genus	0	0	0	0	0	0	0	0	0	0	#DIV/0!	0	0	0	0	0	0	0	0	0	0	#DIV/0!	2	5	3	0	0	3	-1.58496	-2.58496	0	-1.38998	0.155016
Alistipes	genus	1	5	1	1	1	1	0	-1.58496	0	-0.528321	0.373901	0	0	0	0	0	0	0	0	0	0	#DIV/0!	0	0	1	0	1	0	0	1	-1	0	1
Symbiobacterium	genus	1	1	0	0	0	1	-1	-1	1	-0.333333	0.518519	0	2	1	0	0	0	0	-1.58496	-1	-0.861654	0.158302	4	1	1	0	0	0	-2.32193	-1	-1	-1.44064	0.116117
Thermoactinomyces	genus	0	0	0	0	0	0	0	0	0	0	#DIV/0!	0	1	2	3	0	1	2	-1	-0.584963	0.138346	0.767644	0	0	1	1	0	3	1	0	1	0.666667	0.348641
Coprococcus	genus	2	0	0	1	0	0	-0.584963	0	0	-0.194988	0.677869	1	1	1	1	0	0	0	-1	-1	-0.666667	0.116117	1	0	1	1	0	1	0	0	0	0	1
Brevibacterium	genus	0	4	0	1	0	0	1	-2.32193	0	-0.440643	0.507158	0	1	0	0	0	0	0	-1	0	-0.333333	0.373901	1	1	1	1	1	0	0	0	-1	-0.333333	0.373901
Lachnobacterium	genus	3	4	0	0	1	0	-2	-1.32193	0	-1.10731	0.184074	0	0	0	0	0	0	0	0	0	0	#DIV/0!	1	0	0	0	0	1	-1	0	1	0	1
L7A_E11	genus	3	3	0	1	0	3	-1	-2	2	-0.333333	0.64333	0	0	0	0	0	0	0	0	0	0	#DIV/0!	0	0	0	0	0	0	0	0	0	0	#DIV/0!
Marinobacter	genus	0	4	2	0	0	0	0	-2.32193	-1.58496	-1.3023	0.158302	0	0	0	0	0	0	0	0	0	0	#DIV/0!	2	0	2	0	0	0	-1.58496	0	-1.58496	-1.05664	0.116117
Thauera	genus	0	4	0	0	0	0	0	-2.32193	0	-0.773976	0.373901	0	2	1	0	0	0	0	-1.58496	-1	-0.861654	0.158302	0	2	0	0	0	1	0	-1.58496	1	-0.194988	0.677869
Brevibacillus	genus	0	1	0	0	1	0	0	0	0	0	1	1	0	0	1	0	1	0	0	1	0.333333	0.518519	2	0	1	1	0	1	-0.584963	0	0	-0.194988	0.64333
Alishewanella	genus	0	8	0	0	0	0	0	-3.16993	0	-1.05664	0.373901	0	0	0	0	0	0	0	0	0	0	#DIV/0!	0	2	0	0	0	0	0	-1.58496	0	-0.528321	0.373901
SHD-231	genus	2	5	2	0	0	0	-1.58496	-2.58496	-1.58496	-1.9183	0.039942	0	0	0	0	0	0	0	0	0	0	#DIV/0!	0	0	0	0	0	0	0	0	0	0	#DIV/0!
Mesorhizobium	genus	0	1	0	2	1	2	1.58496	0	1.58496	1.05664	0.0474207	0	0	0	0	0	0	0	0	0	0	#DIV/0!	0	2	1	0	0	0	0	-1.58496	-1	-0.861654	0.158302
Stenotrophomonas	genus	0	5	2	1	1	0	1	-1.58496	-1.58496	-0.723308	0.326164	0	0	0	0	0	0	0	0	0	0	#DIV/0!	0	0	0	0	0	0	0	0	0	0	#DIV/0!
Moorella	genus	0	0	0	0	0	0	0	0	0	0	#DIV/0!	0	2	2	0	2	0	0	0	-1.58496	-0.528321	0.518519	1	1	0	0	1	0	-1	0	0	-0.333333	0.518519
Tetrathiobacter	genus	0	0	0	0	0	0	0	0	0	0	#DIV/0!	0	0	0	0	6	1	0	2.80735	1	1.26912	0.277069	0	0	0	1	1	0	1	1	0	0.666667	0.116117
Brachybacterium	genus	2	2	1	1	0	1	-0.584963	-1.58496	0	-0.723308	0.101192	0	0	0	0	0	0	0	0	0	0	#DIV/0!	1	0	0	0	0	0	-1	0	0	-0.333333	0.373901
Eggerthella	genus	1	1	3	2	1	0	0.584963	0	-2	-0.471679	0.491767	0	0	0	0	0	0	0	0	0	0	#DIV/0!	0	0	0	0	0	0	0	0	0	0	#DIV/0!
Dechloromonas	genus	0	0	0	0	0	0	0	0	0	0	#DIV/0!	2	0	1	0	0	1	-1.58496	0	0	-0.528321	0.373901	1	0	3	0	0	0	-1	0	-2	-1	0.205106
Yaniella	genus	0	0	0	0	0	0	0	0	0	0	#DIV/0!	1	0	0	2	0	0	0.584963	0	0	0.194988	0.677869	1	0	0	0	1	3	-1	1	2	0.666667	0.348641
Comamonas	genus	0	0	0	0	0	0	0	0	0	0	#DIV/0!	0	3	0	0	0	1	0	-2	1	-0.333333	0.561438	0	2	1	0	0	1	0	-1.58496	0	-0.528321	0.373901
Dialister	genus	0	0	0	0	0	0	0	0	0	0	#DIV/0!	0	0	0	0	0	0	0	0	0	0	#DIV/0!	1	0	3	2	1	1	0.584963	1	-1	0.194988	1
Bdellovibrio	genus	1	4	2	0	0	0	-1	-2.32193	-1.58496	-1.63563	0.0572352	0	0	0	0	0	0	0	0	0	0	#DIV/0!	0	0	0	0	0	0	0	0	0	0	#DIV/0!
Helcococcus	genus	2	2	1	0	0	0	-1.58496	-1.58496	-1	-1.38998	0.00749043	0	0	0	0	0	0	0	0	0	0	#DIV/0!	1	1	0	0	0	0	-1	-1	0	-0.666667	0.116117
Dehalobacterium	genus	2	0	3	1	0	0	-0.584963	0	-2	-0.861654	0.2302	0	0	0	0	0	0	0	0	0	0	#DIV/0!	1	0	0	0	0	0	-1	0	0	-0.333333	0.373901
Methanobacterium	genus	0	1	0	1	1	0	1	0	0	0.333333	0.518519	0	0	1	0	0	0	0	0	-1	-0.333333	0.373901	1	0	0	1	1	0	0	1	0	0.333333	0.518519
Sporosarcina	genus	0	0	0	0	0	1	0	0	1	0.333333	0.373901	0	0	2	0	0	0	0	0	-1.58496	-0.528321	0.373901	0	2	1	0	0	1	0	-1.58496	0	-0.528321	0.373901
Oxalobacter	genus	0	0	0	0	0	0	0	0	0	0	#DIV/0!	0	0	0	0	0	1	0	0	1	0.333333	0.373901	0	0	0	1	2	3	1	1.58496	2	1.52832	0.0257214
PSB-M-3	genus	2	4	0	0	0	0	-1.58496	-2.32193	0	-1.3023	0.158302	0	0	0	0	0	0	0	0	0	0	#DIV/0!	0	0	0	0	0	0	0	0	0	0	#DIV/0!
Geobacillus	genus	0	1	0	1	0	0	1	-1	0	0	1	0	0	0	0	0	0	0	0	0	0	#DIV/0!	0	1	2	0	1	0	0	0	-1.58496	-0.528321	0.373901
Sulfurospirillum	genus	0	0	3	0	0	0	0	0	-2	-0.666667	0.373901	0	0	1	0	0	0	0	0	-1	-0.333333	0.373901	0	1	1	0	0	0	0	-1	-1	-0.666667	0.116117
CandidatusContubernalis	genus	0	0	0	0	0	0	0	0	0	0	#DIV/0!	1	1	2	0	1	0	-1	0	-1.58496	-0.861654	0.101192	0	1	0	0	0	0	0	-1	0	-0.333333	0.373901
Sharpea	genus	0	0	0	0	0	0	0	0	0	0	#DIV/0!	0	0	0	0	0	0	0	0	0	0	#DIV/0!	0	0	0	1	1	4	1	1	2.32193	1.44064	0.116117
Verrucomicrobium	genus	2	0	0	0	0	0	-1.58496	0	0	-0.528321	0.373901	0	0	0	0	0	0	0	0	0	0	#DIV/0!	3	0	0	0	0	0	-2	0	0	-0.666667	0.373901
Lactococcus	genus	0	3	0	0	0	0	0	-2	0	-0.666667	0.373901	1	0	1	0	0	0	-1	0	-1	-0.666667	0.116117	0	0	0	0	0	0	0	0	0	0	#DIV/0!
Desulfitobacterium	genus	0	1	0	0	1	1	0	0	1	0.333333	0.518519	1	0	0	0	0	0	-1	0	0	-0.333333	0.373901	0	0	0	0	1	0	0	1	0	0.333333	0.373901
Laceyella	genus	0	1	0	1	0	2	1	-1	1.58496	0.528321	0.373901	0	1	0	0	0	0	0	-1	0	-0.333333	0.373901	0	0	0	0	0	0	0	0	0	0	#DIV/0!
Lysobacter	genus	0	0	1	0	0	0	0	0	-1	-0.333333	0.373901	0	0	0	0	0	0	0	0	0	0	#DIV/0!	0	2	2	0	0	0	0	-1.58496	-1.58496	-1.05664	0.116117
Glycomyces	genus	0	0	0	1	0	2	1	0	1.58496	0.861654	0.158302	0	0	0	1	0	0	1	0	0	0.333333	0.373901	0	0	0	1	0	0	1	0	0	0.333333	0.373901
Thermobacillus	genus	0	0	0	2	0	1	1.58496	0	1	0.861654	0.158302	0	0	0	0	0	0	0	0	0	0	#DIV/0!	0	0	0	2	0	0	1.58496	0	0	0.528321	0.373901
Petrotoga	genus	0	0	0	0	0	0	0	0	0	0	#DIV/0!	0	1	0	0	0	0	0	-1	0	-0.333333	0.373901	1	2	0	1	0	0	0	-1.58496	0	-0.528321	0.373901
Roseomonas	genus	1	1	2	0	0	0	-1	-1	-1.58496	-1.19499	0.0161301	0	0	0	0	0	0	0	0	0	0	#DIV/0!	0	0	0	0	0	0	0	0	0	0	#DIV/0!
Methanosphaera	genus	2	1	0	0	0	0	-1.58496	-1	0	-0.861654	0.158302	0	0	0	0	0	0	0	0	0	0	#DIV/0!	0	1	0	0	0	0	0	-1	0	-0.333333	0.373901
Salinicoccus	genus	1	0	2	0	1	0	-1	1	-1.58496	-0.528321	0.373901	0	0	0	0	0	0	0	0	0	0	#DIV/0!	0	0	0	0	0	0	0	0	0	0	#DIV/0!
Aeromicrobium	genus	0	1	0	0	0	0	0	-1	0	-0.333333	0.373901	1	0	1	0	0	0	-1	0	-1	-0.666667	0.116117	0	0	1	0	0	0	0	0	-1	-0.333333	0.373901
Dethiosulfovibrio	genus	0	3	0	1	0	0	1	-2	0	-0.333333	0.561438	0	0	0	0	0	0	0	0	0	0	#DIV/0!	0	0	0	0	0	0	0	0	0	0	#DIV/0!
Ureibacillus	genus	0	1	0	0	0	0	0	-1	0	-0.333333	0.373901	0	0	0	0	1	0	0	1	0	0.333333	0.373901	0	0	0	0	2	0	0	1.58496	0	0.528321	0.373901
Deinococcus	genus	0	0	0	0	0	0	0	0	0	0	#DIV/0!	2	0	0	0	0	0	-1.58496	0	0	-0.528321	0.373901	1	1	0	0	0	0	-1	-1	0	-0.666667	0.116117
Propionibacterium	genus	0	0	0	0	0	0	0	0	0	0	#DIV/0!	0	0	0	0	0	1	0	0	1	0.333333	0.373901	0	0	0	1	2	0	1	1.58496	0	0.861654	0.158302
Propionicimonas	genus	0	0	0	0	0	0	0	0	0	0	#DIV/0!	0	0	0	0	0	0	0	0	0	0	#DIV/0!	1	0	2	0	1	0	-1	1	-1.58496	-0.528321	0.373901
Staphylococcus	genus	1	2	0	0	0	0	-1	-1.58496	0	-0.861654	0.158302	0	0	0	0	0	0	0	0	0	0	#DIV/0!	0	0	0	0	0	0	0	0	0	0	#DIV/0!
Thermomonas	genus	1	1	0	0	0	0	-1	-1	0	-0.666667	0.116117	0	1	0	0	0	0	0	-1	0	-0.333333	0.373901	0	0	0	0	0	0	0	0	0	0	#DIV/0!
Gelidibacter	genus	0	1	0	0	0	1	0	-1	1	0	1	0	0	0	0	0	0	0	0	0	0	#DIV/0!	0	1	0	0	0	0	0	-1	0	-0.333333	0.373901
Leuconostoc	genus	0	1	0	0	0	0	0	-1	0	-0.333333	0.373901	0	0	0	0	0	0	0	0	0	0	#DIV/0!	1	0	1	0	0	0	-1	0	-1	-0.666667	0.116117
Sphingobacterium	genus	0	0	0	2	0	0	1.58496	0	0	0.528321	0.373901	0	0	0	0	0	0	0	0	0	0	#DIV/0!	0	0	1	0	0	0	0	0	-1	-0.333333	0.373901
Gordonia	genus	0	0	0	1	0	1	1	0	1	0.666667	0.116117	1	0	0	0	0	0	-1	0	0	-0.333333	0.373901	0	0	0	0	0	0	0	0	0	0	#DIV/0!
Desulfuromonas	genus	0	0	0	0	0	0	0	0	0	0	#DIV/0!	1	0	0	0	0	0	-1	0	0	-0.333333	0.373901	0	2	0	0	0	0	0	-1.58496	0	-0.528321	0.373901
Rheinheimera	genus	0	0	0	0	0	0	0	0	0	0	#DIV/0!	0	2	0	1	0	0	1	-1.58496	0	-0.194988	0.677869	0	0	0	0	0	0	0	0	0	0	#DIV/0!
Georgenia	genus	0	0	0	0	0	0	0	0	0	0	#DIV/0!	0	0	0	0	0	0	0	0	0	0	#DIV/0!	1	0	0	2	0	0	0.584963	0	0	0.194988	0.677869
Mogibacterium	genus	0	0	0	0	0	0	0	0	0	0	#DIV/0!	0	0	0	0	0	0	0	0	0	0	#DIV/0!	1	0	1	1	0	0	0	0	-1	-0.333333	0.518519
Luteococcus	genus	0	0	0	0	0	0	0	0	0	0	#DIV/0!	0	0	0	0	0	0	0	0	0	0	#DIV/0!	0	1	1	0	0	1	0	-1	0	-0.333333	0.518519
Sphingomonas	genus	1	0	0	0	0	0	-1	0	0	-0.333333	0.373901	0	0	0	0	0	0	0	0	0	0	#DIV/0!	0	0	1	0	0	0	0	0	-1	-0.333333	0.373901
Desemzia	genus	1	0	0	0	0	0	-1	0	0	-0.333333	0.373901	0	0	0	0	0	0	0	0	0	0	#DIV/0!	0	1	0	0	0	0	0	-1	0	-0.333333	0.373901
Blautia	genus	1	0	0	0	0	0	-1	0	0	-0.333333	0.373901	0	1	0	0	0	0	0	-1	0	-0.333333	0.373901	0	0	0	0	0	0	0	0	0	0	#DIV/0!
Anaerococcus	genus	0	1	0	0	1	0	0	0	0	0	1	0	0	0	0	0	0	0	0	0	0	#DIV/0!	0	0	0	0	0	0	0	0	0	0	#DIV/0!
Streptomyces	genus	0	1	0	0	0	0	0	-1	0	-0.333333	0.373901	0	0	0	0	0	0	0	0	0	0	#DIV/0!	0	1	0	0	0	0	0	-1	0	-0.333333	0.373901
p-75-a5	genus	0	1	1	0	0	0	0	-1	-1	-0.666667	0.116117	0	0	0	0	0	0	0	0	0	0	#DIV/0!	0	0	0	0	0	0	0	0	0	0	#DIV/0!
Patulibacter	genus	0	1	0	0	0	1	0	-1	1	0	1	0	0	0	0	0	0	0	0	0	0	#DIV/0!	0	0	0	0	0	0	0	0	0	0	#DIV/0!
Amaricoccus	genus	0	1	0	0	0	0	0	-1	0	-0.333333	0.373901	0	0	0	0	0	0	0	0	0	0	#DIV/0!	0	1	0	0	0	0	0	-1	0	-0.333333	0.373901
Porphyromonas	genus	0	1	0	0	0	0	0	-1	0	-0.333333	0.373901	0	0	0	0	0	0	0	0	0	0	#DIV/0!	0	0	0	0	1	0	0	1	0	0.333333	0.373901
Rummeliibacillus	genus	0	0	1	0	0	1	0	0	0	0	1	0	0	0	0	0	0	0	0	0	0	#DIV/0!	0	0	0	0	0	0	0	0	0	0	#DIV/0!
Nesterenkonia	genus	0	0	0	1	0	0	1	0	0	0.333333	0.373901	0	0	0	0	0	0	0	0	0	0	#DIV/0!	0	0	0	1	0	0	1	0	0	0.333333	0.373901
Desulfosporosinus	genus	0	0	0	0	0	0	0	0	0	0	#DIV/0!	0	0	0	0	2	0	0	1.58496	0	0.528321	0.373901	0	0	0	0	0	0	0	0	0	0	#DIV/0!
Geobacter	genus	0	0	0	0	0	0	0	0	0	0	#DIV/0!	0	0	0	0	0	2	0	0	1.58496	0.528321	0.373901	0	0	0	0	0	0	0	0	0	0	#DIV/0!
Slackia	genus	0	0	0	0	0	0	0	0	0	0	#DIV/0!	0	0	0	0	0	0	0	0	0	0	#DIV/0!	1	0	1	0	0	0	-1	0	-1	-0.666667	0.116117
Pseudochrobactrum	genus	0	0	0	0	0	0	0	0	0	0	#DIV/0!	0	0	0	0	0	0	0	0	0	0	#DIV/0!	1	0	0	1	0	0	0	0	0	0	1
Tepidibacter	genus	0	0	0	0	0	0	0	0	0	0	#DIV/0!	0	0	0	0	0	0	0	0	0	0	#DIV/0!	1	0	1	0	0	0	-1	0	-1	-0.666667	0.116117
Kocuria	genus	0	0	0	0	0	0	0	0	0	0	#DIV/0!	0	0	0	0	0	0	0	0	0	0	#DIV/0!	1	0	0	0	0	1	-1	0	1	0	1
Actinomyces	genus	0	0	0	0	0	0	0	0	0	0	#DIV/0!	0	0	0	0	0	0	0	0	0	0	#DIV/0!	0	1	1	0	0	0	0	-1	-1	-0.666667	0.116117
Desulfitobacter	genus	1	0	0	0	0	0	-1	0	0	-0.333333	0.373901	0	0	0	0	0	0	0	0	0	0	#DIV/0!	0	0	0	0	0	0	0	0	0	0	#DIV/0!
Pleomorphomonas	genus	1	0	0	0	0	0	-1	0	0	-0.333333	0.373901	0	0	0	0	0	0	0	0	0	0	#DIV/0!	0	0	0	0	0	0	0	0	0	0	#DIV/0!
Aequorivita	genus	1	0	0	0	0	0	-1	0	0	-0.333333	0.373901	0	0	0	0	0	0	0	0	0	0	#DIV/0!	0	0	0	0	0	0	0	0	0	0	#DIV/0!
Rhizobium	genus	1	0	0	0	0	0	-1	0	0	-0.333333	0.373901	0	0	0	0	0	0	0	0	0	0	#DIV/0!	0	0	0	0	0	0	0	0	0	0	#DIV/0!
Salinisphaera	genus	1	0	0	0	0	0	-1	0	0	-0.333333	0.373901	0	0	0	0	0	0	0	0	0	0	#DIV/0!	0	0	0	0	0	0	0	0	0	0	#DIV/0!
Eubacteriumbiforme	genus	1	0	0	0	0	0	-1	0	0	-0.333333	0.373901	0	0	0	0	0	0	0	0	0	0	#DIV/0!	0	0	0	0	0	0	0	0	0	0	#DIV/0!
Sejongia	genus	1	0	0	0	0	0	-1	0	0	-0.333333	0.373901	0	0	0	0	0	0	0	0	0	0	#DIV/0!	0	0	0	0	0	0	0	0	0	0	#DIV/0!
Pseudidiomarina	genus	0	1	0	0	0	0	0	-1	0	-0.333333	0.373901	0	0	0	0	0	0	0	0	0	0	#DIV/0!	0	0	0	0	0	0	0	0	0	0	#DIV/0!
Novosphingobium	genus	0	1	0	0	0	0	0	-1	0	-0.333333	0.373901	0	0	0	0	0	0	0	0	0	0	#DIV/0!	0	0	0	0	0	0	0	0	0	0	#DIV/0!
Methylobacterium	genus	0	1	0	0	0	0	0	-1	0	-0.333333	0.373901	0	0	0	0	0	0	0	0	0	0	#DIV/0!	0	0	0	0	0	0	0	0	0	0	#DIV/0!
Mechercharimyces	genus	0	1	0	0	0	0	0	-1	0	-0.333333	0.373901	0	0	0	0	0	0	0	0	0	0	#DIV/0!	0	0	0	0	0	0	0	0	0	0	#DIV/0!
BD2-13	genus	0	1	0	0	0	0	0	-1	0	-0.333333	0.373901	0	0	0	0	0	0	0	0	0	0	#DIV/0!	0	0	0	0	0	0	0	0	0	0	#DIV/0!
CandidatusXiphinematobacter	genus	0	1	0	0	0	0	0	-1	0	-0.333333	0.373901	0	0	0	0	0	0	0	0	0	0	#DIV/0!	0	0	0	0	0	0	0	0	0	0	#DIV/0!
Thermosinus	genus	0	1	0	0	0	0	0	-1	0	-0.333333	0.373901	0	0	0	0	0	0	0	0	0	0	#DIV/0!	0	0	0	0	0	0	0	0	0	0	#DIV/0!
Agrobacterium	genus	0	1	0	0	0	0	0	-1	0	-0.333333	0.373901	0	0	0	0	0	0	0	0	0	0	#DIV/0!	0	0	0	0	0	0	0	0	0	0	#DIV/0!
Lachnospira	genus	0	1	0	0	0	0	0	-1	0	-0.333333	0.373901	0	0	0	0	0	0	0	0	0	0	#DIV/0!	0	0	0	0	0	0	0	0	0	0	#DIV/0!
Methylophaga	genus	0	1	0	0	0	0	0	-1	0	-0.333333	0.373901	0	0	0	0	0	0	0	0	0	0	#DIV/0!	0	0	0	0	0	0	0	0	0	0	#DIV/0!
Arenibacter	genus	0	1	0	0	0	0	0	-1	0	-0.333333	0.373901	0	0	0	0	0	0	0	0	0	0	#DIV/0!	0	0	0	0	0	0	0	0	0	0	#DIV/0!
Hyphomicrobium	genus	0	1	0	0	0	0	0	-1	0	-0.333333	0.373901	0	0	0	0	0	0	0	0	0	0	#DIV/0!	0	0	0	0	0	0	0	0	0	0	#DIV/0!
Mycobacterium	genus	0	0	1	0	0	0	0	0	-1	-0.333333	0.373901	0	0	0	0	0	0	0	0	0	0	#DIV/0!	0	0	0	0	0	0	0	0	0	0	#DIV/0!
Shuttleworthia	genus	0	0	0	1	0	0	1	0	0	0.333333	0.373901	0	0	0	0	0	0	0	0	0	0	#DIV/0!	0	0	0	0	0	0	0	0	0	0	#DIV/0!
Pseudobutyrivibrio	genus	0	0	0	0	0	1	0	0	1	0.333333	0.373901	0	0	0	0	0	0	0	0	0	0	#DIV/0!	0	0	0	0	0	0	0	0	0	0	#DIV/0!
Kushneria	genus	0	0	0	0	0	0	0	0	0	0	#DIV/0!	1	0	0	0	0	0	-1	0	0	-0.333333	0.373901	0	0	0	0	0	0	0	0	0	0	#DIV/0!
Saccharopolyspora	genus	0	0	0	0	0	0	0	0	0	0	#DIV/0!	1	0	0	0	0	0	-1	0	0	-0.333333	0.373901	0	0	0	0	0	0	0	0	0	0	#DIV/0!
Jonesia	genus	0	0	0	0	0	0	0	0	0	0	#DIV/0!	1	0	0	0	0	0	-1	0	0	-0.333333	0.373901	0	0	0	0	0	0	0	0	0	0	#DIV/0!
Thermobifida	genus	0	0	0	0	0	0	0	0	0	0	#DIV/0!	1	0	0	0	0	0	-1	0	0	-0.333333	0.373901	0	0	0	0	0	0	0	0	0	0	#DIV/0!
Massilia	genus	0	0	0	0	0	0	0	0	0	0	#DIV/0!	0	1	0	0	0	0	0	-1	0	-0.333333	0.373901	0	0	0	0	0	0	0	0	0	0	#DIV/0!
Methanolobus	genus	0	0	0	0	0	0	0	0	0	0	#DIV/0!	0	0	0	1	0	0	1	0	0	0.333333	0.373901	0	0	0	0	0	0	0	0	0	0	#DIV/0!
KF-Gitt2-16	genus	0	0	0	0	0	0	0	0	0	0	#DIV/0!	0	0	0	1	0	0	1	0	0	0.333333	0.373901	0	0	0	0	0	0	0	0	0	0	#DIV/0!
Thiomicrospira	genus	0	0	0	0	0	0	0	0	0	0	#DIV/0!	0	0	0	0	1	0	0	1	0	0.333333	0.373901	0	0	0	0	0	0	0	0	0	0	#DIV/0!
Sulfuricurvum	genus	0	0	0	0	0	0	0	0	0	0	#DIV/0!	0	0	0	0	0	1	0	0	1	0.333333	0.373901	0	0	0	0	0	0	0	0	0	0	#DIV/0!
Luteimonas	genus	0	0	0	0	0	0	0	0	0	0	#DIV/0!	0	0	0	0	0	1	0	0	1	0.333333	0.373901	0	0	0	0	0	0	0	0	0	0	#DIV/0!
Alkalibacterium	genus	0	0	0	0	0	0	0	0	0	0	#DIV/0!	0	0	0	0	0	0	0	0	0	0	#DIV/0!	1	0	0	0	0	0	-1	0	0	-0.333333	0.373901
Nocardioides	genus	0	0	0	0	0	0	0	0	0	0	#DIV/0!	0	0	0	0	0	0	0	0	0	0	#DIV/0!	1	0	0	0	0	0	-1	0	0	-0.333333	0.373901
Azospirillum	genus	0	0	0	0	0	0	0	0	0	0	#DIV/0!	0	0	0	0	0	0	0	0	0	0	#DIV/0!	0	1	0	0	0	0	0	-1	0	-0.333333	0.373901
Abiotrophia	genus	0	0	0	0	0	0	0	0	0	0	#DIV/0!	0	0	0	0	0	0	0	0	0	0	#DIV/0!	0	1	0	0	0	0	0	-1	0	-0.333333	0.373901
Alloscardovia	genus	0	0	0	0	0	0	0	0	0	0	#DIV/0!	0	0	0	0	0	0	0	0	0	0	#DIV/0!	0	1	0	0	0	0	0	-1	0	-0.333333	0.373901
Nitrosomonas	genus	0	0	0	0	0	0	0	0	0	0	#DIV/0!	0	0	0	0	0	0	0	0	0	0	#DIV/0!	0	1	0	0	0	0	0	-1	0	-0.333333	0.373901
Planctomyces	genus	0	0	0	0	0	0	0	0	0	0	#DIV/0!	0	0	0	0	0	0	0	0	0	0	#DIV/0!	0	1	0	0	0	0	0	-1	0	-0.333333	0.373901
Xylanimicrobium	genus	0	0	0	0	0	0	0	0	0	0	#DIV/0!	0	0	0	0	0	0	0	0	0	0	#DIV/0!	0	1	0	0	0	0	0	-1	0	-0.333333	0.373901
Akkermansia	genus	0	0	0	0	0	0	0	0	0	0	#DIV/0!	0	0	0	0	0	0	0	0	0	0	#DIV/0!	0	0	1	0	0	0	0	0	-1	-0.333333	0.373901
Zhouia	genus	0	0	0	0	0	0	0	0	0	0	#DIV/0!	0	0	0	0	0	0	0	0	0	0	#DIV/0!	0	0	1	0	0	0	0	0	-1	-0.333333	0.373901
Cytophaga	genus	0	0	0	0	0	0	0	0	0	0	#DIV/0!	0	0	0	0	0	0	0	0	0	0	#DIV/0!	0	0	1	0	0	0	0	0	-1	-0.333333	0.373901
Hyphomonas	genus	0	0	0	0	0	0	0	0	0	0	#DIV/0!	0	0	0	0	0	0	0	0	0	0	#DIV/0!	0	0	1	0	0	0	0	0	-1	-0.333333	0.373901
Campylobacter	genus	0	0	0	0	0	0	0	0	0	0	#DIV/0!	0	0	0	0	0	0	0	0	0	0	#DIV/0!	0	0	1	0	0	0	0	0	-1	-0.333333	0.373901
Luteolibacter	genus	0	0	0	0	0	0	0	0	0	0	#DIV/0!	0	0	0	0	0	0	0	0	0	0	#DIV/0!	0	0	1	0	0	0	0	0	-1	-0.333333	0.373901
Victivallisvadensis	genus	0	0	0	0	0	0	0	0	0	0	#DIV/0!	0	0	0	0	0	0	0	0	0	0	#DIV/0!	0	0	1	0	0	0	0	0	-1	-0.333333	0.373901
Rhodococcus	genus	0	0	0	0	0	0	0	0	0	0	#DIV/0!	0	0	0	0	0	0	0	0	0	0	#DIV/0!	0	0	1	0	0	0	0	0	-1	-0.333333	0.373901
Achromobacter	genus	0	0	0	0	0	0	0	0	0	0	#DIV/0!	0	0	0	0	0	0	0	0	0	0	#DIV/0!	0	0	1	0	0	0	0	0	-1	-0.333333	0.373901
Azorhizophilus	genus	0	0	0	0	0	0	0	0	0	0	#DIV/0!	0	0	0	0	0	0	0	0	0	0	#DIV/0!	0	0	1	0	0	0	0	0	-1	-0.333333	0.373901
CandidatusMicrothrix	genus	0	0	0	0	0	0	0	0	0	0	#DIV/0!	0	0	0	0	0	0	0	0	0	0	#DIV/0!	0	0	1	0	0	0	0	0	-1	-0.333333	0.373901
Actinopolyspora	genus	0	0	0	0	0	0	0	0	0	0	#DIV/0!	0	0	0	0	0	0	0	0	0	0	#DIV/0!	0	0	0	1	0	0	1	0	0	0.333333	0.373901
Vagococcus	genus	0	0	0	0	0	0	0	0	0	0	#DIV/0!	0	0	0	0	0	0	0	0	0	0	#DIV/0!	0	0	0	1	0	0	1	0	0	0.333333	0.373901
Phascolarctobacterium	genus	0	0	0	0	0	0	0	0	0	0	#DIV/0!	0	0	0	0	0	0	0	0	0	0	#DIV/0!	0	0	0	0	1	0	0	1	0	0.333333	0.373901
Inquilinus	genus	0	0	0	0	0	0	0	0	0	0	#DIV/0!	0	0	0	0	0	0	0	0	0	0	#DIV/0!	0	0	0	0	1	0	0	1	0	0.333333	0.373901
Prevotella	genus	0	0	0	0	0	0	0	0	0	0	#DIV/0!	0	0	0	0	0	0	0	0	0	0	#DIV/0!	0	0	0	0	1	0	0	1	0	0.333333	0.373901
Pseudoxanthomonas	genus	0	0	0	0	0	0	0	0	0	0	#DIV/0!	0	0	0	0	0	0	0	0	0	0	#DIV/0!	0	0	0	0	1	0	0	1	0	0.333333	0.373901
Desulfotalea	genus	0	0	0	0	0	0	0	0	0	0	#DIV/0!	0	0	0	0	0	0	0	0	0	0	#DIV/0!	0	0	0	0	0	1	0	0	1	0.333333	0.373901
Pseudaminobacter	genus	0	0	0	0	0	0	0	0	0	0	#DIV/0!	0	0	0	0	0	0	0	0	0	0	#DIV/0!	0	0	0	0	0	1	0	0	1	0.333333	0.373901
Roseburia	genus	0	0	0	0	0	0	0	0	0	0	#DIV/0!	0	0	0	0	0	0	0	0	0	0	#DIV/0!	0	0	0	0	0	1	0	0	1	0.333333	0.373901
Bordetella	genus	0	0	0	0	0	0	0	0	0	0	#DIV/0!	0	0	0	0	0	0	0	0	0	0	#DIV/0!	0	0	0	0	0	1	0	0	1	0.333333	0.373901
Alcaligenesfaecalis	species	6	30	15	55	86	87	3	1.48875	2.45943	2.31606	0.00948924	1	18	6	18	62	75	3.24793	1.72935	3.44057	2.80595	0.0734318	0	5	2	11	13	13	3.58496	1.22239	2.22239	2.34325	0.00333066
Clostridiumbifermentans	species	0	0	0	0	0	0	0	0	0	0	#DIV/0!	44	12	7	90	7	42	1.01594	-0.70044	2.42626	0.913922	0.396509	31	5	8	51	10	45	0.70044	0.874469	2.35364	1.30952	0.245407
Peptostreptococcusanaerobius	species	0	0	0	0	0	0	0	0	0	0	#DIV/0!	71	19	17	103	5	73	0.530515	-1.73697	2.03953	0.277692	0.507784	12	1	2	16	2	26	0.387023	0.584963	3.16993	1.38064	0.282763
Methanoculleusmarisnigri	species	0	0	0	0	0	0	0	0	0	0	#DIV/0!	24	12	15	15	29	13	-0.643856	1.20645	-0.192645	0.123317	0.762855	21	14	30	11	33	27	-0.874469	1.18057	-0.146841	0.0530872	0.81568
Methanoculleusthermophilus	species	0	0	0	0	0	0	0	0	0	0	#DIV/0!	31	14	20	52	39	17	0.72792	1.41504	-0.222392	0.640189	0.275703	11	8	10	13	11	7	0.222392	0.415037	-0.459432	0.0593328	0.752315
Pseudomonasalcaligenes	species	0	0	0	0	0	0	0	0	0	0	#DIV/0!	10	29	31	7	4	30	-0.459432	-2.58496	-0.0458037	-1.03007	0.413123	2	16	21	11	19	23	2	0.234465	0.125531	0.786665	0.523968
Methanothermobacterthermautotrophicus	species	6	9	3	89	9	9	3.6845	0	1.32193	1.66881	0.329169	1	0	0	11	0	1	2.58496	0	1	1.19499	0.357316	2	1	0	8	0	1	1.58496	-1	1	0.528321	0.481817
Methanoculleusbourgensis	species	0	0	0	0	0	0	0	0	0	0	#DIV/0!	19	27	20	9	36	31	-1	0.402098	0.607683	0.00326034	0.720096	0	1	0	0	2	0	0	0.584963	0	0.194988	0.677869
Clostridiumthermocellum	species	0	0	0	0	0	0	0	0	0	0	#DIV/0!	16	10	13	11	10	6	-0.5025	0	-1	-0.500833	0.158302	15	10	13	13	12	4	-0.192645	0.241008	-1.48543	-0.479021	0.401207
Arcobactercryaerophilus	species	0	0	0	0	0	0	0	0	0	0	#DIV/0!	1	9	2	5	1	33	1.58496	-2.32193	3.5025	0.921845	0.434678	2	2	0	6	0	11	1.22239	-1.58496	3.58496	1.07413	0.253157
Clostridiumstercorarium	species	0	0	0	0	0	0	0	0	0	0	#DIV/0!	12	11	3	11	7	3	-0.115477	-0.584963	0	-0.23348	0.673011	3	0	4	1	4	4	-1	2.32193	0	0.440643	0.691761
Clostridiumirregulare	species	0	0	0	0	0	0	0	0	0	0	#DIV/0!	8	3	1	7	1	5	-0.169925	-1	1.58496	0.138346	0.908657	0	2	0	9	0	10	3.32193	-1.58496	3.45943	1.73213	0.156077
Bifidobacteriumpseudolongum	species	0	0	0	0	0	0	0	0	0	0	#DIV/0!	1	2	0	0	0	0	-1	-1.58496	0	-0.861654	0.158302	15	4	12	6	1	4	-1.19265	-1.32193	-1.37851	-1.29769	0.136882
Alkaliphilustransvaalensis	species	0	0	0	0	0	0	0	0	0	0	#DIV/0!	11	4	0	5	1	8	-1	-1.32193	3.16993	0.282666	0.934326	0	0	0	0	0	0	0	0	0	0	#DIV/0!
Clostridiumhiranonis	species	0	0	0	0	0	0	0	0	0	0	#DIV/0!	5	0	1	5	1	4	0	1	1.32193	0.773976	0.530412	2	0	0	4	1	4	0.736966	1	2.32193	1.35296	0.12417
Corynebacteriumefficiens	species	0	0	0	0	0	0	0	0	0	0	#DIV/0!	0	0	0	8	0	0	3.16993	0	0	1.05664	0.373901	6	3	5	2	0	0	-1.22239	-2	-2.58496	-1.93578	0.0223942
Clostridiumperfringens	species	0	0	0	0	1	0	0	1	0	0.333333	0.373901	5	0	1	8	1	1	0.584963	1	0	0.528321	0.657541	0	0	0	2	0	4	1.58496	0	2.32193	1.3023	0.158302
Erysipelothrixrhusiopathiae	species	0	0	0	0	0	0	0	0	0	0	#DIV/0!	0	1	0	0	0	1	0	-1	1	0	1	1	3	3	2	5	5	0.584963	0.584963	0.584963	0.584963	0.237796
Brevundimonasdiminuta	species	1	2	5	5	0	2	1.58496	-1.58496	-1	-0.333333	0.868274	0	1	0	0	0	1	0	-1	1	0	1	0	0	1	0	0	0	0	0	-1	-0.333333	0.373901
Methanocorpusculumlabreanum	species	0	0	1	0	0	0	0	0	-1	-0.333333	0.373901	0	0	0	2	0	4	1.58496	0	2.32193	1.3023	0.158302	1	0	1	0	0	8	-1	0	2.16993	0.389975	0.498093
Desulfobacteriumautotrophicum	species	2	0	2	0	0	0	-1.58496	0	-1.58496	-1.05664	0.116117	0	2	0	0	0	6	0	-1.58496	2.80735	0.407464	0.561438	1	0	0	1	1	0	0	1	0	0.333333	0.518519
Clostridiumneonatale	species	0	0	0	0	1	0	0	1	0	0.333333	0.373901	2	1	2	3	1	3	0.415037	0	0.415037	0.276692	0.421648	1	0	0	0	0	1	-1	0	1	0	1
Syntrophomonaswolfei	species	0	0	0	0	0	0	0	0	0	0	#DIV/0!	0	1	1	8	3	0	3.16993	1	-1	1.05664	0.272039	0	0	0	0	0	0	0	0	0	0	#DIV/0!
Zimmermannellabifida	species	1	2	0	1	3	1	0	0.415037	1	0.471679	0.491767	0	1	0	0	0	0	0	-1	0	-0.333333	0.373901	0	1	0	0	1	1	0	0	1	0.333333	0.518519
Clostridiumglycolicum	species	0	1	2	0	0	0	0	-1	-1.58496	-0.861654	0.158302	1	0	2	5	0	1	1.58496	0	-0.584963	0.333333	0.573392	0	0	0	0	0	0	0	0	0	0	#DIV/0!
Desulfovibriodesulfuricans	species	0	7	1	0	0	0	0	-3	-1	-1.33333	0.289477	0	2	0	0	0	0	0	-1.58496	0	-0.528321	0.373901	1	1	0	0	0	0	-1	-1	0	-0.666667	0.116117
Thermoactinomycesvulgaris	species	0	0	0	0	0	0	0	0	0	0	#DIV/0!	0	1	2	3	0	1	2	-1	-0.584963	0.138346	0.767644	0	0	1	1	0	3	1	0	1	0.666667	0.348641
Psychrobactersp.PRwf-1	species	0	0	0	0	0	0	0	0	0	0	#DIV/0!	2	3	0	0	0	0	-1.58496	-2	0	-1.19499	0.131778	1	2	2	0	0	0	-1	-1.58496	-1.58496	-1.38998	0.00749043
p-1630-c5	species	1	2	4	0	0	0	-1	-1.58496	-2.32193	-1.63563	0.0572352	0	0	0	0	0	0	0	0	0	0	#DIV/0!	1	1	0	0	0	0	-1	-1	0	-0.666667	0.116117
Stenotrophomonaskoreensis	species	0	4	2	1	1	0	1	-1.32193	-1.58496	-0.63563	0.32946	0	0	0	0	0	0	0	0	0	0	#DIV/0!	0	0	0	0	0	0	0	0	0	0	#DIV/0!
Clostridiumbutyricum	species	0	0	0	0	0	2	0	0	1.58496	0.528321	0.373901	0	1	0	0	0	0	0	-1	0	-0.333333	0.373901	0	0	2	1	1	0	1	1	-1.58496	0.138346	1
Methanobrevibactersmithii	species	0	0	0	0	0	0	0	0	0	0	#DIV/0!	0	0	1	1	0	0	1	0	-1	0	1	1	1	1	0	1	1	-1	0	0	-0.333333	0.373901
Laceyellasacchari	species	0	1	0	1	0	2	1	-1	1.58496	0.528321	0.373901	0	1	0	0	0	0	0	-1	0	-0.333333	0.373901	0	0	0	0	0	0	0	0	0	0	#DIV/0!
Anaerobaculumhydrogeniformans	species	0	0	0	0	0	0	0	0	0	0	#DIV/0!	0	1	0	0	0	0	0	-1	0	-0.333333	0.373901	1	0	1	1	0	1	0	0	0	0	1
Lactobacillusvitulinus	species	0	0	0	0	0	0	0	0	0	0	#DIV/0!	0	0	0	0	0	0	0	0	0	0	#DIV/0!	0	0	0	0	1	4	0	1	2.32193	1.10731	0.237796
Bdellovibriobacteriovorus	species	0	3	1	0	0	0	0	-2	-1	-1	0.205106	0	0	0	0	0	0	0	0	0	0	#DIV/0!	0	0	0	0	0	0	0	0	0	0	#DIV/0!
Pseudomonasstutzeri	species	0	1	0	0	0	0	0	-1	0	-0.333333	0.373901	0	1	0	0	0	0	0	-1	0	-0.333333	0.373901	0	1	0	0	1	0	0	0	0	0	1
Acholeplasmalaidlawii	species	0	0	1	1	0	1	1	0	0	0.333333	0.518519	0	0	0	0	0	0	0	0	0	0	#DIV/0!	0	0	0	0	0	1	0	0	1	0.333333	0.373901
Carnobacteriumviridans	species	0	0	0	0	0	0	0	0	0	0	#DIV/0!	1	0	0	0	2	0	-1	1.58496	0	0.194988	0.677869	0	0	1	0	0	0	0	0	-1	-0.333333	0.373901
Syntrophomonaserecta	species	0	0	0	0	0	0	0	0	0	0	#DIV/0!	0	0	0	2	0	0	1.58496	0	0	0.528321	0.373901	0	0	0	2	0	0	1.58496	0	0	0.528321	0.373901
Tissierellapraeacuta	species	0	0	0	0	0	0	0	0	0	0	#DIV/0!	0	0	0	1	0	0	1	0	0	0.333333	0.373901	1	0	2	0	0	0	-1	0	-1.58496	-0.861654	0.158302
Arcobacterbutzleri	species	0	0	0	0	0	0	0	0	0	0	#DIV/0!	0	0	0	1	0	1	1	0	1	0.666667	0.116117	1	1	0	0	0	0	-1	-1	0	-0.666667	0.116117
Anaerofustisstercorihominis	species	0	2	1	0	0	0	0	-1.58496	-1	-0.861654	0.158302	0	0	0	0	0	0	0	0	0	0	#DIV/0!	0	0	0	0	0	0	0	0	0	0	#DIV/0!
Bacteroidescoprosuis	species	0	0	0	0	1	2	0	1	1.58496	0.861654	0.158302	0	0	0	0	0	0	0	0	0	0	#DIV/0!	0	0	0	0	0	0	0	0	0	0	#DIV/0!
Jeotgalicoccuspsychrophilus	species	0	0	0	0	0	0	0	0	0	0	#DIV/0!	1	0	0	0	0	0	-1	0	0	-0.333333	0.373901	0	1	0	1	0	0	1	-1	0	0	1
Methanofollisliminatans	species	0	0	0	0	0	0	0	0	0	0	#DIV/0!	1	0	0	0	0	1	-1	0	1	0	1	0	0	0	0	1	0	0	1	0	0.333333	0.373901
Dietziapsychralcaliphila	species	0	0	0	0	0	0	0	0	0	0	#DIV/0!	1	0	1	1	0	0	0	0	-1	-0.333333	0.518519	0	0	0	0	0	0	0	0	0	0	#DIV/0!
Psychrobactermarincola	species	0	0	0	0	0	0	0	0	0	0	#DIV/0!	0	1	1	1	0	0	1	-1	-1	-0.333333	0.518519	0	0	0	0	0	0	0	0	0	0	#DIV/0!
Solibacillussilvestris	species	0	0	0	0	0	0	0	0	0	0	#DIV/0!	0	1	0	0	0	1	0	-1	1	0	1	0	0	0	1	0	0	1	0	0	0.333333	0.373901
Sulfurimonasdenitrificans	species	0	0	0	0	0	0	0	0	0	0	#DIV/0!	0	0	1	0	0	2	0	0	0.584963	0.194988	0.677869	0	0	0	0	0	0	0	0	0	0	#DIV/0!
Petrotogamobilis	species	0	0	0	0	0	0	0	0	0	0	#DIV/0!	0	0	0	0	0	0	0	0	0	0	#DIV/0!	1	2	0	0	0	0	-1	-1.58496	0	-0.861654	0.158302
Enterococcusinusitatus	species	0	0	0	0	0	0	0	0	0	0	#DIV/0!	0	0	0	0	0	0	0	0	0	0	#DIV/0!	2	0	0	1	0	0	-0.584963	0	0	-0.194988	0.677869
Bifidobacteriumanimalis	species	0	0	0	0	0	0	0	0	0	0	#DIV/0!	0	0	0	0	0	0	0	0	0	0	#DIV/0!	0	1	2	0	0	0	0	-1	-1.58496	-0.861654	0.158302
Desulfomicrobiumorale	species	0	0	0	0	0	0	0	0	0	0	#DIV/0!	0	0	0	0	0	0	0	0	0	0	#DIV/0!	0	0	0	0	3	0	0	2	0	0.666667	0.373901
Staphylococcusequorum	species	1	1	0	0	0	0	-1	-1	0	-0.666667	0.116117	0	0	0	0	0	0	0	0	0	0	#DIV/0!	0	0	0	0	0	0	0	0	0	0	#DIV/0!
Helcococcusovis	species	1	0	1	0	0	0	-1	0	-1	-0.666667	0.116117	0	0	0	0	0	0	0	0	0	0	#DIV/0!	0	0	0	0	0	0	0	0	0	0	#DIV/0!
Geobacillusdebilis	species	0	1	0	0	0	0	0	-1	0	-0.333333	0.373901	0	0	0	0	0	0	0	0	0	0	#DIV/0!	0	0	1	0	0	0	0	0	-1	-0.333333	0.373901
Sphingobacteriummizutaii	species	0	0	0	2	0	0	1.58496	0	0	0.528321	0.373901	0	0	0	0	0	0	0	0	0	0	#DIV/0!	0	0	0	0	0	0	0	0	0	0	#DIV/0!
Bacilluscoagulans	species	0	0	0	0	0	1	0	0	1	0.333333	0.373901	0	0	1	0	0	0	0	0	-1	-0.333333	0.373901	0	0	0	0	0	0	0	0	0	0	#DIV/0!
Facklamiasourekii	species	0	0	0	0	0	0	0	0	0	0	#DIV/0!	1	0	0	0	0	0	-1	0	0	-0.333333	0.373901	0	0	1	0	0	0	0	0	-1	-0.333333	0.373901
Bacillusoleronius	species	0	0	0	0	0	0	0	0	0	0	#DIV/0!	2	0	0	0	0	0	-1.58496	0	0	-0.528321	0.373901	0	0	0	0	0	0	0	0	0	0	#DIV/0!
Paracoccussolventivorans	species	0	0	0	0	0	0	0	0	0	0	#DIV/0!	0	1	0	0	0	0	0	-1	0	-0.333333	0.373901	0	0	0	0	1	0	0	1	0	0.333333	0.373901
Bacillusginsengi	species	0	0	0	0	0	0	0	0	0	0	#DIV/0!	0	0	2	0	0	0	0	0	-1.58496	-0.528321	0.373901	0	0	0	0	0	0	0	0	0	0	#DIV/0!
Methanosarcinamazei	species	0	0	0	0	0	0	0	0	0	0	#DIV/0!	0	0	0	1	0	0	1	0	0	0.333333	0.373901	0	0	0	1	0	0	1	0	0	0.333333	0.373901
Desulfosporosinusmeridiei	species	0	0	0	0	0	0	0	0	0	0	#DIV/0!	0	0	0	0	2	0	0	1.58496	0	0.528321	0.373901	0	0	0	0	0	0	0	0	0	0	#DIV/0!
Acinetobacterschindleri	species	0	0	0	0	0	0	0	0	0	0	#DIV/0!	0	0	0	0	0	2	0	0	1.58496	0.528321	0.373901	0	0	0	0	0	0	0	0	0	0	#DIV/0!
Corynebacteriumflavescens	species	0	0	0	0	0	0	0	0	0	0	#DIV/0!	0	0	0	0	0	0	0	0	0	0	#DIV/0!	0	0	1	0	0	1	0	0	0	0	1
Bifidobacteriumpseudocatenulatum	species	0	0	0	0	0	0	0	0	0	0	#DIV/0!	0	0	0	0	0	0	0	0	0	0	#DIV/0!	0	0	0	1	1	0	1	1	0	0.666667	0.116117
Parabacteroidesgordonii	species	0	0	0	0	0	0	0	0	0	0	#DIV/0!	0	0	0	0	0	0	0	0	0	0	#DIV/0!	0	0	0	0	0	2	0	0	1.58496	0.528321	0.373901
Clostridiumproteoclasticum	species	0	0	0	0	0	0	0	0	0	0	#DIV/0!	0	0	0	0	0	0	0	0	0	0	#DIV/0!	0	0	0	0	0	2	0	0	1.58496	0.528321	0.373901
Paenibacillusborealis	species	1	0	0	0	0	0	-1	0	0	-0.333333	0.373901	0	0	0	0	0	0	0	0	0	0	#DIV/0!	0	0	0	0	0	0	0	0	0	0	#DIV/0!
Symbiobacteriumthermophilum	species	1	0	0	0	0	0	-1	0	0	-0.333333	0.373901	0	0	0	0	0	0	0	0	0	0	#DIV/0!	0	0	0	0	0	0	0	0	0	0	#DIV/0!
Pleomorphomonasoryzae	species	1	0	0	0	0	0	-1	0	0	-0.333333	0.373901	0	0	0	0	0	0	0	0	0	0	#DIV/0!	0	0	0	0	0	0	0	0	0	0	#DIV/0!
Clostridiumorbiscindens	species	0	1	0	0	0	0	0	-1	0	-0.333333	0.373901	0	0	0	0	0	0	0	0	0	0	#DIV/0!	0	0	0	0	0	0	0	0	0	0	#DIV/0!
hoa12_73A10	species	0	0	0	1	0	0	1	0	0	0.333333	0.373901	0	0	0	0	0	0	0	0	0	0	#DIV/0!	0	0	0	0	0	0	0	0	0	0	#DIV/0!
Eubacteriumcellulosolvens	species	0	0	0	1	0	0	1	0	0	0.333333	0.373901	0	0	0	0	0	0	0	0	0	0	#DIV/0!	0	0	0	0	0	0	0	0	0	0	#DIV/0!
Bacilluspsychrodurans	species	0	0	0	0	1	0	0	1	0	0.333333	0.373901	0	0	0	0	0	0	0	0	0	0	#DIV/0!	0	0	0	0	0	0	0	0	0	0	#DIV/0!
Ruminococcusflavefaciens	species	0	0	0	0	0	1	0	0	1	0.333333	0.373901	0	0	0	0	0	0	0	0	0	0	#DIV/0!	0	0	0	0	0	0	0	0	0	0	#DIV/0!
Pseudomonascitronellolis	species	0	0	0	0	0	0	0	0	0	0	#DIV/0!	0	1	0	0	0	0	0	-1	0	-0.333333	0.373901	0	0	0	0	0	0	0	0	0	0	#DIV/0!
Massiliatimonae	species	0	0	0	0	0	0	0	0	0	0	#DIV/0!	0	1	0	0	0	0	0	-1	0	-0.333333	0.373901	0	0	0	0	0	0	0	0	0	0	#DIV/0!
Pseudomonasnitroreducens	species	0	0	0	0	0	0	0	0	0	0	#DIV/0!	0	1	0	0	0	0	0	-1	0	-0.333333	0.373901	0	0	0	0	0	0	0	0	0	0	#DIV/0!
Sulfurospirillumbarnesii	species	0	0	0	0	0	0	0	0	0	0	#DIV/0!	0	0	1	0	0	0	0	0	-1	-0.333333	0.373901	0	0	0	0	0	0	0	0	0	0	#DIV/0!
Acinetobacterlwoffii	species	0	0	0	0	0	0	0	0	0	0	#DIV/0!	0	0	1	0	0	0	0	0	-1	-0.333333	0.373901	0	0	0	0	0	0	0	0	0	0	#DIV/0!
Rheinheimeraaquimaris	species	0	0	0	0	0	0	0	0	0	0	#DIV/0!	0	0	0	1	0	0	1	0	0	0.333333	0.373901	0	0	0	0	0	0	0	0	0	0	#DIV/0!
Acinetobacterradioresistens	species	0	0	0	0	0	0	0	0	0	0	#DIV/0!	0	0	0	0	0	1	0	0	1	0.333333	0.373901	0	0	0	0	0	0	0	0	0	0	#DIV/0!
Sulfuricurvumkujiense	species	0	0	0	0	0	0	0	0	0	0	#DIV/0!	0	0	0	0	0	1	0	0	1	0.333333	0.373901	0	0	0	0	0	0	0	0	0	0	#DIV/0!
Acholeplasmaaxanthum	species	0	0	0	0	0	0	0	0	0	0	#DIV/0!	0	0	0	0	0	1	0	0	1	0.333333	0.373901	0	0	0	0	0	0	0	0	0	0	#DIV/0!
Brevibacillusborstelensis	species	0	0	0	0	0	0	0	0	0	0	#DIV/0!	0	0	0	0	0	0	0	0	0	0	#DIV/0!	1	0	0	0	0	0	-1	0	0	-0.333333	0.373901
Lactobacillusintestinalis	species	0	0	0	0	0	0	0	0	0	0	#DIV/0!	0	0	0	0	0	0	0	0	0	0	#DIV/0!	1	0	0	0	0	0	-1	0	0	-0.333333	0.373901
Bifidobacteriumsubtile	species	0	0	0	0	0	0	0	0	0	0	#DIV/0!	0	0	0	0	0	0	0	0	0	0	#DIV/0!	1	0	0	0	0	0	-1	0	0	-0.333333	0.373901
Abiotrophiadefectiva	species	0	0	0	0	0	0	0	0	0	0	#DIV/0!	0	0	0	0	0	0	0	0	0	0	#DIV/0!	0	1	0	0	0	0	0	-1	0	-0.333333	0.373901
Alloscardoviaomnicolens	species	0	0	0	0	0	0	0	0	0	0	#DIV/0!	0	0	0	0	0	0	0	0	0	0	#DIV/0!	0	1	0	0	0	0	0	-1	0	-0.333333	0.373901
Acinetobacterjohnsonii	species	0	0	0	0	0	0	0	0	0	0	#DIV/0!	0	0	0	0	0	0	0	0	0	0	#DIV/0!	0	1	0	0	0	0	0	-1	0	-0.333333	0.373901
Atopobiumvaginae	species	0	0	0	0	0	0	0	0	0	0	#DIV/0!	0	0	0	0	0	0	0	0	0	0	#DIV/0!	0	1	0	0	0	0	0	-1	0	-0.333333	0.373901
Sphingomonaswittichii	species	0	0	0	0	0	0	0	0	0	0	#DIV/0!	0	0	0	0	0	0	0	0	0	0	#DIV/0!	0	0	1	0	0	0	0	0	-1	-0.333333	0.373901
Corynebacteriumvariabile	species	0	0	0	0	0	0	0	0	0	0	#DIV/0!	0	0	0	0	0	0	0	0	0	0	#DIV/0!	0	0	1	0	0	0	0	0	-1	-0.333333	0.373901
Bacteroidescapillosus	species	0	0	0	0	0	0	0	0	0	0	#DIV/0!	0	0	0	0	0	0	0	0	0	0	#DIV/0!	0	0	1	0	0	0	0	0	-1	-0.333333	0.373901
Corynebacteriumamycolatum	species	0	0	0	0	0	0	0	0	0	0	#DIV/0!	0	0	0	0	0	0	0	0	0	0	#DIV/0!	0	0	1	0	0	0	0	0	-1	-0.333333	0.373901
Bifidobacteriumlongum	species	0	0	0	0	0	0	0	0	0	0	#DIV/0!	0	0	0	0	0	0	0	0	0	0	#DIV/0!	0	0	1	0	0	0	0	0	-1	-0.333333	0.373901
CandidatusMicrothrixparvicella	species	0	0	0	0	0	0	0	0	0	0	#DIV/0!	0	0	0	0	0	0	0	0	0	0	#DIV/0!	0	0	1	0	0	0	0	0	-1	-0.333333	0.373901
Dietziamaris	species	0	0	0	0	0	0	0	0	0	0	#DIV/0!	0	0	0	0	0	0	0	0	0	0	#DIV/0!	0	0	0	1	0	0	1	0	0	0.333333	0.373901
Eubacteriumsiraeum	species	0	0	0	0	0	0	0	0	0	0	#DIV/0!	0	0	0	0	0	0	0	0	0	0	#DIV/0!	0	0	0	1	0	0	1	0	0	0.333333	0.373901
Sharpeaazabuensis	species	0	0	0	0	0	0	0	0	0	0	#DIV/0!	0	0	0	0	0	0	0	0	0	0	#DIV/0!	0	0	0	1	0	0	1	0	0	0.333333	0.373901
Bifidobacteriumadolescentis	species	0	0	0	0	0	0	0	0	0	0	#DIV/0!	0	0	0	0	0	0	0	0	0	0	#DIV/0!	0	0	0	0	1	0	0	1	0	0.333333	0.373901
Propionibacteriumfreudenreichii	species	0	0	0	0	0	0	0	0	0	0	#DIV/0!	0	0	0	0	0	0	0	0	0	0	#DIV/0!	0	0	0	0	1	0	0	1	0	0.333333	0.373901
Peptoniphilusasaccharolyticus	species	0	0	0	0	0	0	0	0	0	0	#DIV/0!	0	0	0	0	0	0	0	0	0	0	#DIV/0!	0	0	0	0	1	0	0	1	0	0.333333	0.373901
Pseudaminobactersalicylatoxidans	species	0	0	0	0	0	0	0	0	0	0	#DIV/0!	0	0	0	0	0	0	0	0	0	0	#DIV/0!	0	0	0	0	0	1	0	0	1	0.333333	0.373901
Microbacteriumaurum	species	0	0	0	0	0	0	0	0	0	0	#DIV/0!	0	0	0	0	0	0	0	0	0	0	#DIV/0!	0	0	0	0	0	1	0	0	1	0.333333	0.373901
Desulfotaleapsychrophila	species	0	0	0	0	0	0	0	0	0	0	#DIV/0!	0	0	0	0	0	0	0	0	0	0	#DIV/0!	0	0	0	0	0	1	0	0	1	0.333333	0.373901
Eubacteriumrectale	species	0	0	0	0	0	0	0	0	0	0	#DIV/0!	0	0	0	0	0	0	0	0	0	0	#DIV/0!	0	0	0	0	0	1	0	0	1	0.333333	0.373901

## Sheet: caption
Supplementary Table S7. Effect of Na-oleate addition analyzed using different sequencing strategies starting from 60,000 random selected reads per sample. (A) Taxonomy; (B) taxonomic level; (C-H) number of amplicon sequences assigned to different taxa in the six samples examined; (I-K) log2 ratio of amplicon reads determined "post" vs. "pre" oleate addition; (L) average ratio calculated for colum…
