# Supplementary material for: Taxonomy of anaerobic digestion microbiome reveals biases associated with the applied high throughput sequencing strategies
Source: Sci Rep. 2018 Jan 31;8:1926. doi: 10.1038/s41598-018-20414-0 (PMC5792648; doi:10.1038/s41598-018-20414-0)
Supplement: Supplementary file 9 — Supplementary Table S8 [file 41598_2018_20414_MOESM9_ESM.xlsx]

## Sheet: Supplementary_Table_S8
		Amplicons Greengenes										Shotgun RNA Greengenes
		CSTR01a	CSTR02a	CSTR03a	CSTR01b	CSTR02b	CSTR03b	Ratio cstr01	Ratio cstr02	Ratio cstr03	Aver ratio	t-test	CSTR01a	CSTR02a	CSTR03a	CSTR01b	CSTR02b	CSTR03b	Ratio cstr01	Ratio cstr02	Ratio cstr03	Aver ratio	t-test
Firmicutes	phylum	319129	343471	305844	414944	301293	320064	0.378776	-0.189021	0.0655642	0.0851065	0.572629	149916	135045	132794	177110	100382	91009	0.24049	-0.427936	-0.545104	-0.244183	0.586515
Bacteroidetes	phylum	273055	208141	261139	188246	292779	221995	-0.53657	0.492249	-0.23429	-0.0928703	0.739056	46803	51806	58153	37466	35161	22098	-0.321011	-0.55913	-1.3959	-0.75868	0.0235196
Euryarchaeota	phylum	12913	11050	12623	7176	21769	24663	-0.847483	0.978164	0.966238	0.36564	0.356018	125418	123969	118174	87937	167004	128032	-0.512197	0.4299	0.115591	0.0110979	0.833719
Proteobacteria	phylum	19805	56863	47976	43323	40861	77918	1.12923	-0.476756	0.699632	0.450702	0.488053	8616	29138	33072	22110	11902	48715	1.35951	-1.29163	0.558742	0.208874	0.780942
Tenericutes	phylum	24907	27801	25897	20084	20172	22340	-0.310491	-0.462763	-0.213147	-0.3288	0.00901233	855	1003	1099	959	552	1089	0.165424	-0.860408	-0.0131754	-0.236053	0.537415
Synergistetes	phylum	17900	12896	14681	3560	4321	6111	-2.32969	-1.57726	-1.26433	-1.72376	0.00311682	4526	4062	4424	1093	826	831	-2.04894	-2.29659	-2.41102	-2.25218	3.28517e-05
Actinobacteria	phylum	5499	9632	4820	4184	2806	3584	-0.394204	-1.77896	-0.427359	-0.86684	0.114903	792	581	653	1004	312	509	0.341803	-0.894856	-0.358793	-0.303949	0.770847
Thermotogae	phylum	3752	3149	2985	3532	1319	2009	-0.0871505	-1.25481	-0.571019	-0.637661	0.219826	2108	2306	1620	2295	629	766	0.122564	-1.87259	-1.07959	-0.943205	0.243402
Spirochaetes	phylum	2657	3194	3341	475	160	470	-2.48131	-4.31068	-2.82691	-3.2063	0.000316294	239	281	327	233	43	363	-0.0365259	-2.68012	0.150243	-0.855468	0.511483
Verrucomicrobia	phylum	2218	3664	2163	889	308	952	-1.31803	-3.56813	-1.18315	-2.02311	0.0209993	127	28	111	450	4	147	1.81698	-2.53605	0.402098	-0.105657	0.454681
OP9	phylum	2387	1209	1732	623	788	1146	-1.93618	-0.61691	-0.595406	-1.0495	0.0690196	457	304	384	295	137	243	-0.62975	-1.14414	-0.657977	-0.810623	0.0709999
TG3	phylum	351	72	341	507	0	36	0.529253	-6.18982	-3.2084	-2.95632	0.713947	1610	11	839	3414	1	162	1.08393	-2.58496	-2.36552	-1.28885	0.772546
MVP-15	phylum	350	1880	721	538	162	1401	0.618814	-3.52856	0.957416	-0.650775	0.65558	1	9	6	69	31	858	5.12928	1.67807	6.93916	4.58217	0.308819
Chloroflexi	phylum	1463	1466	1323	307	394	736	-2.24891	-1.89294	-0.845167	-1.66234	0.0025221	52	23	66	27	12	41	-0.920566	-0.884523	-0.673772	-0.826287	0.251466
Lentisphaerae	phylum	515	730	548	302	235	372	-0.768053	-1.63108	-0.557631	-0.985589	0.0192079	58	5	60	96	4	37	0.71727	-0.263034	-0.68281	-0.0761915	0.892373
Planctomycetes	phylum	147	79	94	53	23	72	-1.45457	-1.73697	-0.380031	-1.19052	0.084206	74	17	65	22	11	20	-1.70526	-0.584963	-1.65208	-1.3141	0.129326
Thermi	phylum	66	92	73	43	19	35	-0.606658	-2.21723	-1.03953	-1.28781	0.0130885	36	27	30	16	4	17	-1.12199	-2.48543	-0.784271	-1.4639	0.0195112
Chlorobi	phylum	71	47	116	17	8	18	-2	-2.41504	-2.62244	-2.34582	0.0358751	36	13	43	4	1	7	-2.88753	-2.80735	-2.45943	-2.7181	0.0445398
Armatimonadetes	phylum	15	7	3	7	0	4	-1	-3	0.321928	-1.22602	0.315353	49	30	36	40	23	14	-0.286304	-0.369234	-1.30256	-0.6527	0.25175
Fibrobacteres	phylum	33	54	51	4	3	21	-2.76553	-3.78136	-1.24101	-2.59597	0.0139685	3	5	7	3	1	10	0	-1.58496	0.459432	-0.375177	0.91584
Acidobacteria	phylum	7	3	15	1	0	1	-2	-2	-3	-2.33333	0.0964928	41	1	65	19	0	4	-1.07039	-1	-3.72247	-1.93095	0.225193
WS1	phylum	4	6	16	4	0	2	0	-2.80735	-2.5025	-1.76995	0.161495	12	1	56	22	0	3	0.823122	-1	-3.83289	-1.33659	0.464584
Cyanobacteria	phylum	16	16	21	8	4	9	-0.917538	-1.76553	-1.1375	-1.27353	0.00918419	5	4	8	1	1	5	-1.58496	-1.32193	-0.584963	-1.16395	0.136882
TM7	phylum	5	31	16	11	11	6	1	-1.41504	-1.28011	-0.565048	0.358456	0	1	0	1	0	0	1	-1	0	0	1
WPS-2	phylum	10	32	12	1	2	1	-2.45943	-3.45943	-2.70044	-2.8731	0.0768019	0	1	1	0	0	1	0	-1	0	-0.333333	0.518519
NKB19	phylum	0	1	0	0	0	0	0	-1	0	-0.333333	0.373901	2	7	18	9	12	9	1.73697	0.70044	-0.925999	0.503802	0.846106
Gemmatimonadetes	phylum	0	2	2	3	0	1	2	-1.58496	-0.584963	-0.0566417	1	7	1	7	21	0	13	1.45943	-1	0.807355	0.422262	0.38092
BRC1	phylum	5	1	6	2	1	2	-1	0	-1.22239	-0.740797	0.209875	11	0	17	5	1	1	-1	1	-3.16993	-1.05664	0.245905
SC4	phylum	5	6	2	2	3	4	-1	-0.807355	0.736966	-0.356796	0.373901	0	1	0	0	0	2	0	-1	1.58496	0.194988	0.677869
ZB2	phylum	5	0	5	1	0	0	-1.58496	0	-2.58496	-1.38998	0.152317	2	0	1	2	0	0	0	0	-1	-0.333333	0.724659
Crenarchaeota	phylum	0	0	0	0	0	0	0	0	0	0	#DIV/0!	2	0	1	13	0	0	2.22239	0	-1	0.407464	0.488251
ABY1_OD1	phylum	5	2	0	1	0	0	-1.58496	-1.58496	0	-1.05664	0.250815	0	0	1	3	0	0	2	0	-1	0.333333	0.561438
Deferribacteres	phylum	0	0	1	2	1	1	1.58496	1	0	0.861654	0.101192	0	6	0	1	0	0	1	-2.80735	0	-0.602452	0.457253
SR1	phylum	0	1	0	6	0	2	2.80735	-1	1.58496	1.13077	0.263493	0	0	1	0	0	0	0	0	-1	-0.333333	0.373901
Chlamydiae	phylum	1	4	2	0	0	0	-1	-2.32193	-1.58496	-1.63563	0.0572352	0	0	0	0	0	0	0	0	0	0	#DIV/0!
WS3	phylum	0	0	0	0	0	0	0	0	0	0	#DIV/0!	0	0	3	1	1	0	1	1	-2	0	0.767644
OP11	phylum	1	0	2	1	0	0	0	0	-1.58496	-0.528321	0.373901	0	0	0	0	0	0	0	0	0	0	#DIV/0!
Fusobacteria	phylum	1	0	0	0	0	0	-1	0	0	-0.333333	0.373901	0	0	0	0	0	0	0	0	0	0	#DIV/0!
TM6	phylum	0	1	0	0	0	0	0	-1	0	-0.333333	0.373901	0	0	0	0	0	0	0	0	0	0	#DIV/0!
NC10	phylum	0	0	0	0	0	0	0	0	0	0	#DIV/0!	0	0	1	0	0	0	0	0	-1	-0.333333	0.373901
Sphingobacteriales	order	250734	180180	237666	177811	287022	209813	-0.495811	0.671719	-0.179831	-0.0013073	0.961128	45421	51076	56506	35418	34775	20651	-0.358868	-0.554582	-1.45215	-0.788533	0.0231289
Clostridiales	order	132166	136600	116098	237677	142452	162184	0.846646	0.060518	0.482285	0.46315	0.151724	55931	42767	41248	100566	47256	44206	0.846411	0.143996	0.0999157	0.363441	0.409944
MBA08	order	117791	142076	115073	127837	110055	104042	0.118075	-0.368435	-0.145382	-0.131914	0.380314	48564	51154	44848	46613	27019	26029	-0.0591536	-0.920848	-0.784901	-0.588301	0.0974985
Methanomicrobiales	order	11786	9031	11632	4203	21284	24109	-1.48736	1.23672	1.05141	0.266922	0.414377	124439	123080	117245	75149	166315	127172	-0.727605	0.434319	0.117254	-0.0586776	0.963485
Pseudomonadales	order	8702	33831	33635	28461	26921	55818	1.70945	-0.329603	0.73075	0.703533	0.405097	4854	20630	24012	7907	3822	20069	0.703842	-2.43204	-0.258775	-0.662323	0.484127
SHA-98	order	16083	14485	14826	8950	11949	10433	-0.845505	-0.277649	-0.506934	-0.543363	0.00916236	9545	8062	9423	6494	5231	3905	-0.555567	-0.623954	-1.27065	-0.816723	0.012746
Bacteroidales	order	22134	27372	23202	10321	5658	12046	-1.10061	-2.27413	-0.945637	-1.44013	0.00391926	1208	536	1404	1795	260	1230	0.570973	-1.04087	-0.190739	-0.220213	0.93419
Natranaerobiales	order	11987	8328	28060	5362	5165	6316	-1.16048	-0.689096	-2.15125	-1.33361	0.158426	4741	3928	8452	2087	1388	2333	-1.18337	-1.50012	-1.85666	-1.51338	0.0567472
Synergistales	order	17900	12896	14681	3560	4321	6111	-2.32969	-1.57726	-1.26433	-1.72376	0.00311682	4526	4062	4424	1093	826	831	-2.04894	-2.29659	-2.41102	-2.25218	3.28517e-05
Halanaerobiales	order	3721	2501	3006	1675	2652	2774	-1.15106	0.0845429	-0.115837	-0.394117	0.226248	11154	11702	10642	7719	9070	4748	-0.531018	-0.367545	-1.16421	-0.687591	0.0385067
Erysipelotrichales	order	12247	14090	11062	8642	8168	8715	-0.502942	-0.786543	-0.344005	-0.544496	0.0116	298	309	368	89	59	230	-1.73215	-2.36923	-0.675728	-1.59237	0.0251234
Burkholderiales	order	3345	10077	6145	4772	9285	8013	0.512459	-0.11808	0.382875	0.259084	0.742579	700	1817	2787	2420	4214	6960	1.78812	1.21318	1.32006	1.44045	0.12964
Thermoanaerobacterales	order	6833	6519	5261	3490	5835	5549	-0.96909	-0.159892	0.0768765	-0.350702	0.230097	5092	5318	4519	1687	4876	2981	-1.5932	-0.125161	-0.600043	-0.772801	0.133668
Lactobacillales	order	7512	7367	5109	2486	1543	2269	-1.59498	-2.2546	-1.17063	-1.6734	0.00530198	2990	3018	2662	394	186	460	-2.9207	-4.01296	-2.53021	-3.15463	5.55173e-05
Oceanospirillales	order	184	399	222	2384	555	3868	3.68839	0.475085	4.11685	2.76011	0.105643	331	993	748	7376	1686	12276	4.47378	0.763142	4.03485	3.09059	0.104289
Campylobacterales	order	3142	4179	2516	2573	881	6006	-0.28813	-2.24465	1.25494	-0.425948	0.940566	537	2026	1176	763	332	3091	0.505966	-2.60575	1.39343	-0.235453	0.884093
Thermotogales	order	3752	3149	2985	3532	1319	2009	-0.0871505	-1.25481	-0.571019	-0.637661	0.219826	2107	2306	1620	2295	629	766	0.123248	-1.87259	-1.07959	-0.942977	0.243551
Actinomycetales	order	3965	6095	3536	2851	1901	2425	-0.475711	-1.68035	-0.543947	-0.900001	0.0630003	543	345	467	889	105	366	0.710199	-1.70671	-0.350728	-0.449079	0.994739
Turicibacterales	order	2061	580	351	4542	641	4574	1.1396	0.144035	3.70012	1.66125	0.185351	1275	465	275	2398	203	1451	0.910805	-1.19176	2.3953	0.704782	0.390461
RF39	order	4048	5369	3394	484	555	629	-3.06151	-3.27177	-2.42999	-2.92109	0.00310041	13	7	5	4	0	7	-1.48543	-3	0.415037	-1.3568	0.211971
BSA2B-08	order	1791	1522	1339	1219	1251	1277	-0.554689	-0.282681	-0.0683452	-0.301905	0.0848243	1372	1305	1283	860	603	453	-0.673246	-1.11253	-1.49988	-1.09522	0.00501394
Methanosarcinales	order	4	2	3	1312	20	96	8.03672	2.80735	4.59991	5.148	0.321637	4	2	1	11666	85	320	11.1882	4.8413	7.32643	7.78532	0.352064
Bacillales	order	2066	2450	1751	1181	1485	1977	-0.806308	-0.721936	0.17504	-0.451068	0.153265	270	299	224	504	411	540	0.897991	0.457682	1.2657	0.873792	0.00753147
OPB54	order	1768	527	1142	1156	467	588	-0.612545	-0.174029	-0.956486	-0.58102	0.382029	2042	575	2014	1681	495	489	-0.280511	-0.215729	-2.03993	-0.845389	0.35417
TIBE07	order	980	1919	1454	1752	1566	1455	0.837501	-0.293101	0.000991202	0.181797	0.648529	338	469	456	449	248	242	0.40864	-0.916515	-0.911238	-0.473038	0.247214
Spirochaetales	order	2245	3073	3186	409	119	231	-2.45366	-4.67901	-3.78	-3.63756	0.00111395	71	95	152	129	2	112	0.852443	-5	-0.437209	-1.52826	0.619274
OPB72	order	2384	1207	1725	620	788	1145	-1.94132	-0.614523	-0.590825	-1.04889	0.0695529	457	304	379	293	137	243	-0.639531	-1.14414	-0.639118	-0.807597	0.0711152
1B07	order	535	854	537	649	495	594	0.278207	-0.785584	0.145283	-0.120698	0.615297	908	847	817	1053	608	579	0.213523	-0.477622	-0.496048	-0.253382	0.516512
Desulfobacterales	order	964	2685	1032	1630	451	767	0.757156	-2.57106	-0.427662	-0.74719	0.409481	145	165	121	90	26	50	-0.68203	-2.62015	-1.25831	-1.52016	0.0173848
GN09	order	351	72	341	507	0	36	0.529253	-6.18982	-3.2084	-2.95632	0.713947	1598	11	835	3394	1	159	1.08624	-2.58496	-2.38543	-1.29472	0.772637
Desulfovibrionales	order	171	451	176	1755	1264	1215	3.35181	1.48474	2.78032	2.53896	0.00424989	50	211	77	294	197	516	2.53215	-0.0985638	2.72862	1.72073	0.104914
Coriobacteriales	order	868	2106	890	849	606	772	-0.0318933	-1.79542	-0.204957	-0.677424	0.259149	29	31	24	8	7	10	-1.73697	-2	-1.18442	-1.64046	0.000961469
Methanobacteriales	order	724	1637	721	1444	316	323	0.995017	-2.36938	-1.15601	-0.843456	0.528573	111	95	91	343	25	67	1.61891	-1.88452	-0.436099	-0.233904	0.669187
E2	order	398	380	267	217	149	135	-0.872061	-1.34483	-0.978626	-1.06517	0.0197233	799	722	781	692	446	422	-0.207145	-0.693721	-0.886511	-0.595792	0.0504391
Rhodocyclales	order	750	605	1652	137	200	274	-2.44414	-1.59212	-2.58758	-2.20795	0.0726914	312	150	639	113	107	298	-1.45713	-0.483517	-1.09793	-1.01286	0.283182
Anaerolineales	order	1327	1339	1211	254	357	674	-2.38069	-1.9042	-0.84443	-1.70977	0.00288071	7	11	16	4	2	21	-0.678072	-2	0.371969	-0.768701	0.740259
Xanthomonadales	order	274	647	284	184	147	219	-0.571906	-2.1304	-0.373458	-1.02525	0.154222	432	156	325	916	383	467	1.08255	1.29034	0.521637	0.964844	0.197027
Acholeplasmatales	order	513	391	264	339	75	1782	-0.596234	-2.36678	2.75024	-0.0709245	0.556945	16	24	27	40	15	385	1.27009	-0.643856	3.7851	1.47045	0.356635
Rhodobacterales	order	699	1084	629	470	384	371	-0.571628	-1.49476	-0.760049	-0.942147	0.0523291	25	25	43	25	9	19	0	-1.37851	-1.1375	-0.838672	0.154273
Bifidobacteriales	order	650	1382	370	465	287	374	-0.482328	-2.26366	0.0154714	-0.910172	0.236943	67	36	32	12	2	18	-2.38702	-3.62449	-0.796467	-2.26933	0.0459291
Rhizobiales	order	547	787	443	364	291	357	-0.586279	-1.43223	-0.3106	-0.776369	0.0711563	8	13	18	21	8	22	1.28951	-0.63743	0.275634	0.309237	0.496533
Z20	order	466	665	495	262	189	314	-0.82836	-1.80952	-0.654988	-1.09762	0.0162271	57	4	58	91	2	32	0.665581	-0.736966	-0.838249	-0.303211	0.952642
Puniceicoccales	order	622	1103	691	25	3	61	-4.58265	-8.10852	-3.48043	-5.39054	0.00682352	2	3	8	0	0	3	-1.58496	-2	-1.16993	-1.58496	0.189004
Desulfuromonadales	order	290	375	267	85	91	173	-1.75861	-2.03103	-0.623146	-1.47093	0.0110191	267	350	231	50	52	170	-2.39366	-2.72741	-0.440128	-1.85373	0.0223843
Verrucomicrobiales	order	361	555	271	314	11	216	-0.200638	-5.53398	-0.325912	-2.02018	0.153442	1	2	28	265	2	58	7.05528	0	1.02466	2.69331	0.290212
Flavobacteriales	order	137	554	204	87	67	80	-0.649093	-3.02888	-1.33963	-1.67253	0.163883	55	84	79	155	77	118	1.47805	-0.123989	0.57289	0.642316	0.143674
RFP12	order	247	436	363	3	1	3	-5.9542	-7.77149	-6.50779	-6.74449	0.00325733	42	7	37	49	0	10	0.217591	-3	-1.7885	-1.52363	0.652369
Sphaerochaetales	order	354	48	37	10	1	8	-5.01224	-4.61471	-2.078	-3.90165	0.249168	151	174	142	74	28	159	-1.01911	-2.59323	0.162057	-1.15009	0.157425
Desulfitobacterales	order	79	113	103	113	162	96	0.510962	0.515838	-0.100527	0.308758	0.317654	74	57	106	67	77	46	-0.141356	0.427421	-1.18688	-0.300271	0.409481
Syntrophobacterales	order	103	136	134	53	35	82	-0.945552	-1.92811	-0.701776	-1.19181	0.0175913	60	38	145	39	12	156	-0.608809	-1.58496	0.104796	-0.696325	0.837765
Chromatiales	order	146	153	81	8	0	66	-4.02975	-7.26679	-0.291463	-3.86267	0.0300554	94	50	48	14	5	159	-2.66297	-3.08746	1.70722	-1.34774	0.932946
PBS-18	order	45	70	117	54	40	231	0.257798	-0.792195	0.975338	0.14698	0.65825	10	10	24	17	9	84	0.710493	-0.137504	1.76553	0.779508	0.415299
Rhodospirillales	order	64	201	85	19	15	10	-1.70044	-3.65821	-2.96683	-2.77516	0.0751763	4	2	12	27	0	3	2.48543	-1.58496	-1.70044	-0.266658	0.682113
Deinococcales	order	59	79	60	40	16	32	-0.549339	-2.23447	-0.886343	-1.22338	0.0187709	30	26	26	15	4	16	-0.954196	-2.43296	-0.667425	-1.35153	0.0182965
Alteromonadales	order	25	193	31	16	28	28	-0.612977	-2.74193	-0.142019	-1.16564	0.34514	3	38	7	2	10	17	-0.415037	-1.82597	1.16993	-0.357028	0.622173
Caulobacterales	order	30	59	72	134	10	20	2.12262	-2.44746	-1.79751	-0.707449	0.982001	4	14	37	9	1	2	1	-2.90689	-3.66297	-1.85662	0.228425
Victivallales	order	46	63	48	31	21	47	-0.554589	-1.54057	-0.0297473	-0.708302	0.105613	1	1	2	2	2	5	0.584963	0.584963	1	0.723308	0.189004
Sphingomonadales	order	27	53	32	10	4	18	-1.34792	-3.43296	-0.796467	-1.85912	0.0405982	5	20	17	11	1	27	1	-3.39232	0.63743	-0.584963	0.915485
Pirellulales	order	70	24	38	9	1	25	-2.82782	-3.64386	-0.584963	-2.35221	0.102641	13	1	13	3	0	5	-1.80735	-1	-1.22239	-1.34325	0.210922
Fibrobacterales	order	33	54	51	4	3	21	-2.76553	-3.78136	-1.24101	-2.59597	0.0139685	3	5	7	3	1	10	0	-1.58496	0.459432	-0.375177	0.91584
Methylococcales	order	1	41	5	2	10	5	0.584963	-1.93289	0	-0.449308	0.482499	5	57	4	3	37	10	-0.584963	-0.610053	1.1375	-0.0191708	0.806124
Myxococcales	order	20	58	19	18	10	8	-0.14439	-2.42321	-1.152	-1.23987	0.198174	16	0	9	13	1	6	-0.280108	1	-0.514573	0.0684396	0.787854
SJA-101	order	41	33	32	8	7	13	-2.22239	-2.08746	-1.23704	-1.84896	0.00157	21	2	8	2	2	8	-2.87447	0	0	-0.958156	0.347378
CFB-26	order	52	40	52	10	2	4	-2.26849	-3.77259	-3.40599	-3.14902	0.000794251	3	2	3	3	0	0	0	-1.58496	-2	-1.19499	0.189004
Bdellovibrionales	order	16	64	32	1	1	6	-3.08746	-5.02237	-2.23704	-3.44896	0.0712231	0	0	0	0	0	0	0	0	0	0	#DIV/0!
Thiotrichales	order	6	16	12	1	1	7	-1.80735	-3.08746	-0.70044	-1.86509	0.0774702	6	8	11	11	4	31	0.777608	-0.847997	1.41504	0.448216	0.442387
Nitrosomonadales	order	12	34	10	4	7	6	-1.37851	-2.12928	-0.652077	-1.38662	0.168285	4	0	2	1	4	11	-1.32193	2.32193	2	1	0.353668
Haloplasmatales	order	18	1	0	12	10	21	-0.547488	2.45943	4.45943	2.12379	0.301513	1	2	1	14	1	1	2.90689	-0.584963	0	0.773976	0.409468
HN1-15	order	17	14	6	15	6	12	-0.169925	-1.09954	0.893085	-0.125459	0.767644	7	0	3	0	1	1	-3	1	-1	-1	0.264145
Acidimicrobiales	order	6	26	9	8	4	4	0.36257	-2.43296	-1	-1.02346	0.260804	2	3	5	5	2	7	1	-0.415037	0.415037	0.333333	0.476621
YS2	order	14	11	17	7	4	7	-0.906891	-1.26303	-1.16993	-1.11328	0.0161301	4	3	8	0	1	5	-2.32193	-1	-0.584963	-1.3023	0.23724
CW040	order	5	24	11	10	9	6	0.874469	-1.32193	-0.777608	-0.408356	0.432492	0	0	0	1	0	0	1	0	0	0.333333	0.373901
Vibrionales	order	0	0	0	0	0	0	0	0	0	0	#DIV/0!	0	1	0	13	7	42	3.80735	2	5.42626	3.74454	0.133172
Aeromonadales	order	12	18	11	1	2	6	-2.70044	-2.66297	-0.777608	-2.047	0.0161301	1	2	4	0	1	0	-1	-0.584963	-2.32193	-1.3023	0.101192
GN14	order	1	2	1	2	3	2	0.584963	0.415037	0.584963	0.528321	0.101192	6	3	14	5	2	8	-0.222392	-0.415037	-0.736966	-0.458132	0.512225
Legionellales	order	3	11	6	0	1	2	-2	-2.58496	-1.22239	-1.93578	0.0778771	1	0	0	5	0	19	1.58496	0	4.32193	1.96896	0.249535
Neisseriales	order	4	3	0	0	0	2	-2.32193	-2	1.58496	-0.912322	0.291974	3	2	8	7	2	12	1	0	0.530515	0.510172	0.480533
Enterobacteriales	order	8	5	0	0	0	3	-3.16993	-2.58496	2	-1.25163	0.259422	2	2	0	3	1	17	0.415037	-0.584963	4.16993	1.33333	0.326898
Dehalococcoidales	order	2	3	3	3	0	0	0.415037	-2	-2	-1.19499	0.189004	1	3	10	7	1	1	2	-1	-2.45943	-0.486477	0.648068
Spartobacteriales	order	14	10	5	0	1	0	-3.90689	-2.45943	-2.58496	-2.98376	0.0236707	0	0	0	0	0	0	0	0	0	0	#DIV/0!
Solirubrobacterales	order	2	9	2	5	1	2	1	-2.32193	0	-0.440643	0.559935	2	1	0	1	0	0	-0.584963	-1	0	-0.528321	0.373901
Gemmatales	order	9	8	3	1	0	0	-2.32193	-3.16993	-2	-2.49728	0.0283375	1	1	0	0	0	0	-1	-1	0	-0.666667	0.116117
Thermicanales	order	0	0	3	0	0	12	0	0	1.70044	0.566813	0.507158	0	0	3	0	0	4	0	0	0.321928	0.107309	0.851237
Cardiobacteriales	order	0	0	0	0	0	0	0	0	0	0	#DIV/0!	2	2	3	2	0	12	0	-1.58496	1.70044	0.0384924	0.565203
BA021	order	2	0	6	3	0	1	0.415037	0	-1.80735	-0.464106	0.536039	0	0	5	2	0	0	1.58496	0	-2.58496	-0.333333	0.607168
Planctomycetales	order	5	5	4	1	0	1	-1.58496	-2.58496	-1.32193	-1.83062	0.00105756	0	0	0	1	0	0	1	0	0	0.333333	0.373901
Thermomicrobiales	order	3	7	3	0	0	1	-2	-3	-1	-2	0.0436595	0	1	0	0	0	1	0	-1	1	0	1
Deferribacterales	order	0	0	1	2	1	1	1.58496	1	0	0.861654	0.101192	0	6	0	1	0	0	1	-2.80735	0	-0.602452	0.457253
Anaeroplasmatales	order	2	2	1	0	0	1	-1.58496	-1.58496	0	-1.05664	0.0474207	0	2	1	0	0	0	0	-1.58496	-1	-0.861654	0.158302
Opitutales	order	1	2	2	1	0	0	0	-1.58496	-1.58496	-1.05664	0.0474207	1	0	0	1	0	1	0	0	1	0.333333	0.518519
pGrfC26	order	0	0	0	0	0	0	0	0	0	0	#DIV/0!	0	0	0	9	0	0	3.32193	0	0	1.10731	0.373901
Streptophyta	order	0	4	1	1	0	2	1	-2.32193	0.584963	-0.245655	0.64333	0	0	0	0	0	0	0	0	0	0	#DIV/0!
Hydrogenophilales	order	0	0	3	0	0	1	0	0	-1	-0.333333	0.561438	0	2	1	0	0	1	0	-1.58496	0	-0.528321	0.373901
Chlamydiales	order	1	4	2	0	0	0	-1	-2.32193	-1.58496	-1.63563	0.0572352	0	0	0	0	0	0	0	0	0	0	#DIV/0!
Phycisphaerales	order	3	1	1	0	0	1	-2	-1	0	-1	0.148148	0	0	0	0	0	0	0	0	0	0	#DIV/0!
Caldilineales	order	5	1	0	0	0	0	-2.58496	-1	0	-1.19499	0.260575	0	0	0	0	0	0	0	0	0	0	#DIV/0!
A4b	order	0	5	1	0	0	0	0	-2.58496	-1	-1.19499	0.260575	0	0	0	0	0	0	0	0	0	0	#DIV/0!
Rickettsiales	order	0	1	4	0	0	0	0	-1	-2.32193	-1.10731	0.237796	0	1	0	0	0	0	0	-1	0	-0.333333	0.373901
Blgi18	order	0	1	3	0	1	0	0	0	-2	-0.666667	0.348641	0	0	0	0	0	0	0	0	0	0	#DIV/0!
EW055	order	0	3	1	0	0	0	0	-2	-1	-1	0.205106	0	1	0	0	0	0	0	-1	0	-0.333333	0.373901
Euzebiales	order	0	0	1	1	0	0	1	0	-1	0	1	1	0	1	1	0	0	0	0	-1	-0.333333	0.518519
Chthonomonadales	order	0	0	0	0	0	0	0	0	0	0	#DIV/0!	2	0	1	1	1	0	-0.584963	1	-1	-0.194988	0.64333
CV106	order	0	0	0	0	0	0	0	0	0	0	#DIV/0!	0	0	3	1	1	0	1	1	-2	0	0.767644
mle1-12	order	1	1	2	0	0	0	-1	-1	-1.58496	-1.19499	0.0161301	0	0	0	0	0	0	0	0	0	0	#DIV/0!
Methylophilales	order	1	3	0	0	0	0	-1	-2	0	-1	0.205106	0	0	0	0	0	0	0	0	0	0	#DIV/0!
CTD005-82B-02	order	0	4	0	0	0	0	0	-2.32193	0	-0.773976	0.373901	0	0	0	0	0	0	0	0	0	0	#DIV/0!
Rubrobacterales	order	1	0	0	0	0	0	-1	0	0	-0.333333	0.373901	0	0	1	0	0	1	0	0	0	0	1
Mycoplasmatales	order	0	0	1	0	0	0	0	0	-1	-0.333333	0.373901	1	0	0	0	1	0	-1	1	0	0	1
Leptospirales	order	0	0	0	1	0	0	1	0	0	0.333333	0.373901	0	0	0	0	2	0	0	1.58496	0	0.528321	0.373901
CL500-15	order	1	0	1	0	0	0	-1	0	-1	-0.666667	0.116117	0	0	0	0	0	0	0	0	0	0	#DIV/0!
I025	order	0	1	0	1	0	0	1	-1	0	0	1	0	0	0	0	0	0	0	0	0	0	#DIV/0!
Solibacterales	order	0	0	0	1	0	0	1	0	0	0.333333	0.373901	0	0	1	0	0	0	0	0	-1	-0.333333	0.373901
Methylacidiphilales	order	0	0	0	0	0	0	0	0	0	0	#DIV/0!	0	2	0	0	0	0	0	-1.58496	0	-0.528321	0.373901
koll13	order	0	0	0	0	0	0	0	0	0	0	#DIV/0!	0	0	2	0	0	0	0	0	-1.58496	-0.528321	0.373901
K2-4-19	order	1	0	0	0	0	0	-1	0	0	-0.333333	0.373901	0	0	0	0	0	0	0	0	0	0	#DIV/0!
Salinisphaerales	order	1	0	0	0	0	0	-1	0	0	-0.333333	0.373901	0	0	0	0	0	0	0	0	0	0	#DIV/0!
SJA-36	order	1	0	0	0	0	0	-1	0	0	-0.333333	0.373901	0	0	0	0	0	0	0	0	0	0	#DIV/0!
Fusobacteriales	order	1	0	0	0	0	0	-1	0	0	-0.333333	0.373901	0	0	0	0	0	0	0	0	0	0	#DIV/0!
SHA-1	order	1	0	0	0	0	0	-1	0	0	-0.333333	0.373901	0	0	0	0	0	0	0	0	0	0	#DIV/0!
SB-34	order	0	1	0	0	0	0	0	-1	0	-0.333333	0.373901	0	0	0	0	0	0	0	0	0	0	#DIV/0!
Acidobacteriales	order	0	1	0	0	0	0	0	-1	0	-0.333333	0.373901	0	0	0	0	0	0	0	0	0	0	#DIV/0!
MIZ46	order	0	1	0	0	0	0	0	-1	0	-0.333333	0.373901	0	0	0	0	0	0	0	0	0	0	#DIV/0!
OM190	order	0	1	0	0	0	0	0	-1	0	-0.333333	0.373901	0	0	0	0	0	0	0	0	0	0	#DIV/0!
MC47	order	0	0	1	0	0	0	0	0	-1	-0.333333	0.373901	0	0	0	0	0	0	0	0	0	0	#DIV/0!
DRC31	order	0	0	1	0	0	0	0	0	-1	-0.333333	0.373901	0	0	0	0	0	0	0	0	0	0	#DIV/0!
KD3-145	order	0	0	1	0	0	0	0	0	-1	-0.333333	0.373901	0	0	0	0	0	0	0	0	0	0	#DIV/0!
Roseiflexales	order	0	0	1	0	0	0	0	0	-1	-0.333333	0.373901	0	0	0	0	0	0	0	0	0	0	#DIV/0!
Gallionellales	order	0	0	0	0	0	0	0	0	0	0	#DIV/0!	0	1	0	0	0	0	0	-1	0	-0.333333	0.373901
IF025	order	0	0	0	0	0	0	0	0	0	0	#DIV/0!	0	0	0	0	1	0	0	1	0	0.333333	0.373901
Flammeovirgaceae	family	250686	180093	237597	177796	286997	209783	-0.495656	0.672291	-0.179618	-0.00099456	0.960275	45383	51042	56472	35394	34744	20616	-0.358638	-0.554908	-1.45373	-0.789091	0.0231837
Methanomicrobiaceae	family	11706	8933	11527	4198	21277	24017	-1.47925	1.25198	1.05897	0.277235	0.408762	124387	123011	117207	75115	166270	127029	-0.727655	0.434738	0.116098	-0.0589398	0.96407
Syntrophomonadaceae	family	12108	12821	12626	130852	60936	56509	3.4338	2.2487	2.16199	2.61483	0.0433523	8371	9220	9978	42636	22381	13319	2.34846	1.27934	0.416627	1.34814	0.122975
Clostridiaceae	family	47747	31114	32718	49637	33880	48291	0.0560047	0.122866	0.561656	0.246842	0.408732	27394	15735	14069	37411	13480	19210	0.449588	-0.223141	0.44931	0.225252	0.633393
Pseudomonadaceae	family	8111	32745	32500	28341	26803	55011	1.80481	-0.28887	0.759262	0.758401	0.374117	4102	19459	22605	7655	3632	18962	0.899912	-2.42128	-0.253519	-0.591628	0.509241
Ruminococcaceae	family	8913	11303	10262	12051	6805	8789	0.435128	-0.731954	-0.223517	-0.173448	0.603741	5067	4681	4593	6197	4255	2715	0.290386	-0.137627	-0.758267	-0.201836	0.720198
Halanaerobiaceae	family	3721	2501	3006	1675	2652	2774	-1.15106	0.0845429	-0.115837	-0.394117	0.226248	11153	11702	10642	7719	9070	4747	-0.530888	-0.367545	-1.16451	-0.687649	0.0385338
Porphyromonadaceae	family	14107	15633	13470	5921	5058	10242	-1.25236	-1.62776	-0.395219	-1.09178	0.0132267	334	370	624	316	216	937	-0.0796783	-0.773724	0.585732	-0.0892236	0.856225
Erysipelotrichaceae	family	12022	13546	10689	8549	8043	8372	-0.491801	-0.751988	-0.352445	-0.532078	0.0109141	282	263	335	64	46	158	-2.12229	-2.48981	-1.07943	-1.89718	0.00753225
Thermoanaerobacteraceae	family	6795	6492	5227	3462	5792	5510	-0.972663	-0.164575	0.076055	-0.353728	0.227324	5061	5288	4492	1667	4857	2969	-1.60159	-0.122632	-0.597216	-0.773812	0.135604
Alcaligenaceae	family	3130	9119	5742	4531	8701	7426	0.533524	-0.0676868	0.370975	0.278938	0.697536	605	1397	2629	2150	3472	6443	1.82762	1.31282	1.29289	1.47778	0.151289
ClostridialesFamilyXI.IncertaeSedis	family	7483	6157	5648	4598	4152	9420	-0.702489	-0.568308	0.737885	-0.177638	0.843797	2554	2029	1820	1410	737	1435	-0.856605	-1.45979	-0.342675	-0.886356	0.0409584
Anaerobaculaceae	family	9622	6445	8277	1217	1561	2358	-2.98197	-2.04501	-1.81111	-2.27936	0.00284382	4182	3651	4026	839	657	601	-2.31608	-2.47253	-2.74187	-2.51016	4.72375e-05
Lachnospiraceae	family	4947	12958	5888	5057	4141	5352	0.0317215	-1.64555	-0.137675	-0.583836	0.294201	698	464	539	682	280	391	-0.0334069	-0.726661	-0.462106	-0.407391	0.448796
ML1228J-1	family	6150	2799	21369	1836	1687	2410	-1.74347	-0.730112	-3.14788	-1.87382	0.228231	744	490	2736	388	266	300	-0.93747	-0.878883	-3.18476	-1.66704	0.230297
D2	family	3670	4947	3866	2866	3433	2824	-0.356631	-0.526955	-0.452964	-0.445517	0.0647716	2251	2787	2899	2033	1383	992	-0.146887	-1.01039	-1.54619	-0.901154	0.031799
ClostridialesFamilyXIII.IncertaeSedis	family	3798	8087	4348	3967	3895	4224	0.0627923	-1.05379	-0.0417324	-0.344243	0.364085	157	183	172	191	80	115	0.281182	-1.18371	-0.576647	-0.493059	0.279669
Anaerobrancaceae	family	4733	4567	5088	3294	3056	3118	-0.522781	-0.579446	-0.706299	-0.602842	0.000636905	934	866	1191	788	445	317	-0.244941	-0.958988	-1.90629	-1.03674	0.0491348
Thermotogaceae	family	3752	3149	2985	3532	1319	2009	-0.0871505	-1.25481	-0.571019	-0.637661	0.219826	2107	2306	1620	2295	629	766	0.123248	-1.87259	-1.07959	-0.942977	0.243551
Campylobacteraceae	family	3132	4146	2451	2572	880	5992	-0.284093	-2.23485	1.28932	-0.409876	0.955	491	1793	972	729	311	2849	0.569238	-2.52356	1.55045	-0.134625	0.820856
Synergistaceae	family	7029	5448	5469	1209	1470	2100	-2.53852	-1.88919	-1.38046	-1.93606	0.00170553	184	233	214	104	66	87	-0.817136	-1.80428	-1.28876	-1.30339	0.00228416
Oceanospirillaceae	family	49	154	102	944	432	3673	4.24031	1.4821	5.15664	3.62635	0.191205	109	368	243	2653	1110	9753	4.59259	1.59017	5.32104	3.8346	0.184403
Turicibacteraceae	family	2061	580	351	4542	641	4574	1.1396	0.144035	3.70012	1.66125	0.185351	1275	465	275	2398	203	1451	0.910805	-1.19176	2.3953	0.704782	0.390461
Carnobacteriaceae	family	4634	4577	3258	1364	819	1296	-1.76367	-2.48102	-1.32925	-1.85798	0.00338253	792	779	747	124	36	216	-2.66539	-4.39788	-1.78534	-2.94954	0.000270741
YAB3B13	family	999	908	1397	196	373	727	-2.34373	-1.28124	-0.941354	-1.52211	0.0365635	2546	2130	3781	660	524	1495	-1.94608	-2.02114	-1.33804	-1.76842	0.0295661
Aerococcaceae	family	2254	2126	1347	815	413	609	-1.46649	-2.36112	-1.14394	-1.65718	0.0133289	1932	1959	1709	210	129	176	-3.19553	-3.91427	-3.27218	-3.46066	3.3348e-05
Methanosarcinaceae	family	4	2	3	1312	20	96	8.03672	2.80735	4.59991	5.148	0.321637	4	2	1	11665	85	320	11.1881	4.8413	7.32643	7.78528	0.352062
Corynebacteriaceae	family	2305	3289	1933	1481	995	1257	-0.637847	-1.72387	-0.620456	-0.994058	0.0418257	226	151	166	688	40	146	1.60181	-1.89038	-0.184032	-0.157532	0.613934
Peptococcaceae	family	967	1211	1281	717	1015	1225	-0.431023	-0.254489	-0.0644373	-0.249983	0.39419	1235	1413	1667	441	217	1106	-1.48356	-2.69738	-0.591464	-1.5908	0.0448631
Marinilabiaceae	family	2625	586	1908	3187	287	865	0.279785	-1.02729	-1.14038	-0.629295	0.819738	561	5	374	975	22	157	0.796311	1.9386	-1.24697	0.495981	0.84389
Eubacteriaceae	family	2539	3974	2307	451	387	466	-2.49043	-3.35683	-2.30515	-2.71747	0.00864455	76	63	53	35	9	29	-1.09686	-2.67807	-0.847997	-1.54098	0.0182909
Spirochaetaceae	family	2245	3073	3186	409	119	231	-2.45366	-4.67901	-3.78	-3.63756	0.00111395	71	95	152	129	2	112	0.852443	-5	-0.437209	-1.52826	0.619274
TIBD11	family	2384	1207	1725	620	788	1145	-1.94132	-0.614523	-0.590825	-1.04889	0.0695529	457	304	379	293	137	243	-0.639531	-1.14414	-0.639118	-0.807597	0.0711152
Desulfobulbaceae	family	964	2685	1032	1630	451	767	0.757156	-2.57106	-0.427662	-0.74719	0.409481	145	165	121	90	26	50	-0.68203	-2.62015	-1.25831	-1.52016	0.0173848
Moraxellaceae	family	591	1085	1135	120	118	806	-2.29059	-3.18999	-0.493322	-1.9913	0.109733	722	1059	1278	156	137	918	-2.20323	-2.94132	-0.476879	-1.87381	0.112539
Dethiosulfovibrionaceae	family	1224	993	918	1130	1284	1646	-0.115183	0.370451	0.841704	0.365657	0.159207	154	172	172	136	91	125	-0.178092	-0.911066	-0.457348	-0.515502	0.0303504
Peptostreptococcaceae	family	212	74	76	253	169	315	0.253975	1.18057	2.03699	1.15718	0.115074	1395	451	291	1910	212	1174	0.453029	-1.08547	2.00862	0.458727	0.55488
Methanobacteriaceae	family	724	1637	721	1444	316	323	0.995017	-2.36938	-1.15601	-0.843456	0.528573	111	95	91	343	25	67	1.61891	-1.88452	-0.436099	-0.233904	0.669187
WCHD3-02	family	398	380	267	217	149	135	-0.872061	-1.34483	-0.978626	-1.06517	0.0197233	799	722	780	692	446	422	-0.207145	-0.693721	-0.884665	-0.595177	0.0505924
Rhodocyclaceae	family	750	604	1652	137	200	274	-2.44414	-1.58974	-2.58758	-2.20716	0.0728868	312	150	639	112	107	298	-1.46984	-0.483517	-1.09793	-1.01709	0.282642
Anaerolinaceae	family	1327	1339	1211	254	357	674	-2.38069	-1.9042	-0.84443	-1.70977	0.00288071	7	11	16	4	2	21	-0.678072	-2	0.371969	-0.768701	0.740259
Halomonadaceae	family	18	48	18	1250	54	40	6.04094	0.16665	1.10962	2.43907	0.354193	17	15	24	2945	33	50	7.35462	1.08746	1.02857	3.15688	0.363899
Xanthomonadaceae	family	274	647	284	184	146	219	-0.571906	-2.14018	-0.373458	-1.02851	0.153865	423	152	324	915	383	465	1.11128	1.32757	0.51989	0.986249	0.191319
Catabacteriaceae	family	839	1013	974	420	412	283	-0.996569	-1.29584	-1.77951	-1.35731	0.00116371	57	113	92	26	48	39	-1.10309	-1.21818	-1.21723	-1.1795	0.047246
Coriobacteriaceae	family	465	1534	505	584	393	517	0.328107	-1.96197	0.0338147	-0.53335	0.395807	14	11	12	4	2	5	-1.58496	-2	-1.11548	-1.56681	0.00225326
Microbacteriaceae	family	565	1110	655	517	401	547	-0.12785	-1.46659	-0.25952	-0.617987	0.173722	26	33	29	19	10	34	-0.432959	-1.62803	0.222392	-0.612866	0.316627
Acholeplasmataceae	family	513	391	264	339	75	1782	-0.596234	-2.36678	2.75024	-0.0709245	0.556945	16	24	27	40	15	385	1.27009	-0.643856	3.7851	1.47045	0.356635
Rhodobacteraceae	family	682	1065	613	472	384	371	-0.530045	-1.46928	-0.722936	-0.90742	0.0587679	25	24	43	25	9	19	0	-1.32193	-1.1375	-0.819811	0.168285
Bifidobacteriaceae	family	650	1381	369	465	287	374	-0.482328	-2.26262	0.0193653	-0.908526	0.23745	67	36	32	12	2	18	-2.38702	-3.62449	-0.796467	-2.26933	0.0459291
Desulfomicrobiaceae	family	72	334	102	450	616	731	2.62716	0.881109	2.8292	2.11249	0.0208876	39	162	57	218	163	439	2.45286	0.00882385	2.92338	1.79502	0.113253
Actinomycetaceae	family	586	749	489	453	278	310	-0.370668	-1.42663	-0.655867	-0.81772	0.0484891	19	25	20	13	3	24	-0.514573	-2.70044	0.251539	-0.987825	0.27571
Desulfovibrionaceae	family	96	115	73	1303	642	479	3.74882	2.47069	2.69744	2.97232	0.0474337	11	46	19	61	26	37	2.36923	-0.799701	0.925999	0.831844	0.340338
Comamonadaceae	family	96	652	164	33	176	155	-1.51245	-1.88333	-0.08092	-1.1589	0.369229	79	356	98	135	619	314	0.765535	0.796344	1.66985	1.07724	0.346159
Puniceicoccaceae	family	622	1103	691	25	3	61	-4.58265	-8.10852	-3.48043	-5.39054	0.00682352	2	3	8	0	0	3	-1.58496	-2	-1.16993	-1.58496	0.189004
Bacillaceae	family	82	83	119	277	355	719	1.7439	2.08342	2.58496	2.13743	0.0599942	62	39	40	294	187	255	2.22729	2.23266	2.64245	2.36747	0.00350688
Veillonellaceae	family	393	377	259	90	109	106	-2.11426	-1.78088	-1.2809	-1.72535	0.00481294	141	149	147	129	111	68	-0.127379	-0.421464	-1.10093	-0.549924	0.0780367
Planococcaceae	family	47	212	118	122	422	401	1.35755	0.989804	1.75623	1.36786	0.154031	27	82	63	55	144	157	1	0.80487	1.30378	1.03622	0.162578
vadinHA31	family	214	536	361	89	122	327	-1.25634	-2.12626	-0.142294	-1.17497	0.184284	10	46	29	19	13	62	0.862496	-1.74723	1.07039	0.061884	0.879729
Oxalobacteraceae	family	93	242	210	196	398	423	1.06746	0.715432	1.00682	0.929906	0.13763	1	15	15	64	34	74	5.02237	1.12928	2.22882	2.79349	0.0218588
Flavobacteriaceae	family	137	552	203	85	66	76	-0.68226	-3.04505	-1.40564	-1.71098	0.160529	54	84	79	155	77	116	1.50404	-0.123989	0.548437	0.64283	0.147433
Pelobacteraceae	family	275	334	260	79	74	166	-1.7866	-2.1592	-0.644202	-1.53	0.0080677	105	117	91	24	16	51	-2.08406	-2.79518	-0.823122	-1.90079	0.00468231
Alteromonadaceae	family	86	262	80	49	38	85	-0.799087	-2.75352	0.0864148	-1.1554	0.236663	62	110	45	200	37	265	1.67377	-1.54649	2.53172	0.886335	0.249372
Sphaerochaetaceae	family	354	48	37	10	1	8	-5.01224	-4.61471	-2.078	-3.90165	0.249168	151	174	142	74	28	159	-1.01911	-2.59323	0.162057	-1.15009	0.157425
Desulfitobacteraceae	family	79	113	103	113	162	96	0.510962	0.515838	-0.100527	0.308758	0.317654	74	57	106	67	77	46	-0.141356	0.427421	-1.18688	-0.300271	0.409481
Phyllobacteriaceae	family	193	262	151	129	131	168	-0.577545	-0.994525	0.152952	-0.473039	0.162959	2	2	2	5	3	9	1	0.415037	1.73697	1.05067	0.106166
Brucellaceae	family	168	250	117	158	97	123	-0.0879965	-1.35683	0.0715533	-0.457759	0.286414	2	4	3	1	2	2	-0.584963	-0.736966	-0.415037	-0.578989	0.116117
Micrococcaceae	family	144	307	153	77	57	69	-0.894507	-2.40881	-1.1375	-1.48027	0.0659306	37	28	29	5	1	9	-2.66297	-3.85798	-1.58496	-2.70197	0.00199097
Enterococcaceae	family	202	137	131	68	64	96	-1.55681	-1.08616	-0.444481	-1.02915	0.0315364	54	53	47	11	7	5	-2.1964	-2.75489	-3	-2.65043	9.99305e-05
Desulfobacteraceae	family	98	135	104	46	35	81	-1.07477	-1.91754	-0.356694	-1.11633	0.0316185	40	38	57	24	12	152	-0.713696	-1.58496	1.39941	-0.29975	0.715855
Staphylococcaceae	family	117	145	119	97	44	81	-0.267933	-1.69797	-0.549339	-0.838414	0.0429026	58	47	39	6	4	10	-3.07529	-3.26303	-1.8625	-2.73361	0.00202742
Dietziaceae	family	80	158	90	62	23	47	-0.36257	-2.72792	-0.922832	-1.33777	0.0728405	55	18	105	22	21	32	-1.28379	0.211504	-1.68353	-0.918605	0.248653
Streptococcaceae	family	164	272	140	46	22	29	-1.81173	-3.5692	-2.23266	-2.53786	0.0179343	7	1	2	5	0	7	-0.415037	-1	1.41504	0	0.822819
SHA-4	family	45	70	117	54	40	231	0.257798	-0.792195	0.975338	0.14698	0.65825	6	6	17	9	4	49	0.514573	-0.485427	1.47393	0.501026	0.496002
Alcanivoracaceae	family	2	0	0	111	5	0	5.22239	2.58496	0	2.60245	0.353099	1	3	0	418	0	13	7.71081	-2	3.80735	3.17272	0.358202
Helicobacteraceae	family	7	29	64	1	0	13	-2	-4.90689	-2.21501	-3.04063	0.169237	7	104	154	3	5	162	-1	-4.12928	0.0726037	-1.68556	0.66607
Methanocorpusculaceae	family	79	98	104	5	6	92	-3.73697	-3.822	-0.175087	-2.57802	0.117337	6	5	9	15	0	116	1.19265	-2.58496	3.54844	0.718706	0.36741
Bacteroidaceae	family	37	54	57	48	69	166	0.366782	0.347923	1.52572	0.74681	0.289326	9	3	7	29	0	11	1.58496	-2	0.584963	0.0566417	0.463017
Thermoactinomycetaceae	family	67	41	27	92	22	76	0.451696	-0.868755	1.45943	0.347457	0.490931	31	37	16	42	6	18	0.426265	-2.44057	0.160465	-0.617948	0.650914
Paenibacillaceae	family	45	28	20	64	37	59	0.498806	0.389947	1.51457	0.801109	0.11443	37	22	17	66	25	38	0.818162	0.176878	1.11548	0.703506	0.260994
Deinococcaceae	family	59	79	60	40	16	32	-0.549339	-2.23447	-0.886343	-1.22338	0.0187709	30	26	26	15	4	16	-0.954196	-2.43296	-0.667425	-1.35153	0.0182965
Rhodospirillaceae	family	53	184	70	18	15	8	-1.50696	-3.53138	-2.97982	-2.67272	0.097944	4	2	12	27	0	3	2.48543	-1.58496	-1.70044	-0.266658	0.682113
Caulobacteraceae	family	30	59	72	134	10	20	2.12262	-2.44746	-1.79751	-0.707449	0.982001	4	14	37	9	1	2	1	-2.90689	-3.66297	-1.85662	0.228425
Rikenellaceae	family	17	95	31	33	30	140	0.917538	-1.63077	2.13955	0.475441	0.668996	2	1	10	3	1	2	0.415037	0	-1.87447	-0.486477	0.467
Dehalobacteriaceae	family	42	29	32	38	6	33	-0.140863	-2.09954	0.0430687	-0.732443	0.462904	33	90	23	12	18	9	-1.38702	-2.25987	-1.26303	-1.63664	0.165197
Lactobacillaceae	family	42	59	48	29	49	51	-0.519374	-0.263034	0.0857299	-0.232226	0.48192	21	9	21	9	4	11	-1.1375	-1	-0.874469	-1.00399	0.116662
Hyphomicrobiaceae	family	60	76	49	52	42	44	-0.202817	-0.840522	-0.152003	-0.398447	0.136052	1	3	6	8	0	3	2.16993	-2	-0.807355	-0.212477	0.909327
Yaniellaceae	family	53	46	30	56	48	29	0.0780025	0.060121	-0.0473057	0.0302726	0.905164	14	5	8	13	9	11	-0.0995357	0.736966	0.415037	0.350822	0.526545
Victivallaceae	family	46	63	48	30	21	47	-0.600393	-1.54057	-0.0297473	-0.723569	0.102509	1	1	2	2	2	3	0.584963	0.584963	0.415037	0.528321	0.101192
Contubernalisaceae	family	0	0	0	0	0	0	0	0	0	0	#DIV/0!	72	66	56	30	24	18	-1.23563	-1.42223	-1.58496	-1.41427	0.00219544
Piscirickettsiaceae	family	3	54	10	2	10	5	-0.415037	-2.32193	-0.874469	-1.20381	0.359891	5	60	10	12	40	30	1.11548	-0.573185	1.49476	0.679019	0.909956
Ectothiorhodospiraceae	family	101	66	0	0	0	0	-6.67243	-6.06609	0	-4.24617	0.133286	33	17	3	2	1	14	-3.5025	-3.16993	1.90689	-1.58851	0.28032
Desulfuromonadaceae	family	0	1	0	0	0	0	0	-1	0	-0.333333	0.373901	30	113	25	3	11	25	-2.9542	-3.24793	0	-2.06737	0.215508
Intrasporangiaceae	family	25	68	25	21	18	17	-0.241008	-1.8606	-0.530515	-0.877373	0.224129	7	7	6	3	0	3	-1	-3	-0.807355	-1.60245	0.0114469
Fibrobacteraceae	family	33	54	51	4	3	21	-2.76553	-3.78136	-1.24101	-2.59597	0.0139685	3	5	7	3	1	10	0	-1.58496	0.459432	-0.375177	0.91584
Symbiobacteriaceae	family	37	39	18	21	10	9	-0.788496	-1.8625	-0.925999	-1.19233	0.0800375	26	18	9	1	5	2	-3.75489	-1.66297	-1.73697	-2.38494	0.0412582
SHA-31	family	41	33	32	8	7	13	-2.22239	-2.08746	-1.23704	-1.84896	0.00157	21	2	8	2	2	8	-2.87447	0	0	-0.958156	0.347378
Rhizobiaceae	family	36	62	38	10	14	5	-1.75002	-2.07039	-2.70044	-2.17362	0.0151434	1	0	1	1	1	2	0	1	0.584963	0.528321	0.2302
Idiomarinaceae	family	12	46	6	15	24	24	0.29956	-0.910733	1.8365	0.408443	0.980488	1	7	0	0	7	8	-1	0	3.16993	0.723308	0.5225
Syntrophaceae	family	4	1	30	7	0	0	0.678072	-1	-4.9542	-1.75871	0.381433	18	0	74	14	0	2	-0.341037	0	-4.64386	-1.66163	0.327045
Dermabacteraceae	family	22	45	20	15	7	5	-0.523562	-2.52356	-1.80735	-1.61816	0.0802339	4	5	5	1	0	3	-1.32193	-2.58496	-0.584963	-1.49728	0.0241101
Sphingomonadaceae	family	13	33	21	1	3	9	-2.80735	-3.08746	-1.1375	-2.34411	0.0458371	2	17	13	0	1	17	-1.58496	-3.16993	0.36257	-1.46411	0.547031
Nocardioidaceae	family	14	9	16	6	2	12	-1.09954	-1.73697	-0.387023	-1.07451	0.151129	26	4	18	10	1	11	-1.29546	-1.32193	-0.662965	-1.09345	0.293471
Chromatiaceae	family	18	34	31	1	2	3	-3.24793	-3.54432	-3	-3.26408	0.00655501	0	12	5	2	0	9	1.58496	-3.70044	0.736966	-0.459504	0.674518
Bogoriellaceae	family	17	40	15	13	9	15	-0.36257	-2.03562	0	-0.799398	0.228466	0	2	3	2	0	0	1.58496	-1.58496	-2	-0.666667	0.416866
Leuconostocaceae	family	17	18	21	14	9	14	-0.263034	-0.925999	-0.552541	-0.580525	0.0368524	7	1	3	6	0	1	-0.192645	-1	-1	-0.730882	0.630035
Sphingobacteriaceae	family	15	29	17	6	12	17	-1.19265	-1.20645	0	-0.799699	0.184147	4	1	2	0	5	0	-2.32193	1.58496	-1.58496	-0.773976	0.741521
Sanguibacteraceae	family	14	41	9	9	5	12	-0.584963	-2.80735	0.378512	-1.0046	0.279849	4	5	7	1	0	0	-1.32193	-2.58496	-3	-2.3023	0.00607361
Cellulomonadaceae	family	20	49	13	14	5	2	-0.485427	-3.05889	-2.22239	-1.92224	0.154361	1	0	1	2	0	0	0.584963	0	-1	-0.138346	1
Brevibacteriaceae	family	11	27	13	13	8	11	0.222392	-1.63743	-0.222392	-0.54581	0.293258	6	6	6	3	1	1	-0.807355	-1.80735	-1.80735	-1.47402	0.00289001
Xanthobacteraceae	family	30	40	30	3	0	0	-2.9542	-5.35755	-4.9542	-4.42198	0.000746619	0	0	1	0	0	0	0	0	-1	-0.333333	0.373901
Prevotellaceae	family	18	28	21	3	6	6	-2.24793	-2.05063	-1.65208	-1.98354	0.00517963	3	0	3	5	0	6	0.584963	0	0.807355	0.464106	0.473427
Verrucomicrobiaceae	family	27	31	27	6	2	4	-2	-3.41504	-2.48543	-2.63349	0.000159998	1	1	0	0	0	0	-1	-1	0	-0.666667	0.116117
Gordoniaceae	family	0	4	3	4	0	3	2.32193	-2.32193	0	0	1	19	0	1	35	0	29	0.847997	0	3.90689	1.58496	0.303924
Cyclobacteriaceae	family	14	34	23	6	9	7	-1.09954	-1.80735	-1.58496	-1.49728	0.0492098	0	0	0	0	0	2	0	0	1.58496	0.528321	0.373901
Burkholderiaceae	family	8	7	6	3	2	3	-1.16993	-1.41504	-0.807355	-1.13077	0.00289001	6	11	3	13	15	11	1	0.415037	1.58496	1	0.0717714
Propionibacteriaceae	family	0	1	0	0	1	1	0	0	1	0.333333	0.518519	22	11	12	11	3	22	-0.938599	-1.58496	0.823122	-0.566813	0.669885
Haloplasmataceae	family	18	1	0	12	10	21	-0.547488	2.45943	4.45943	2.12379	0.301513	1	2	1	14	1	1	2.90689	-0.584963	0	0.773976	0.409468
Nitrosomonadaceae	family	12	34	10	4	7	6	-1.37851	-2.12928	-0.652077	-1.38662	0.168285	2	0	2	0	4	1	-1.58496	2.32193	-0.584963	0.0506677	0.820294
Pseudonocardiaceae	family	7	12	1	14	3	7	0.906891	-1.70044	2	0.40215	0.782754	7	4	2	14	2	7	0.906891	-0.736966	1.41504	0.528321	0.426686
Bacteriovoracaceae	family	8	40	21	1	1	3	-2.16993	-4.35755	-2.45943	-2.99564	0.0838478	0	0	0	0	0	0	0	0	0	0	#DIV/0!
ThermoanaerobacteralesFamilyIII.IncertaeSedis	family	0	0	0	0	0	0	0	0	0	0	#DIV/0!	15	12	6	17	8	9	0.169925	-0.530515	0.514573	0.0513278	0.935786
F16	family	5	24	11	10	9	6	0.874469	-1.32193	-0.777608	-0.408356	0.432492	0	0	0	1	0	0	1	0	0	0.333333	0.373901
Vibrionaceae	family	0	0	0	0	0	0	0	0	0	0	#DIV/0!	0	1	0	13	7	42	3.80735	2	5.42626	3.74454	0.133172
Cystobacteraceae	family	5	23	2	8	3	5	0.584963	-2.58496	1	-0.333333	0.525423	4	0	0	2	0	3	-0.736966	0	2	0.421011	0.845015
ClostridialesFamilyXII.IncertaeSedis	family	1	0	0	6	19	23	1.80735	4.32193	4.58496	3.57142	0.0381565	2	1	2	0	0	0	-1.58496	-1	-1.58496	-1.38998	0.00749043
Streptomycetaceae	family	6	4	1	14	5	6	1.09954	0.263034	1.80735	1.05664	0.218172	3	1	2	9	0	3	1.32193	-1	0.415037	0.245655	0.501169
Hyphomonadaceae	family	17	19	16	0	0	0	-4.16993	-4.32193	-4.08746	-4.19311	3.95253e-05	0	1	0	0	0	0	0	-1	0	-0.333333	0.373901
Promicromonosporaceae	family	14	19	3	5	3	7	-1.32193	-2.32193	1	-0.881285	0.223579	0	0	0	0	0	0	0	0	0	0	#DIV/0!
HTCC2188	family	4	9	4	3	0	1	-0.321928	-3.32193	-1.32193	-1.65526	0.0831129	2	1	0	7	6	11	1.41504	1.80735	3.58496	2.26912	0.0127805
Bdellovibrionaceae	family	8	24	11	0	0	3	-3.16993	-4.64386	-1.58496	-3.13291	0.0563457	0	0	0	0	0	0	0	0	0	0	#DIV/0!
Aeromonadaceae	family	12	15	9	1	1	3	-2.70044	-3	-1.32193	-2.34079	0.00509754	0	2	2	0	1	0	0	-0.584963	-1.58496	-0.723308	0.250815
Nocardiopsaceae	family	3	2	1	10	0	3	1.45943	-1.58496	1	0.29149	0.482651	9	1	3	8	2	3	-0.152003	0.584963	0	0.14432	1
Neisseriaceae	family	4	3	0	0	0	2	-2.32193	-2	1.58496	-0.912322	0.291974	3	2	8	7	2	12	1	0	0.530515	0.510172	0.480533
Acetobacteraceae	family	9	17	15	0	0	2	-3.32193	-4.16993	-2.41504	-3.3023	0.00646456	0	0	0	0	0	0	0	0	0	0	#DIV/0!
Enterobacteriaceae	family	8	5	0	0	0	3	-3.16993	-2.58496	2	-1.25163	0.259422	2	2	0	3	1	17	0.415037	-0.584963	4.16993	1.33333	0.326898
Methylocystaceae	family	13	15	11	0	0	1	-3.80735	-4	-2.58496	-3.46411	0.000458435	0	0	0	0	0	0	0	0	0	0	#DIV/0!
Coxiellaceae	family	1	8	4	0	1	1	-1	-2.16993	-1.32193	-1.49728	0.148913	1	0	0	5	0	18	1.58496	0	4.24793	1.9443	0.244167
SHA-116	family	0	0	0	0	0	0	0	0	0	0	#DIV/0!	4	2	3	5	0	25	0.263034	-1.58496	2.70044	0.459504	0.41247
Erythrobacteraceae	family	4	6	1	5	0	5	0.263034	-2.80735	1.58496	-0.319786	0.887465	2	0	0	9	0	5	1.73697	0	2.58496	1.44064	0.210867
Glycomycetaceae	family	8	4	0	9	0	8	0.152003	-2.32193	3.16993	0.333333	0.673011	3	1	0	1	0	2	-1	-1	1.58496	-0.138346	0.767644
Nocardiaceae	family	3	12	2	6	1	4	0.807355	-2.70044	0.736966	-0.385373	0.597885	2	2	0	0	4	0	-1.58496	0.736966	0	-0.282666	1
Dehalococcoidaceae	family	2	3	3	3	0	0	0.415037	-2	-2	-1.19499	0.189004	1	3	10	7	1	1	2	-1	-2.45943	-0.486477	0.648068
Geobacteraceae	family	1	3	1	0	0	2	-1	-2	0.584963	-0.805012	0.348641	1	2	1	0	0	22	-1	-1.58496	3.52356	0.312866	0.459622
211ds20	family	3	5	1	0	0	0	-2	-2.58496	-1	-1.86165	0.0601698	0	0	4	0	2	16	0	1.58496	1.76553	1.11683	0.420778
Saccharospirillaceae	family	1	0	0	0	0	0	-1	0	0	-0.333333	0.373901	0	4	0	0	2	24	0	-0.736966	4.64386	1.3023	0.400533
Spartobacteriaceae	family	14	10	5	0	1	0	-3.90689	-2.45943	-2.58496	-2.98376	0.0236707	0	0	0	0	0	0	0	0	0	0	#DIV/0!
Myxococcaceae	family	1	2	5	1	0	0	0	-1.58496	-2.58496	-1.38998	0.134702	5	0	5	7	0	2	0.415037	0	-1	-0.194988	0.906554
Sinobacteraceae	family	3	4	2	2	0	3	-0.415037	-2.32193	0.415037	-0.773976	0.274577	9	2	0	0	0	1	-3.32193	-1.58496	1	-1.3023	0.291974
Microthrixaceae	family	2	8	4	5	0	0	1	-3.16993	-2.32193	-1.49728	0.283998	1	1	0	1	0	1	0	-1	1	0	1
Isosphaeraceae	family	9	8	3	0	0	0	-3.32193	-3.16993	-2	-2.83062	0.0229187	1	1	0	0	0	0	-1	-1	0	-0.666667	0.116117
Iamiaceae	family	2	10	1	2	0	2	0	-3.45943	0.584963	-0.958156	0.363032	0	1	2	1	0	1	1	-1	-0.584963	-0.194988	0.64333
Thermicanaceae	family	0	0	3	0	0	12	0	0	1.70044	0.566813	0.507158	0	0	3	0	0	4	0	0	0.321928	0.107309	0.851237
Saprospiraceae	family	6	5	9	0	0	0	-2.80735	-2.58496	-3.32193	-2.90475	0.00516687	0	0	1	0	0	0	0	0	-1	-0.333333	0.373901
Cardiobacteriaceae	family	0	0	0	0	0	0	0	0	0	0	#DIV/0!	2	2	3	2	0	12	0	-1.58496	1.70044	0.0384924	0.565203
Thermovirgaceae	family	0	0	0	0	0	0	0	0	0	0	#DIV/0!	0	0	4	4	4	8	2.32193	2.32193	0.847997	1.83062	0.101192
Flexibacteraceae	family	1	7	7	0	1	1	-1	-2	-2	-1.66667	0.0994015	1	0	0	0	0	0	-1	0	0	-0.333333	0.373901
Planctomycetaceae	family	5	5	4	1	0	1	-1.58496	-2.58496	-1.32193	-1.83062	0.00105756	0	0	0	1	0	0	1	0	0	0.333333	0.373901
Aurantimonadaceae	family	2	9	0	2	0	4	0	-3.32193	2.32193	-0.333333	0.603778	0	0	0	0	0	0	0	0	0	0	#DIV/0!
Rhodothermaceae	family	6	1	5	0	0	1	-2.80735	-1	-1.58496	-1.79744	0.0789276	1	0	2	0	0	0	-1	0	-1.58496	-0.861654	0.158302
Beijerinckiaceae	family	1	9	5	0	0	1	-1	-3.32193	-1.58496	-1.96896	0.116117	0	0	0	0	0	0	0	0	0	0	#DIV/0!
Jonesiaceae	family	0	8	2	1	2	3	1	-1.58496	0.415037	-0.0566417	0.61826	0	0	0	0	0	0	0	0	0	0	#DIV/0!
Actinopolysporaceae	family	2	1	1	3	0	0	0.415037	-1	-1	-0.528321	0.767644	0	1	0	6	0	1	2.80735	-1	1	0.935785	0.348641
Methylobacteriaceae	family	1	8	0	1	1	2	0	-2.16993	1.58496	-0.194988	0.547333	0	1	0	0	1	0	0	0	0	0	1
Patulibacteraceae	family	0	5	2	1	0	1	1	-2.58496	-0.584963	-0.723308	0.326164	2	1	0	1	0	0	-0.584963	-1	0	-0.528321	0.373901
Deferribacteraceae	family	0	0	1	2	1	1	1.58496	1	0	0.861654	0.101192	0	6	0	1	0	0	1	-2.80735	0	-0.602452	0.457253
Mycobacteriaceae	family	6	1	2	0	0	0	-2.80735	-1	-1.58496	-1.79744	0.121004	0	2	0	0	0	0	0	-1.58496	0	-0.528321	0.373901
CL500-29	family	1	6	2	0	0	0	-1	-2.80735	-1.58496	-1.79744	0.121004	0	0	0	0	1	0	0	1	0	0.333333	0.373901
Dermacoccaceae	family	1	2	3	0	2	0	-1	0	-2	-1	0.205106	0	2	0	0	0	0	0	-1.58496	0	-0.528321	0.373901
Opitutaceae	family	1	2	2	1	0	0	0	-1.58496	-1.58496	-1.05664	0.0474207	1	0	0	1	0	1	0	0	1	0.333333	0.518519
Anaeroplasmataceae	family	2	2	1	0	0	1	-1.58496	-1.58496	0	-1.05664	0.0474207	0	2	1	0	0	0	0	-1.58496	-1	-0.861654	0.158302
Balneolaceae	family	2	0	3	0	2	0	-1.58496	1.58496	-2	-0.666667	0.416866	0	0	1	0	0	0	0	0	-1	-0.333333	0.373901
Hydrogenophilaceae	family	0	0	3	0	0	1	0	0	-1	-0.333333	0.561438	0	2	1	0	0	1	0	-1.58496	0	-0.528321	0.373901
Legionellaceae	family	2	2	2	0	0	1	-1.58496	-1.58496	-0.584963	-1.25163	0.00749043	0	0	0	0	0	0	0	0	0	0	#DIV/0!
Kineosporiaceae	family	3	2	2	0	0	0	-2	-1.58496	-1.58496	-1.72331	0.00219213	0	0	0	0	0	0	0	0	0	0	#DIV/0!
Shewanellaceae	family	0	2	1	0	0	0	0	-1.58496	-1	-0.861654	0.158302	0	2	0	0	1	1	0	-0.584963	1	0.138346	1
Listeriaceae	family	0	0	0	0	0	0	0	0	0	0	#DIV/0!	0	2	3	2	0	0	1.58496	-1.58496	-2	-0.666667	0.416866
Bradyrhizobiaceae	family	1	3	1	1	0	0	0	-2	-1	-1	0.148148	0	0	0	0	0	0	0	0	0	0	#DIV/0!
Caldilineaceae	family	5	1	0	0	0	0	-2.58496	-1	0	-1.19499	0.260575	0	0	0	0	0	0	0	0	0	0	#DIV/0!
Methylococcaceae	family	0	0	2	1	0	0	1	0	-1.58496	-0.194988	0.677869	0	0	1	0	0	2	0	0	0.584963	0.194988	0.677869
Micromonosporaceae	family	0	0	0	1	0	0	1	0	0	0.333333	0.373901	1	2	1	0	1	0	-1	-0.584963	-1	-0.861654	0.101192
Succinivibrionaceae	family	0	1	0	0	1	0	0	0	0	0	1	1	0	2	0	0	0	-1	0	-1.58496	-0.861654	0.158302
Euzebiaceae	family	0	0	1	1	0	0	1	0	-1	0	1	1	0	1	1	0	0	0	0	-1	-0.333333	0.518519
Streptosporangiaceae	family	0	0	0	1	1	1	1	1	1	1	#DIV/0!	1	1	0	0	0	0	-1	-1	0	-0.666667	0.116117
Heliobacteriaceae	family	0	0	0	0	0	0	0	0	0	0	#DIV/0!	1	3	0	1	0	0	0	-2	0	-0.666667	0.348641
Thiotrichaceae	family	0	0	0	0	0	0	0	0	0	0	#DIV/0!	3	2	0	0	0	0	-2	-1.58496	0	-1.19499	0.131778
Natranaerobiaceae	family	1	0	1	0	1	0	-1	1	-1	-0.333333	0.518519	0	0	0	0	1	0	0	1	0	0.333333	0.373901
Methylophilaceae	family	1	3	0	0	0	0	-1	-2	0	-1	0.205106	0	0	0	0	0	0	0	0	0	0	#DIV/0!
Parachlamydiaceae	family	1	2	1	0	0	0	-1	-1.58496	-1	-1.19499	0.0161301	0	0	0	0	0	0	0	0	0	0	#DIV/0!
Dermatophilaceae	family	1	0	0	0	1	2	-1	1	1.58496	0.528321	0.373901	0	0	0	0	0	0	0	0	0	0	#DIV/0!
Cryomorphaceae	family	0	1	0	0	0	2	0	-1	1.58496	0.194988	0.677869	0	0	0	0	0	1	0	0	1	0.333333	0.373901
Polyangiaceae	family	0	0	2	0	0	1	0	0	-0.584963	-0.194988	0.677869	0	0	0	1	0	0	1	0	0	0.333333	0.373901
Thermomonosporaceae	family	0	0	0	2	0	0	1.58496	0	0	0.528321	0.373901	2	0	0	0	0	0	-1.58496	0	0	-0.528321	0.373901
Rubrobacteraceae	family	1	0	0	0	0	0	-1	0	0	-0.333333	0.373901	0	0	1	0	0	1	0	0	0	0	1
Mycoplasmataceae	family	0	0	1	0	0	0	0	0	-1	-0.333333	0.373901	1	0	0	0	1	0	-1	1	0	0	1
Nakamurellaceae	family	0	0	1	2	0	0	1.58496	0	-1	0.194988	0.677869	0	0	0	0	0	0	0	0	0	0	#DIV/0!
Leptospiraceae	family	0	0	0	1	0	0	1	0	0	0.333333	0.373901	0	0	0	0	2	0	0	1.58496	0	0.528321	0.373901
OM60	family	0	0	0	0	0	0	0	0	0	0	#DIV/0!	1	1	0	0	0	1	-1	-1	1	-0.333333	0.518519
Sulfobacillaceae	family	0	0	0	0	0	0	0	0	0	0	#DIV/0!	0	1	1	1	0	0	1	-1	-1	-0.333333	0.518519
Litincolaceae	family	0	0	0	0	0	0	0	0	0	0	#DIV/0!	0	0	0	0	1	2	0	1	1.58496	0.861654	0.158302
Sporolactobacillaceae	family	1	0	0	0	0	1	-1	0	1	0	1	0	0	0	0	0	0	0	0	0	0	#DIV/0!
Beutenbergiaceae	family	0	1	0	0	0	0	0	-1	0	-0.333333	0.373901	0	0	0	0	1	0	0	1	0	0.333333	0.373901
Halothiobacillaceae	family	0	1	0	0	0	0	0	-1	0	-0.333333	0.373901	0	0	1	0	0	0	0	0	-1	-0.333333	0.373901
Rickettsiaceae	family	0	1	1	0	0	0	0	-1	-1	-0.666667	0.116117	0	0	0	0	0	0	0	0	0	0	#DIV/0!
ML615J-4	family	0	1	1	0	0	0	0	-1	-1	-0.666667	0.116117	0	0	0	0	0	0	0	0	0	0	#DIV/0!
Solibacteraceae	family	0	0	0	1	0	0	1	0	0	0.333333	0.373901	0	0	1	0	0	0	0	0	-1	-0.333333	0.373901
Actinosynnemataceae	family	0	0	0	1	0	0	1	0	0	0.333333	0.373901	0	1	0	0	0	0	0	-1	0	-0.333333	0.373901
Rhodobiaceae	family	0	0	0	0	0	0	0	0	0	0	#DIV/0!	2	0	0	0	0	0	-1.58496	0	0	-0.528321	0.373901
Methylacidiphilaceae	family	0	0	0	0	0	0	0	0	0	0	#DIV/0!	0	2	0	0	0	0	0	-1.58496	0	-0.528321	0.373901
Hahellaceae	family	0	0	0	0	0	0	0	0	0	0	#DIV/0!	0	0	1	0	0	1	0	0	0	0	1
FCPT525	family	0	0	0	0	0	0	0	0	0	0	#DIV/0!	0	0	0	0	0	2	0	0	1.58496	0.528321	0.373901
Salinisphaeraceae	family	1	0	0	0	0	0	-1	0	0	-0.333333	0.373901	0	0	0	0	0	0	0	0	0	0	#DIV/0!
Fusobacteriaceae	family	1	0	0	0	0	0	-1	0	0	-0.333333	0.373901	0	0	0	0	0	0	0	0	0	0	#DIV/0!
Waddliaceae	family	0	1	0	0	0	0	0	-1	0	-0.333333	0.373901	0	0	0	0	0	0	0	0	0	0	#DIV/0!
A29	family	0	1	0	0	0	0	0	-1	0	-0.333333	0.373901	0	0	0	0	0	0	0	0	0	0	#DIV/0!
Pirellulaceae	family	0	1	0	0	0	0	0	-1	0	-0.333333	0.373901	0	0	0	0	0	0	0	0	0	0	#DIV/0!
Geodermatophilaceae	family	0	1	0	0	0	0	0	-1	0	-0.333333	0.373901	0	0	0	0	0	0	0	0	0	0	#DIV/0!
Thermodesulfobiaceae	family	0	1	0	0	0	0	0	-1	0	-0.333333	0.373901	0	0	0	0	0	0	0	0	0	0	#DIV/0!
TTA_B6	family	0	0	1	0	0	0	0	0	-1	-0.333333	0.373901	0	0	0	0	0	0	0	0	0	0	#DIV/0!
Gemmataceae	family	0	0	0	1	0	0	1	0	0	0.333333	0.373901	0	0	0	0	0	0	0	0	0	0	#DIV/0!
Rs-045	family	0	0	0	1	0	0	1	0	0	0.333333	0.373901	0	0	0	0	0	0	0	0	0	0	#DIV/0!
Williamsiaceae	family	0	0	0	0	0	1	0	0	1	0.333333	0.373901	0	0	0	0	0	0	0	0	0	0	#DIV/0!
Phycisphaeraceae	family	0	0	0	0	0	1	0	0	1	0.333333	0.373901	0	0	0	0	0	0	0	0	0	0	#DIV/0!
Alicyclobacillaceae	family	0	0	0	0	0	1	0	0	1	0.333333	0.373901	0	0	0	0	0	0	0	0	0	0	#DIV/0!
Gallionellaceae	family	0	0	0	0	0	0	0	0	0	0	#DIV/0!	0	1	0	0	0	0	0	-1	0	-0.333333	0.373901
Oleiphilaceae	family	0	0	0	0	0	0	0	0	0	0	#DIV/0!	0	1	0	0	0	0	0	-1	0	-0.333333	0.373901
BSV43	family	0	0	0	0	0	0	0	0	0	0	#DIV/0!	0	0	1	0	0	0	0	0	-1	-0.333333	0.373901
ZA3409c	family	0	0	0	0	0	0	0	0	0	0	#DIV/0!	0	0	0	0	1	0	0	1	0	0.333333	0.373901
Colwelliaceae	family	0	0	0	0	0	0	0	0	0	0	#DIV/0!	0	0	0	0	1	0	0	1	0	0.333333	0.373901
Pseudoalteromonadaceae	family	0	0	0	0	0	0	0	0	0	0	#DIV/0!	0	0	0	0	0	1	0	0	1	0.333333	0.373901
Bartonellaceae	family	0	0	0	0	0	0	0	0	0	0	#DIV/0!	0	0	0	0	0	1	0	0	1	0.333333	0.373901
125ds10	family	0	0	0	0	0	0	0	0	0	0	#DIV/0!	0	0	0	0	0	1	0	0	1	0.333333	0.373901
Halobacteroidaceae	family	0	0	0	0	0	0	0	0	0	0	#DIV/0!	0	0	0	0	0	1	0	0	1	0.333333	0.373901
Clostridia	class	298910	320433	292046	394543	287010	300146	0.40047	-0.158921	0.0394687	0.0936726	0.539007	143717	129626	128154	172287	98766	87600	0.261581	-0.392265	-0.548871	-0.226518	0.62513
Sphingobacteria	class	250734	180180	237666	177811	287022	209813	-0.495811	0.671719	-0.179831	-0.0013073	0.961128	45421	51076	56506	35418	34775	20651	-0.358868	-0.554582	-1.45215	-0.788533	0.0231289
Methanomicrobia	class	11790	9033	11635	5515	21304	24205	-1.09599	1.23776	1.05677	0.399511	0.351634	124444	123083	117246	86816	166402	127492	-0.519459	0.435038	0.120867	0.0121488	0.829267
Gammaproteobacteria	class	9444	35603	34464	31164	27791	60450	1.7223	-0.35737	0.810634	0.72519	0.378186	6228	23906	27405	17929	6734	36852	1.5253	-1.82768	0.42729	0.0416367	0.909614
Bacteroidia	class	22134	27372	23202	10321	5658	12046	-1.10061	-2.27413	-0.945637	-1.44013	0.00391926	1208	536	1404	1795	260	1230	0.570973	-1.04087	-0.190739	-0.220213	0.93419
Synergistia	class	17900	12896	14681	3560	4321	6111	-2.32969	-1.57726	-1.26433	-1.72376	0.00311682	4526	4062	4424	1093	826	831	-2.04894	-2.29659	-2.41102	-2.25218	3.28517e-05
Bacilli	class	12432	11295	7953	8832	4385	9732	-0.493199	-1.36483	0.291204	-0.522276	0.243683	4664	3943	3275	3371	854	2543	-0.468273	-2.20566	-0.364837	-1.01292	0.11299
Betaproteobacteria	class	4116	10727	7818	4915	9502	8302	0.255891	-0.174926	0.0866486	0.0558713	0.993843	1044	1989	3481	2576	4425	7410	1.30219	1.15324	1.08975	1.18173	0.170363
Erysipelotrichi	class	12247	14090	11062	8642	8168	8715	-0.502942	-0.786543	-0.344005	-0.544496	0.0116	298	309	368	89	59	230	-1.73215	-2.36923	-0.675728	-1.59237	0.0251234
Actinobacteria	class	5499	9632	4820	4184	2806	3584	-0.394204	-1.77896	-0.427359	-0.86684	0.114903	792	581	653	1004	312	509	0.341803	-0.894856	-0.358793	-0.303949	0.770847
ML615J-28	class	2591	3649	6078	6382	6463	5157	1.30017	0.824531	-0.237022	0.629226	0.164597	405	528	595	761	428	377	0.908311	-0.30229	-0.656926	-0.0169683	0.928511
Epsilonproteobacteria	class	3151	4181	2531	2577	884	6007	-0.290015	-2.24044	1.24661	-0.427951	0.937666	592	2176	1260	792	338	3152	0.419289	-2.68298	1.32216	-0.313846	0.935677
Thermotogae	class	3752	3149	2985	3532	1319	2009	-0.0871505	-1.25481	-0.571019	-0.637661	0.219826	2107	2306	1620	2295	629	766	0.123248	-1.87259	-1.07959	-0.942977	0.243551
Mollicutes	class	4579	5782	3671	861	636	2532	-2.40959	-3.18245	-0.535719	-2.04259	0.0175603	39	35	40	47	17	400	0.263034	-1	3.28991	0.85098	0.396515
Deltaproteobacteria	class	1579	3803	1679	3560	1871	2261	1.17236	-1.02294	0.429138	0.192853	0.824194	569	798	601	496	291	916	-0.197716	-1.45223	0.607158	-0.347595	0.677673
Spirochaetes	class	2612	3121	3224	420	120	239	-2.63381	-4.68939	-3.74819	-3.69047	0.000196905	228	271	301	214	31	278	-0.0910109	-3.08746	-0.114283	-1.09759	0.296555
OPB46	class	2385	1209	1726	620	788	1145	-1.94193	-0.61691	-0.591661	-1.05017	0.0691637	457	304	379	293	137	243	-0.639531	-1.14414	-0.639118	-0.807597	0.0711152
Alphaproteobacteria	class	1435	2295	1352	1001	712	788	-0.519173	-1.68715	-0.778065	-0.994796	0.0517317	50	81	133	96	19	84	0.927488	-2.03562	-0.656698	-0.588278	0.559003
TG3-1	class	351	72	341	507	0	36	0.529253	-6.18982	-3.2084	-2.95632	0.713947	1610	11	839	3414	1	162	1.08393	-2.58496	-2.36552	-1.28885	0.772546
Verruco-5	class	1161	1871	1130	531	291	663	-1.12711	-2.68054	-0.768344	-1.52533	0.0282355	109	16	63	156	1	56	0.513261	-3.08746	-0.16711	-0.913771	0.882056
Methanobacteria	class	724	1637	721	1444	316	323	0.995017	-2.36938	-1.15601	-0.843456	0.528573	111	95	91	343	25	67	1.61891	-1.88452	-0.436099	-0.233904	0.669187
Anaerolineae	class	1441	1439	1310	288	385	722	-2.31893	-1.8994	-0.8586	-1.69231	0.0025419	42	19	52	17	8	38	-1.25634	-1.152	-0.442518	-0.950287	0.275557
Thermoplasmata	class	398	380	267	217	149	135	-0.872061	-1.34483	-0.978626	-1.06517	0.0197233	800	723	782	692	446	422	-0.208947	-0.695715	-0.888355	-0.597672	0.0498646
Lentisphaerae	class	512	728	543	293	210	361	-0.803143	-1.78868	-0.587617	-1.05981	0.0188853	58	5	60	95	4	37	0.702319	-0.263034	-0.68281	-0.0811749	0.899203
Opitutae	class	671	1204	737	28	3	64	-4.53434	-8.23482	-3.50511	-5.42475	0.00763084	4	5	11	1	0	5	-1.32193	-2.58496	-1	-1.63563	0.155016
Verrucomicrobiae	class	361	555	271	314	11	216	-0.200638	-5.53398	-0.325912	-2.02018	0.153442	1	2	28	265	2	58	7.05528	0	1.02466	2.69331	0.290212
Flavobacteria	class	138	558	207	87	67	81	-0.659509	-3.03924	-1.34289	-1.68055	0.162329	56	84	82	155	77	120	1.45251	-0.123989	0.543824	0.624116	0.149017
WWE1	class	45	70	117	54	40	231	0.257798	-0.792195	0.975338	0.14698	0.65825	10	10	24	17	9	84	0.710493	-0.137504	1.76553	0.779508	0.415299
Deinococci	class	66	92	73	43	19	35	-0.606658	-2.21723	-1.03953	-1.28781	0.0130885	36	27	30	16	4	17	-1.12199	-2.48543	-0.784271	-1.4639	0.0195112
Phycisphaerae	class	62	41	48	42	22	46	-0.551015	-0.868755	-0.060121	-0.493297	0.229856	57	15	49	17	11	14	-1.68806	-0.415037	-1.73697	-1.28002	0.1126
OPB56	class	71	47	116	17	8	18	-2	-2.41504	-2.62244	-2.34582	0.0358751	33	13	41	4	1	7	-2.76553	-2.80735	-2.39232	-2.65507	0.042411
Planctomycea	class	84	37	45	11	1	26	-2.82443	-4.24793	-0.768674	-2.61368	0.0582982	14	2	13	4	0	5	-1.58496	-1.58496	-1.22239	-1.46411	0.182331
Fibrobacteres	class	33	54	51	4	3	21	-2.76553	-3.78136	-1.24101	-2.59597	0.0139685	3	5	7	3	1	10	0	-1.58496	0.459432	-0.375177	0.91584
MVS-40	class	6	0	14	0	0	1	-2.80735	0	-2.90689	-1.90475	0.194567	41	1	64	19	0	4	-1.07039	-1	-3.70044	-1.92361	0.224871
Thermomicrobia	class	20	23	9	15	6	13	-0.392317	-1.77761	0.485427	-0.561499	0.300945	7	1	3	1	1	2	-2	0	-0.415037	-0.805012	0.263493
4C0d-2	class	15	12	20	7	4	7	-1	-1.37851	-1.39232	-1.25694	0.0189746	5	3	8	0	1	5	-2.58496	-1	-0.584963	-1.38998	0.189004
TM7-3	class	5	30	15	11	10	6	1	-1.49476	-1.19265	-0.56247	0.360078	0	1	0	1	0	0	1	-1	0	0	1
Gemmatimonadetes	class	0	2	2	3	0	1	2	-1.58496	-0.584963	-0.0566417	1	7	1	7	21	0	13	1.45943	-1	0.807355	0.422262	0.38092
SJA-176	class	15	4	2	7	0	4	-1	-2.32193	0.736966	-0.861654	0.501899	1	1	2	8	0	1	2.16993	-1	-0.584963	0.194988	0.547333
PRR-11	class	5	1	6	2	1	2	-1	0	-1.22239	-0.740797	0.209875	8	0	12	3	1	1	-1.16993	1	-2.70044	-0.956788	0.236125
Dehalococcoidetes	class	2	3	3	3	0	0	0.415037	-2	-2	-1.19499	0.189004	2	3	10	7	1	1	1.41504	-1	-2.45943	-0.681465	0.567538
Spartobacteria	class	14	10	5	0	1	0	-3.90689	-2.45943	-2.58496	-2.98376	0.0236707	0	0	0	0	0	0	0	0	0	0	#DIV/0!
TP21	class	3	2	7	6	1	3	0.807355	-0.584963	-1	-0.259203	0.767644	0	0	3	1	0	1	1	0	-1	0	0.767644
OPB80	class	0	0	0	0	0	0	0	0	0	0	#DIV/0!	2	4	3	5	3	4	1	-0.321928	0.321928	0.333333	0.287864
JS1	class	2	0	6	3	0	1	0.415037	0	-1.80735	-0.464106	0.536039	0	0	5	2	0	0	1.58496	0	-2.58496	-0.333333	0.607168
R76-B18	class	0	8	6	0	0	0	0	-3.16993	-2.80735	-1.99243	0.12417	0	0	0	0	0	0	0	0	0	0	#DIV/0!
KD3-113	class	3	0	1	1	1	4	-1	1	1.32193	0.440643	0.64333	0	1	0	0	0	2	0	-1	1.58496	0.194988	0.677869
Deferribacteres	class	0	0	1	2	1	1	1.58496	1	0	0.861654	0.101192	0	6	0	1	0	0	1	-2.80735	0	-0.602452	0.457253
09D2Y74	class	0	0	0	0	0	0	0	0	0	0	#DIV/0!	3	0	5	2	0	0	-0.415037	0	-2.58496	-1	0.279083
C2	class	0	0	0	0	0	0	0	0	0	0	#DIV/0!	0	0	0	9	0	0	3.32193	0	0	1.10731	0.373901
Chloroplast	class	0	4	1	1	0	2	1	-2.32193	0.584963	-0.245655	0.64333	0	0	0	0	0	0	0	0	0	0	#DIV/0!
Chlamydiae	class	1	4	2	0	0	0	-1	-2.32193	-1.58496	-1.63563	0.0572352	0	0	0	0	0	0	0	0	0	0	#DIV/0!
Chthonomonadetes	class	0	0	0	0	0	0	0	0	0	0	#DIV/0!	2	0	1	1	1	0	-0.584963	1	-1	-0.194988	0.64333
PRR-12	class	0	0	0	0	0	0	0	0	0	0	#DIV/0!	0	0	3	1	1	0	1	1	-2	0	0.767644
CH21	class	0	3	1	0	0	0	0	-2	-1	-1	0.205106	0	0	0	0	0	0	0	0	0	0	#DIV/0!
agg27	class	1	1	1	0	0	0	-1	-1	-1	-1	#DIV/0!	0	0	0	0	0	0	0	0	0	0	#DIV/0!
TM7-1	class	0	1	1	0	1	0	0	0	-1	-0.333333	0.518519	0	0	0	0	0	0	0	0	0	0	#DIV/0!
Chloracidobacteria	class	0	2	1	0	0	0	0	-1.58496	-1	-0.861654	0.158302	0	0	0	0	0	0	0	0	0	0	#DIV/0!
Leptospirae	class	0	0	0	1	0	0	1	0	0	0.333333	0.373901	0	0	0	0	2	0	0	1.58496	0	0.528321	0.373901
M1NP2-04	class	0	2	0	0	0	0	0	-1.58496	0	-0.528321	0.373901	0	0	0	0	0	0	0	0	0	0	#DIV/0!
Solibacteres	class	0	0	0	1	0	0	1	0	0	0.333333	0.373901	0	0	1	0	0	0	0	0	-1	-0.333333	0.373901
Thermoprotei	class	0	0	0	0	0	0	0	0	0	0	#DIV/0!	1	0	0	1	0	0	0	0	0	0	1
Methylacidiphilae	class	0	0	0	0	0	0	0	0	0	0	#DIV/0!	0	2	0	0	0	0	0	-1.58496	0	-0.528321	0.373901
iii1-8	class	1	0	0	0	0	0	-1	0	0	-0.333333	0.373901	0	0	0	0	0	0	0	0	0	0	#DIV/0!
Fusobacteria	class	1	0	0	0	0	0	-1	0	0	-0.333333	0.373901	0	0	0	0	0	0	0	0	0	0	#DIV/0!
S15B-MN24	class	1	0	0	0	0	0	-1	0	0	-0.333333	0.373901	0	0	0	0	0	0	0	0	0	0	#DIV/0!
WCHB1-64	class	1	0	0	0	0	0	-1	0	0	-0.333333	0.373901	0	0	0	0	0	0	0	0	0	0	#DIV/0!
SJA-4	class	0	1	0	0	0	0	0	-1	0	-0.333333	0.373901	0	0	0	0	0	0	0	0	0	0	#DIV/0!
GN13	class	0	1	0	0	0	0	0	-1	0	-0.333333	0.373901	0	0	0	0	0	0	0	0	0	0	#DIV/0!
Acidobacteria	class	0	1	0	0	0	0	0	-1	0	-0.333333	0.373901	0	0	0	0	0	0	0	0	0	0	#DIV/0!
OP11-2	class	0	0	1	0	0	0	0	0	-1	-0.333333	0.373901	0	0	0	0	0	0	0	0	0	0	#DIV/0!
Chloroflexi	class	0	0	1	0	0	0	0	0	-1	-0.333333	0.373901	0	0	0	0	0	0	0	0	0	0	#DIV/0!
12-24	class	0	0	0	0	0	0	0	0	0	0	#DIV/0!	0	0	1	0	0	0	0	0	-1	-0.333333	0.373901
GN05	class	0	0	0	0	0	0	0	0	0	0	#DIV/0!	0	0	0	0	1	0	0	1	0	0.333333	0.373901
Thermonema	genus	250686	180092	237597	177796	286997	209783	-0.495656	0.672299	-0.179618	-0.000991889	0.960269	45380	51039	56472	35393	34742	20616	-0.358584	-0.554906	-1.45373	-0.789072	0.0231882
Methanoculleus	genus	11705	8933	11526	4198	21277	24016	-1.47913	1.25198	1.05904	0.277298	0.40872	117906	116437	111186	70934	157350	120370	-0.73308	0.434424	0.1145	-0.0613852	0.968905
Syntrophomonas	genus	4909	3533	6092	124410	56303	54504	4.66325	3.99386	3.16116	3.93942	0.0330411	3342	2644	4442	38079	19679	12339	3.50982	2.89539	1.47374	2.62632	0.0605586
Clostridium	genus	38880	23108	25316	45984	28522	42240	0.242098	0.303671	0.738538	0.428102	0.24699	26360	15359	13816	35935	13279	18229	0.447025	-0.209923	0.39987	0.212324	0.642996
Pseudomonas	genus	8060	32490	32296	28303	26731	54922	1.81198	-0.281472	0.76601	0.765504	0.368832	3958	18710	21758	7408	3470	18196	0.904143	-2.43046	-0.257912	-0.594744	0.507636
Anaerobaculum	genus	9599	6433	8260	1216	1558	2350	-2.97971	-2.0451	-1.81304	-2.27928	0.00282627	4182	3651	4026	839	657	601	-2.31608	-2.47253	-2.74187	-2.51016	4.72375e-05
Erysipelothrix	genus	6082	7253	5945	4480	4162	4194	-0.440962	-0.801153	-0.503249	-0.581788	0.00734265	188	158	213	30	22	86	-2.60805	-2.78932	-1.29852	-2.23196	0.0054332
S1	genus	3752	3149	2985	3531	1319	2009	-0.0875589	-1.25481	-0.571019	-0.637797	0.219539	2104	2297	1615	2294	628	764	0.124674	-1.86925	-1.0789	-0.941156	0.245639
Methanofollis	genus	0	0	0	0	0	0	0	0	0	0	#DIV/0!	4492	4525	4044	2693	6089	4594	-0.737929	0.428206	0.183925	-0.0419328	0.921025
Dethiobacter	genus	4395	4321	4753	2578	2723	2725	-0.76938	-0.665972	-0.802356	-0.745903	0.000216167	840	785	1064	620	387	267	-0.437513	-1.01847	-1.99055	-1.14884	0.0245884
Tissierella	genus	2790	2516	2142	2928	2486	7332	0.0696261	-0.0172987	1.77477	0.609033	0.320414	767	764	652	801	348	1015	0.0624959	-1.13223	0.637746	-0.143997	0.976282
Thermacetogenium	genus	2185	1509	1532	45	1867	1861	-5.57052	0.306946	0.280495	-1.66102	0.494824	3000	3244	2612	70	3612	2217	-5.40148	0.154979	-0.236448	-1.82765	0.399566
Acetivibrio	genus	407	349	413	316	447	329	-0.364086	0.356144	-0.327165	-0.111702	0.609598	3622	3249	3129	4049	3107	1647	0.160737	-0.0644532	-0.925446	-0.276388	0.606254
vadinCA02	genus	6226	4859	4778	761	859	1291	-3.03067	-2.49855	-1.8871	-2.47211	0.000967908	109	128	120	60	35	58	-0.850622	-1.8413	-1.03622	-1.24271	0.00220518
Caldanaerobacter	genus	3195	3868	2789	2777	2995	2829	-0.202221	-0.368923	0.0205369	-0.183536	0.264292	134	117	174	108	110	59	-0.308631	-0.0882272	-1.54432	-0.64706	0.106248
Marinospirillum	genus	49	151	98	940	431	3662	4.23419	1.50696	5.20945	3.6502	0.190837	99	309	204	2351	1010	9008	4.55582	1.70544	5.45767	3.90631	0.188312
Alcaligenes	genus	229	820	375	900	1627	1764	1.96989	0.987647	2.23086	1.72947	0.0411031	201	757	857	1070	1998	3486	2.40653	1.39901	2.02294	1.94283	0.0973122
Methanosarcina	genus	3	2	2	1311	19	96	8.35755	2.73697	5.01495	5.36982	0.321484	4	2	1	11660	85	316	11.1875	4.8413	7.30834	7.77904	0.352267
Corynebacterium	genus	2305	3289	1933	1481	995	1257	-0.637847	-1.72387	-0.620456	-0.994058	0.0418257	225	151	166	688	39	146	1.60818	-1.926	-0.184032	-0.167283	0.614223
Trichococcus	genus	3264	3070	2292	664	344	672	-2.29566	-3.15404	-1.76856	-2.40608	0.00184717	504	531	507	47	22	58	-3.39518	-4.53172	-3.10604	-3.67765	4.1907e-06
Arcobacter	genus	477	548	485	1657	168	3572	1.79436	-1.69978	2.87811	0.990895	0.258899	78	482	301	429	135	1973	2.44441	-1.82842	2.7085	1.10817	0.391365
Pelotomaculum	genus	796	943	1096	526	786	1070	-0.596777	-0.262423	-0.034605	-0.297935	0.447298	1060	1073	1421	76	74	1032	-3.78442	-3.83996	-0.461081	-2.69515	0.0807731
Treponema	genus	2237	3059	3164	407	119	231	-2.45557	-4.67243	-3.77001	-3.63267	0.00108754	56	89	139	120	1	102	1.08597	-5.49185	-0.442782	-1.61622	0.669383
Facklamia	genus	2002	1880	1148	715	370	533	-1.48413	-2.34201	-1.10547	-1.64387	0.0161951	707	806	744	79	46	64	-3.14568	-4.10184	-3.51873	-3.58875	2.24495e-05
Butyrivibrio	genus	947	2694	868	1408	737	1341	0.571713	-1.86859	0.626957	-0.223308	0.618664	12	6	2	23	1	12	0.884523	-1.80735	2.11548	0.397548	0.487639
Desulfobulbus	genus	961	2659	1011	1623	447	766	0.755443	-2.56986	-0.399911	-0.738108	0.415365	138	156	116	89	26	49	-0.627088	-2.53973	-1.22651	-1.46444	0.0195683
HA73	genus	1207	964	893	988	1170	1497	-0.288578	0.27914	0.744691	0.245084	0.327291	125	143	130	92	67	88	-0.438121	-1.08246	-0.55769	-0.692758	0.00593064
Turicibacter	genus	530	178	112	810	115	960	0.61099	-0.625835	3.08821	1.02446	0.289262	689	231	139	1160	94	749	0.7507	-1.28813	2.42146	0.628013	0.424226
Psychrobacter	genus	447	832	631	100	44	98	-2.14914	-4.21032	-2.67442	-3.0113	0.00784828	638	777	990	140	102	432	-2.18012	-2.91713	-1.19452	-2.09725	0.0168263
T78	genus	1282	1310	1189	251	353	669	-2.34803	-1.88885	-0.828729	-1.68853	0.00309657	6	9	9	2	1	21	-1.22239	-2.32193	1.1375	-0.802272	1
Peptostreptococcus	genus	16	18	28	59	136	48	1.81943	2.8501	0.756729	1.80875	0.0968754	1077	337	221	1518	167	940	0.494765	-1.00856	2.08364	0.523279	0.524949
Halomonas	genus	18	48	18	1248	54	40	6.03863	0.16665	1.10962	2.4383	0.354161	9	10	13	2925	28	38	8.19279	1.39855	1.47805	3.68979	0.364072
Acholeplasma	genus	502	387	260	337	75	1759	-0.573535	-2.35199	2.75345	-0.0573556	0.553804	11	20	20	32	10	292	1.45943	-0.932886	3.80244	1.443	0.356601
Sedimentibacter	genus	779	911	1216	66	95	226	-3.54124	-3.24793	-2.42256	-3.07058	0.00373237	65	83	118	33	32	54	-0.956931	-1.34792	-1.11346	-1.13944	0.0459341
Methanobrevibacter	genus	591	1381	638	307	178	170	-0.942667	-2.94873	-1.90182	-1.93107	0.0660945	95	76	79	35	16	29	-1.41504	-2.17932	-1.41504	-1.6698	0.00223552
Alkaliphilus	genus	484	576	453	276	225	218	-0.808099	-1.35225	-1.05176	-1.0707	0.00302148	367	115	81	355	61	362	-0.0478285	-0.903785	2.14627	0.39822	0.621291
Bifidobacterium	genus	625	1351	344	429	263	344	-0.541826	-2.35649	0	-0.966104	0.231687	67	36	31	11	2	18	-2.5025	-3.62449	-0.752072	-2.29302	0.0478249
Eubacterium	genus	413	846	431	475	357	396	0.201331	-1.2424	-0.121892	-0.387655	0.349917	106	110	92	144	50	80	0.438442	-1.12199	-0.199309	-0.294286	0.708822
Coprococcus	genus	382	473	570	459	342	457	0.264289	-0.466678	-0.318143	-0.173511	0.450562	143	106	172	181	60	87	0.33787	-0.81073	-0.975197	-0.482686	0.495091
Desulfomicrobium	genus	72	334	102	450	616	731	2.62716	0.881109	2.8292	2.11249	0.0208876	39	162	57	218	163	439	2.45286	0.00882385	2.92338	1.79502	0.113253
Anaerofustis	genus	971	1051	925	94	88	83	-3.35496	-3.56319	-3.46255	-3.46023	1.73093e-05	6	4	8	2	0	0	-1.22239	-2.32193	-3.16993	-2.23808	0.0161301
Anaerostipes	genus	405	588	684	359	356	455	-0.173483	-0.722344	-0.58707	-0.494299	0.127386	16	35	26	19	14	14	0.234465	-1.26303	-0.847997	-0.625522	0.156159
Acinetobacter	genus	143	252	503	20	73	708	-2.77761	-1.77354	0.492362	-1.35293	0.901532	79	272	282	13	24	410	-2.51457	-3.4489	0.538336	-1.80838	0.693524
Leucobacter	genus	402	772	455	371	296	386	-0.115477	-1.38001	-0.2367	-0.577394	0.181437	12	9	14	10	4	20	-0.241008	-1	0.485427	-0.25186	0.9489
Tepidanaerobacter	genus	35	39	20	13	16	23	-1.36257	-1.23447	0.192645	-0.801463	0.0974823	517	566	462	478	322	202	-0.112926	-0.811815	-1.18953	-0.704758	0.101293
Adlercreutzia	genus	306	942	314	325	264	291	0.0866333	-1.83127	-0.109383	-0.618005	0.342783	9	5	10	2	1	3	-1.73697	-1.58496	-1.45943	-1.59379	0.0213116
Bulleidia	genus	319	862	293	201	151	215	-0.663717	-2.50529	-0.444785	-1.2046	0.180315	0	0	1	0	0	2	0	0	0.584963	0.194988	0.677869
Tepidibacter	genus	193	56	48	193	32	267	0	-0.788496	2.45138	0.554294	0.481381	314	112	69	389	45	231	0.308122	-1.29662	1.7287	0.246734	0.673452
Methanothermobacter	genus	53	63	11	1060	58	112	4.29632	-0.117357	3.23522	2.47139	0.32216	7	7	3	204	1	22	4.67948	-2	2.52356	1.73435	0.33861
Pelobacter	genus	275	334	260	79	74	166	-1.7866	-2.1592	-0.644202	-1.53	0.0080677	105	117	91	24	16	51	-2.08406	-2.79518	-0.823122	-1.90079	0.00468231
Oxalobacter	genus	84	220	187	186	390	409	1.1375	0.823122	1.12489	1.02851	0.115988	0	1	5	27	10	43	4.80735	2.45943	2.87447	3.38042	0.0628849
Oligella	genus	213	309	204	116	104	157	-0.871102	-1.56188	-0.375699	-0.936227	0.0353793	79	89	105	17	10	36	-2.152	-3.03242	-1.51847	-2.2343	0.0029686
Tepidimicrobium	genus	218	126	151	8	23	15	-4.60486	-2.40372	-3.24793	-3.41884	0.00575806	315	196	154	104	47	54	-1.58954	-2.03709	-1.49476	-1.70713	0.0407244
Sarcina	genus	0	0	0	1	0	0	1	0	0	0.333333	0.373901	321	90	51	592	53	278	0.880971	-0.752907	2.42368	0.850582	0.43563
Paracoccus	genus	214	324	208	263	132	130	0.296201	-1.28901	-0.673936	-0.555583	0.272541	16	14	22	20	6	9	0.304855	-1.09954	-1.20163	-0.665438	0.310791
A55_D21	genus	59	20	59	511	67	166	3.09311	1.69515	1.47681	2.08836	0.209449	58	54	89	112	30	32	0.937536	-0.827163	-1.44746	-0.445695	0.773175
Acetobacterium	genus	228	252	211	151	123	174	-0.591276	-1.0288	-0.276709	-0.632261	0.0128918	21	24	22	15	6	20	-0.459432	-1.8365	-0.131245	-0.809059	0.107419
Sphaerochaeta	genus	354	48	37	10	1	8	-5.01224	-4.61471	-2.078	-3.90165	0.249168	151	174	142	74	28	159	-1.01911	-2.59323	0.162057	-1.15009	0.157425
Mogibacterium	genus	40	44	35	302	352	386	2.88562	2.97167	3.42626	3.09452	0.000234619	1	2	5	0	0	2	-1	-1.58496	-1	-1.19499	0.219307
Ruminococcus	genus	156	265	241	82	35	108	-0.919581	-2.88536	-1.15068	-1.65187	0.0208317	55	39	33	79	18	55	0.514573	-1.074	0.719892	0.0534882	0.682335
Tetrathiobacter	genus	1	1	0	1	0	0	0	-1	0	-0.333333	0.518519	45	35	213	59	267	531	0.383329	2.89616	1.31382	1.5311	0.273614
Moorella	genus	131	118	114	49	103	61	-1.40054	-0.194378	-0.891294	-0.828737	0.0434859	132	113	102	62	63	35	-1.078	-0.83289	-1.51658	-1.14249	0.00796213
Epulopiscium	genus	94	34	17	149	43	143	0.658963	0.330149	3	1.3297	0.202208	139	49	29	186	31	95	0.417611	-0.643856	1.67807	0.483942	0.603668
RFN20	genus	166	330	230	50	49	110	-1.71128	-2.72683	-1.05733	-1.83181	0.0292047	3	11	7	2	5	34	-0.415037	-1	2.12928	0.238082	0.558608
Desulfotomaculum	genus	27	85	56	29	69	22	0.0995357	-0.296982	-1.30933	-0.502258	0.51169	71	221	146	140	41	26	0.969626	-2.4021	-2.44478	-1.29242	0.242244
Thermomonas	genus	94	141	95	115	52	120	0.288125	-1.42183	0.333901	-0.2666	0.621321	40	15	46	83	19	38	1.03477	0.321928	-0.269187	0.362502	0.573211
Hylemonella	genus	15	79	2	0	5	1	-4	-3.73697	-0.584963	-2.77398	0.276809	61	136	38	101	288	52	0.718229	1.07689	0.442518	0.74588	0.427052
Comamonas	genus	33	198	65	4	84	64	-2.76553	-1.22723	-0.0220263	-1.33826	0.439272	4	64	13	0	124	67	-2.32193	0.943416	2.28011	0.300532	0.415552
Dietzia	genus	78	157	90	62	23	47	-0.326501	-2.71882	-0.922832	-1.32272	0.0763186	55	18	105	22	21	32	-1.28379	0.211504	-1.68353	-0.918605	0.248653
Arthrobacter	genus	121	239	131	53	44	46	-1.17585	-2.41504	-1.48981	-1.69356	0.0375607	18	12	16	2	0	3	-2.66297	-3.70044	-2.08746	-2.81696	0.00227589
Bacillus	genus	44	43	23	68	36	69	0.616671	-0.249978	1.54432	0.637005	0.176615	44	20	24	153	66	82	1.77493	1.67377	1.73118	1.72663	0.0627146
Streptococcus	genus	159	265	135	43	21	29	-1.8625	-3.59585	-2.18057	-2.54631	0.0184619	4	0	1	5	0	7	0.263034	0	2	0.754345	0.386654
Arcanobacterium	genus	128	149	114	96	54	90	-0.411314	-1.44746	-0.337695	-0.732156	0.0386755	1	3	0	2	1	3	0.584963	-1	2	0.528321	0.561438
Desulfobacterium	genus	69	110	93	37	20	61	-0.881356	-2.4021	-0.600393	-1.29462	0.0379521	34	35	52	15	10	94	-1.12928	-1.71049	0.841935	-0.665947	0.982033
Parabacteroides	genus	1	10	7	48	49	448	4.61471	2.18442	5.81057	4.20324	0.257646	0	0	1	3	3	38	2	2	4.2854	2.7618	0.286741
Jeotgalicoccus	genus	91	119	103	66	35	63	-0.457473	-1.73697	-0.70044	-0.964959	0.0177275	45	38	33	6	2	4	-2.71621	-3.70044	-2.76553	-3.06073	0.000698029
Wautersiella	genus	46	322	94	6	22	29	-2.74723	-3.81183	-1.66297	-2.74068	0.189108	2	22	16	1	9	17	-0.584963	-1.20163	0.0824622	-0.568045	0.594991
Solibacillus	genus	4	112	55	7	119	114	0.678072	0.0867116	1.03814	0.600973	0.657065	8	36	10	6	8	76	-0.36257	-2.03953	2.80735	0.135085	0.65265
Alcanivorax	genus	2	0	0	111	5	0	5.22239	2.58496	0	2.60245	0.353099	1	3	0	401	0	13	7.65105	-2	3.80735	3.1528	0.357546
Bacteroides	genus	42	61	59	49	69	166	0.217591	0.175087	1.47681	0.623164	0.329157	19	11	13	33	2	12	0.765535	-2	-0.106915	-0.447127	0.894569
Methanocorpusculum	genus	79	97	103	5	6	91	-3.73697	-3.80735	-0.176878	-2.57373	0.115214	6	5	9	15	0	114	1.19265	-2.58496	3.52356	0.710415	0.367352
Tannerella	genus	2	0	0	57	86	378	4.27302	6.44294	8.56605	6.42734	0.166758	1	0	0	0	0	6	-1	0	2.80735	0.602452	0.457253
Sulfurimonas	genus	7	29	64	1	0	13	-2	-4.90689	-2.21501	-3.04063	0.169237	6	89	147	1	1	143	-1.80735	-5.49185	-0.0395284	-2.44625	0.632566
Aerococcus	genus	79	85	97	40	19	35	-0.964376	-2.10434	-1.44478	-1.5045	0.00251828	38	21	36	12	2	7	-1.58496	-2.87447	-2.20945	-2.22296	0.0154872
Lachnobacterium	genus	84	98	95	51	63	43	-0.708951	-0.629357	-1.12553	-0.82128	0.00514693	6	10	7	3	1	9	-0.807355	-2.45943	0.321928	-0.981619	0.282631
Lysobacter	genus	0	1	2	1	1	1	1	0	-0.584963	0.138346	1	78	38	95	130	33	90	0.729642	-0.197939	-0.0771679	0.151512	0.691702
Dialister	genus	1	0	0	0	0	0	-1	0	0	-0.333333	0.373901	83	99	78	84	83	36	0.0170735	-0.251539	-1.09433	-0.442931	0.327696
Pseudoclavibacter	genus	69	116	60	65	43	62	-0.0848889	-1.41093	0.0465426	-0.483093	0.251768	3	5	2	1	4	3	-1	-0.263034	0.415037	-0.282666	0.621308
Anaerofilum	genus	17	22	15	117	147	90	2.71272	2.68589	2.50779	2.63547	0.00382013	0	0	1	1	1	0	1	1	-1	0.333333	0.518519
Deinococcus	genus	59	79	60	40	16	32	-0.549339	-2.23447	-0.886343	-1.22338	0.0187709	30	26	26	15	4	16	-0.954196	-2.43296	-0.667425	-1.35153	0.0182965
Aminobacterium	genus	11	7	10	131	101	128	3.45943	3.67243	3.5518	3.56122	0.000325313	2	0	0	2	1	2	0	1	1.58496	0.861654	0.250815
Enterococcus	genus	62	37	65	36	25	48	-0.767827	-0.547488	-0.429684	-0.581666	0.17351	39	33	31	6	2	5	-2.51457	-3.5025	-2.41504	-2.8107	0.000366542
Atopobium	genus	36	151	52	58	31	60	0.67319	-2.24793	0.202817	-0.457307	0.464755	0	0	0	0	0	0	0	0	0	0	#DIV/0!
Dehalobacterium	genus	42	29	32	38	6	33	-0.140863	-2.09954	0.0430687	-0.732443	0.462904	33	90	23	12	18	9	-1.38702	-2.25987	-1.26303	-1.63664	0.165197
Brevundimonas	genus	29	57	72	127	8	19	2.09311	-2.68806	-1.8679	-0.820948	0.975008	3	9	25	7	0	2	1	-3.32193	-3.11548	-1.81247	0.246884
Devosia	genus	57	74	46	50	42	42	-0.185556	-0.802554	-0.128324	-0.372145	0.169741	1	3	5	7	0	3	2	-2	-0.584963	-0.194988	0.89331
Yaniella	genus	53	46	30	56	48	29	0.0780025	0.060121	-0.0473057	0.0302726	0.905164	14	5	8	13	9	11	-0.0995357	0.736966	0.415037	0.350822	0.526545
Thermoactinomyces	genus	46	25	16	62	15	45	0.422691	-0.70044	1.4361	0.386117	0.515261	22	24	11	28	4	11	0.334419	-2.32193	0	-0.662503	0.599381
Rhodobacter	genus	66	123	69	13	12	12	-2.25873	-3.25376	-2.42884	-2.64711	0.0164425	2	1	6	0	0	3	-1.58496	-1	-0.807355	-1.13077	0.334852
Lactobacillus	genus	39	52	42	24	42	44	-0.678072	-0.301656	0.0655883	-0.304713	0.363084	16	8	16	8	4	7	-0.917538	-0.847997	-1.08746	-0.950999	0.0749093
PSB-M-3	genus	71	92	46	17	26	23	-2	-1.78427	-0.969626	-1.58463	0.024535	6	7	5	1	0	5	-1.80735	-3	0	-1.60245	0.070484
BHB21	genus	2	9	10	33	28	199	3.5025	1.53605	4.18442	3.07433	0.229576	0	0	1	3	1	11	2	1	2.58496	1.86165	0.2035
Desulfovibrio	genus	11	65	15	72	24	18	2.60486	-1.40054	0.247928	0.484084	0.768774	6	40	13	18	7	7	1.44057	-2.35755	-0.807355	-0.574778	0.459
Dehalobacter	genus	28	34	25	37	33	31	0.389947	-0.0418202	0.29956	0.215896	0.216119	13	29	14	30	16	4	1.14684	-0.819428	-1.58496	-0.419183	0.8372
Peptoniphilus	genus	10	14	12	85	47	72	2.96683	1.67807	2.48938	2.3781	0.00751439	7	8	12	6	9	12	-0.192645	0.152003	0	-0.0135473	1
Bordetella	genus	3	17	8	4	14	22	0.321928	-0.263034	1.35364	0.470844	0.578555	9	31	35	60	38	51	2.60881	0.285402	0.530515	1.14158	0.0747946
Oscillospira	genus	55	109	51	15	6	8	-1.80735	-3.974	-2.53051	-2.77062	0.0304902	7	8	8	1	1	14	-2	-2.16993	0.736966	-1.14432	0.619824
Carnobacterium	genus	48	56	30	17	23	39	-1.44478	-1.24793	0.367732	-0.774994	0.143994	24	13	17	11	0	5	-1.05889	-3.80735	-1.58496	-2.1504	0.0487421
W22	genus	43	59	107	14	11	22	-1.55254	-2.32193	-2.23133	-2.03526	0.0504281	6	1	10	1	1	7	-1.80735	0	-0.459432	-0.755596	0.462207
Ureibacillus	genus	6	7	3	6	194	5	0	4.60733	0.584963	1.73076	0.372847	1	1	1	3	52	3	1	4.72792	1	2.24264	0.32449
Candidatus contubernalis	genus	0	0	0	0	0	0	0	0	0	0	#DIV/0!	72	66	56	30	24	18	-1.23563	-1.42223	-1.58496	-1.41427	0.00219544
Thauera	genus	4	125	6	1	9	9	-1.32193	-3.65535	0.514573	-1.48757	0.389447	2	70	7	0	7	15	-1.58496	-3.14975	1	-1.2449	0.442324
Paenibacillus	genus	23	8	10	36	22	34	0.624491	1.35364	1.66985	1.21599	0.0571136	19	7	9	38	24	20	0.963474	1.64386	1.07039	1.22591	0.0764988
Ochrobactrum	genus	49	41	32	33	40	45	-0.556393	-0.0347654	0.479168	-0.0373303	0.835523	0	0	0	0	1	0	0	1	0	0.333333	0.373901
Pigmentiphaga	genus	7	10	6	4	7	9	-0.678072	-0.459432	0.514573	-0.207643	0.623958	8	24	23	62	23	38	2.80735	-0.0588937	0.70044	1.14963	0.143529
Sporosarcina	genus	8	54	27	5	9	22	-0.584963	-2.45943	-0.283793	-1.1094	0.284224	4	16	36	2	2	30	-0.736966	-2.5025	-0.255257	-1.16491	0.608103
Fibrobacter	genus	33	54	51	4	3	21	-2.76553	-3.78136	-1.24101	-2.59597	0.0139685	3	5	7	3	1	10	0	-1.58496	0.459432	-0.375177	0.91584
Symbiobacterium	genus	34	38	17	21	10	9	-0.669851	-1.82597	-0.847997	-1.11461	0.0949231	24	12	9	1	5	2	-3.64386	-1.11548	-1.73697	-2.16543	0.0598393
Achromobacter	genus	0	1	0	2	0	0	1.58496	-1	0	0.194988	0.677869	11	16	21	43	42	40	1.87447	1.3388	0.89812	1.37046	0.00104905
Anaerobacillus	genus	0	0	0	0	152	0	0	7.25739	0	2.41913	0.373901	0	0	0	4	4	14	2.32193	2.32193	3.90689	2.85025	0.0926527
Methylonatrum	genus	93	54	0	0	0	0	-6.55459	-5.78136	0	-4.11198	0.143324	17	6	0	1	0	2	-3.16993	-2.80735	1.58496	-1.46411	0.254173
Anaerovorax	genus	29	20	24	30	24	19	0.0473057	0.251539	-0.321928	-0.00769454	1	2	7	6	1	2	3	-0.584963	-1.41504	-0.807355	-0.935785	0.140066
Sulfurospirillum	genus	0	15	60	1	0	0	1	-4	-5.93074	-2.97691	0.243117	6	16	36	2	4	22	-1.22239	-1.76553	-0.685891	-1.22461	0.409769
Pseudaminobacter	genus	35	34	37	13	18	24	-1.36257	-0.881356	-0.604071	-0.949332	0.00673617	0	0	0	0	0	0	0	0	0	0	#DIV/0!
Dysgonomonas	genus	14	6	9	51	20	30	1.79355	1.58496	1.63227	1.67026	0.0636027	3	3	3	3	1	13	0	-1	1.80735	0.269118	0.512225
Ethanoligenens	genus	8	17	9	1	0	2	-2.16993	-4.16993	-1.73697	-2.69227	0.023672	15	8	16	62	9	7	1.97728	0.152003	-1.08746	0.347273	0.514175
Oceanobacillus	genus	0	2	10	41	7	45	5.39232	1.41504	2.06413	2.95716	0.0957	1	3	3	20	10	9	3.39232	1.45943	1.32193	2.05789	0.0405774
Marinobacter	genus	18	22	37	12	4	6	-0.547488	-2.20163	-2.44057	-1.7299	0.042927	11	9	11	15	1	3	0.415037	-2.32193	-1.58496	-1.16395	0.416866
Alistipes	genus	10	87	24	3	0	7	-1.45943	-6.45943	-1.64386	-3.18757	0.194518	2	1	9	0	0	1	-1.58496	-1	-2.32193	-1.63563	0.222136
Loktanella	genus	24	32	21	18	26	16	-0.395929	-0.289507	-0.371969	-0.352468	0.275001	0	0	4	0	0	1	0	0	-1.32193	-0.440643	0.507158
L7A_E11	genus	29	48	22	15	15	6	-0.906891	-1.61471	-1.71621	-1.4126	0.0652164	1	1	2	1	0	1	0	-1	-0.584963	-0.528321	0.2302
Zoogloea	genus	1	6	1	0	0	0	-1	-2.80735	-1	-1.60245	0.184849	7	7	43	3	23	48	-1	1.58496	0.155278	0.246747	0.764936
Alishewanella	genus	0	122	0	0	0	0	0	-6.94251	0	-2.31417	0.373901	0	16	0	0	0	0	0	-4.08746	0	-1.36249	0.373901
Pseudobutyrivibrio	genus	6	49	20	10	26	23	0.652077	-0.888969	0.192645	-0.014749	0.714566	1	0	0	1	0	0	0	0	0	0	1
Acidaminococcus	genus	35	42	34	4	10	9	-2.848	-1.96683	-1.80735	-2.20739	0.000719417	1	0	0	0	0	0	-1	0	0	-0.333333	0.373901
Holdemania	genus	33	20	26	12	13	30	-1.38702	-0.584963	0.199309	-0.590892	0.313475	0	0	0	0	0	0	0	0	0	0	#DIV/0!
Simidua	genus	0	0	0	0	0	0	0	0	0	0	#DIV/0!	7	17	14	39	8	48	2.32193	-1	1.70782	1.00992	0.202332
Brachybacterium	genus	21	44	20	15	7	5	-0.459432	-2.49185	-1.80735	-1.58621	0.0831177	4	5	5	1	0	3	-1.32193	-2.58496	-0.584963	-1.49728	0.0241101
Brevibacillus	genus	13	17	4	18	6	16	0.440573	-1.36257	1.76553	0.281179	0.727199	10	13	3	18	1	9	0.788496	-2.80735	1.32193	-0.23231	0.913059
Sharpea	genus	27	20	15	28	9	28	0.0506261	-1.07039	0.857981	-0.0539274	0.896627	0	0	0	0	0	0	0	0	0	0	#DIV/0!
Ignatzschineria	genus	27	27	23	10	15	19	-1.34792	-0.807355	-0.263034	-0.806104	0.0197629	1	2	1	0	0	1	-1	-1.58496	0	-0.861654	0.101192
Aequorivita	genus	13	54	13	8	4	6	-0.63743	-3.45943	-1	-1.69895	0.206329	2	3	3	12	1	6	2.11548	-1	0.807355	0.640944	0.315388
Luteimonas	genus	0	0	1	0	0	1	0	0	0	0	1	13	5	24	21	29	30	0.652077	2.32193	0.31034	1.09478	0.110579
Flavobacterium	genus	2	4	41	0	3	1	-1.58496	-0.321928	-4.39232	-2.09974	0.322517	4	17	14	2	12	23	-0.736966	-0.469485	0.678072	-0.176126	0.930933
Mesorhizobium	genus	16	33	19	19	13	11	0.234465	-1.28011	-0.736966	-0.594203	0.221765	1	1	0	4	0	4	1.32193	-1	2.32193	0.881285	0.219307
Peptococcus	genus	23	27	14	17	14	21	-0.415037	-0.900464	0.552541	-0.25432	0.409468	0	2	1	0	0	0	0	-1.58496	-1	-0.861654	0.158302
Thioclava	genus	27	37	27	7	6	9	-1.80735	-2.44057	-1.48543	-1.91112	0.00262483	1	0	1	2	0	0	0.584963	0	-1	-0.138346	1
Georgenia	genus	17	40	15	13	9	15	-0.36257	-2.03562	0	-0.799398	0.228466	0	2	3	2	0	0	1.58496	-1.58496	-2	-0.666667	0.416866
Desulfitobacterium	genus	0	5	8	1	5	3	1	0	-1.16993	-0.0566417	0.635529	19	14	11	28	16	5	0.536053	0.180572	-1	-0.0944583	0.824476
Blautia	genus	12	22	24	5	9	11	-1.11548	-1.20163	-1.05889	-1.12533	0.055421	3	8	5	6	2	3	0.807355	-1.58496	-0.584963	-0.45419	0.426686
Desulfuromonas	genus	0	1	0	0	0	0	0	-1	0	-0.333333	0.373901	3	88	4	1	5	7	-1	-3.89077	0.678072	-1.40423	0.387653
Brevibacterium	genus	11	27	13	13	8	11	0.222392	-1.63743	-0.222392	-0.54581	0.293258	6	6	6	3	1	1	-0.807355	-1.80735	-1.80735	-1.47402	0.00289001
Methanobacterium	genus	3	14	1	22	14	3	2.52356	0	1	1.17452	0.363429	1	1	0	30	7	4	3.9542	2	2.32193	2.75871	0.188888
Gordonia	genus	0	4	3	4	0	3	2.32193	-2.32193	0	0	1	18	0	1	34	0	29	0.881356	0	3.90689	1.59608	0.292214
Brachymonas	genus	1	23	7	1	4	13	0	-2.26303	0.807355	-0.485226	0.593941	0	5	6	7	16	12	3	1.5025	0.893085	1.79853	0.0666117
Xanthobacter	genus	26	34	29	2	0	0	-3.16993	-5.12928	-4.90689	-4.40203	0.000280944	0	0	0	0	0	0	0	0	0	0	#DIV/0!
Stenotrophomonas	genus	13	48	13	1	0	4	-2.80735	-5.61471	-1.48543	-3.3025	0.121408	1	9	0	2	0	0	0.584963	-3.32193	0	-0.912322	0.413509
Desulfosporosinus	genus	2	0	7	3	0	0	0.415037	0	-3	-0.861654	0.435331	9	5	12	41	7	2	2.07039	0.415037	-2.11548	0.123317	0.55453
Weissella	genus	17	10	15	10	9	12	-0.710493	-0.137504	-0.29956	-0.382519	0.180152	6	1	3	4	0	1	-0.485427	-1	-1	-0.828476	0.426686
Actinomyces	genus	15	14	15	18	9	11	0.247928	-0.584963	-0.415037	-0.250691	0.507158	0	1	0	1	0	3	1	-1	2	0.666667	0.348641
Aeromicrobium	genus	8	3	15	6	1	5	-0.36257	-1	-1.41504	-0.925869	0.286805	17	2	12	9	0	7	-0.847997	-1.58496	-0.70044	-1.04447	0.389531
Laceyella	genus	8	11	5	18	4	19	1.078	-1.26303	1.73697	0.517311	0.33233	3	8	2	4	0	3	0.321928	-3.16993	0.415037	-0.810986	0.416866
Gelidibacter	genus	16	30	10	3	4	8	-2.08746	-2.63227	-0.289507	-1.66975	0.0892721	2	7	2	1	0	1	-0.584963	-3	-0.584963	-1.38998	0.152317
Nitrosomonas	genus	12	34	10	4	7	6	-1.37851	-2.12928	-0.652077	-1.38662	0.168285	2	0	2	0	4	1	-1.58496	2.32193	-0.584963	0.0506677	0.820294
Helcococcus	genus	13	21	13	19	4	4	0.514573	-2.1375	-1.48543	-1.03612	0.304639	1	3	2	0	0	2	-1	-2	0	-1	0.205106
Rheinheimera	genus	13	23	24	1	2	3	-2.80735	-3	-2.64386	-2.81707	0.00719281	0	10	5	0	0	0	0	-3.45943	-2.58496	-2.0148	0.158302
Salinicoccus	genus	14	9	9	20	6	14	0.485427	-0.514573	0.584963	0.185272	0.57588	4	1	0	0	0	1	-2.32193	-1	1	-0.773976	0.345271
Nitratireductor	genus	17	23	6	8	13	9	-1	-0.777608	0.514573	-0.421011	0.363597	0	0	1	0	0	1	0	0	0	0	1
Dechloromonas	genus	1	1	1	0	0	0	-1	-1	-1	-1	#DIV/0!	10	3	32	5	0	21	-0.874469	-2	-0.584963	-1.15314	0.58879
SHD-231	genus	37	21	8	1	1	1	-4.24793	-3.45943	-2.16993	-3.29243	0.06648	0	0	2	0	0	0	0	0	-1.58496	-0.528321	0.373901
Methanosphaera	genus	19	21	9	6	3	9	-1.51457	-2.45943	0	-1.32467	0.065166	0	2	1	0	0	0	0	-1.58496	-1	-0.861654	0.158302
Methylophaga	genus	2	13	7	1	0	0	-0.584963	-3.80735	-3	-2.46411	0.0937547	2	1	6	9	3	21	1.73697	1	1.65208	1.46301	0.22
Desemzia	genus	2	4	1	3	3	7	0.415037	-0.321928	2	0.697703	0.279083	17	14	13	0	0	0	-4.16993	-3.90689	-3.80735	-3.96139	0.00025884
Dethiosulfovibrio	genus	4	11	9	7	2	7	0.678072	-2	-0.321928	-0.547952	0.373901	2	5	11	2	1	2	0	-1.58496	-2	-1.19499	0.179488
Sphingobacterium	genus	12	17	13	3	4	10	-1.70044	-1.848	-0.347923	-1.29879	0.0353555	2	0	0	0	2	0	-1.58496	1.58496	0	0	1
Acidovorax	genus	0	0	0	0	0	0	0	0	0	0	#DIV/0!	1	5	1	1	10	45	0	0.874469	4.52356	1.79934	0.292523
Cellulomonas	genus	15	35	7	2	0	0	-2.41504	-5.16993	-3	-3.52832	0.0931979	1	0	0	1	0	0	0	0	0	0	1
Micrococcus	genus	4	13	2	7	5	5	0.678072	-1.22239	1	0.151893	0.856108	7	7	8	0	0	0	-3	-3	-3.16993	-3.05664	2.5264e-05
Subdoligranulum	genus	12	19	13	1	4	2	-2.70044	-2	-2.22239	-2.30761	0.0063724	2	0	1	0	1	2	-1.58496	1	0.584963	0	1
Paludibacter	genus	5	26	14	1	2	5	-1.58496	-3.16993	-1.32193	-2.02561	0.117567	2	0	1	0	0	1	-1.58496	0	0	-0.528321	0.373901
Saccharopolyspora	genus	5	7	1	10	3	7	0.874469	-1	2	0.624823	0.43425	5	3	0	9	2	5	0.736966	-0.415037	2.58496	0.968964	0.345271
Geobacillus	genus	2	11	3	7	4	5	1.41504	-1.26303	0.584963	0.245655	1	2	3	2	11	1	6	2	-1	1.22239	0.740797	0.275589
Spirochaeta	genus	6	7	19	0	0	0	-2.80735	-3	-4.32193	-3.37643	0.0630457	7	1	7	5	0	3	-0.415037	-1	-1	-0.805012	0.398676
Vagococcus	genus	10	5	7	3	7	4	-1.45943	0.415037	-0.678072	-0.574155	0.2302	3	5	8	2	0	0	-0.415037	-2.58496	-3.16993	-2.05664	0.043278
Finegoldia	genus	8	2	5	17	13	8	1	2.22239	0.584963	1.26912	0.0703083	1	0	0	0	0	0	-1	0	0	-0.333333	0.373901
Rummeliibacillus	genus	4	6	2	7	3	9	0.678072	-0.807355	1.73697	0.535894	0.33046	7	1	1	10	2	1	0.459432	0.584963	0	0.348131	0.721114
Tessaracoccus	genus	0	1	0	0	0	1	0	-1	1	0	1	15	6	7	8	2	12	-0.830075	-1.22239	0.70044	-0.450676	0.648797
Agrobacterium	genus	9	22	5	5	8	2	-0.736966	-1.35364	-1	-1.0302	0.265805	0	0	0	0	0	0	0	0	0	0	#DIV/0!
Thermoanaerobacterium	genus	0	0	0	0	0	0	0	0	0	0	#DIV/0!	9	9	6	14	7	6	0.584963	-0.321928	0	0.0876781	0.73064
Anaerotruncus	genus	0	1	1	1	2	13	1	0.584963	2.80735	1.46411	0.293094	3	6	8	6	0	7	0.807355	-2.80735	-0.169925	-0.723308	0.638186
Staphylococcus	genus	5	5	1	10	1	1	0.874469	-1.58496	0	-0.236831	0.924012	6	4	4	0	2	5	-2.80735	-0.736966	0.263034	-1.09376	0.218172
Bdellovibrio	genus	8	24	10	0	0	2	-3.16993	-4.64386	-1.87447	-3.22942	0.0584227	0	0	0	0	0	0	0	0	0	0	#DIV/0!
Hyphomonas	genus	15	15	12	0	0	0	-4	-4	-3.70044	-3.90015	0.000151011	0	1	0	0	0	0	0	-1	0	-0.333333	0.373901
Luteolibacter	genus	9	14	16	0	1	0	-3.32193	-2.90689	-4.08746	-3.43876	0.00386285	0	0	0	0	0	0	0	0	0	0	#DIV/0!
Oceanisphaera	genus	11	15	9	0	1	2	-3.58496	-3	-1.73697	-2.77398	0.00454297	0	1	1	0	0	0	0	-1	-1	-0.666667	0.116117
Rhizobium	genus	8	15	14	1	2	0	-2.16993	-2.41504	-3.90689	-2.83062	0.00742179	0	0	0	0	0	0	0	0	0	0	#DIV/0!
Verrucomicrobium	genus	11	13	5	6	1	3	-0.777608	-2.80735	-0.584963	-1.38998	0.0871724	1	0	0	0	0	0	-1	0	0	-0.333333	0.373901
Nesterenkonia	genus	5	6	5	8	4	7	0.584963	-0.485427	0.415037	0.171524	0.467605	2	0	0	1	0	1	-0.584963	0	1	0.138346	1
Streptomyces	genus	5	3	1	10	2	3	0.874469	-0.415037	1	0.486477	0.510072	3	0	2	7	0	3	1	0	0.415037	0.471679	0.492923
Eggerthella	genus	8	10	4	5	5	6	-0.584963	-0.874469	0.485427	-0.324668	0.327635	0	0	0	0	0	0	0	0	0	0	#DIV/0!
p-75-a5	genus	4	16	11	1	1	4	-1.32193	-3.08746	-1.26303	-1.89081	0.0828081	0	0	1	0	0	0	0	0	-1	-0.333333	0.373901
Alkanindiges	genus	0	0	0	0	0	0	0	0	0	0	#DIV/0!	1	4	1	1	1	30	0	-1.32193	3.9542	0.877423	0.422902
Lutibacterium	genus	4	6	1	5	0	5	0.263034	-2.80735	1.58496	-0.319786	0.887465	2	0	0	9	0	5	1.73697	0	2.58496	1.44064	0.210867
Prevotella	genus	6	9	8	1	2	2	-1.80735	-1.73697	-1.58496	-1.70976	0.00312559	2	0	2	3	0	2	0.415037	0	0	0.138346	0.77805
ZD0117	genus	2	24	2	1	1	0	-0.584963	-3.64386	-1.58496	-1.93793	0.30317	0	0	0	3	0	4	2	0	2.32193	1.44064	0.12417
Roseomonas	genus	8	15	13	0	0	1	-3.16993	-4	-2.80735	-3.32576	0.00521092	0	0	0	0	0	0	0	0	0	0	#DIV/0!
Roseovarius	genus	8	10	5	2	3	7	-1.58496	-1.45943	0.415037	-0.876452	0.156975	0	0	0	0	0	0	0	0	0	0	#DIV/0!
Rhodococcus	genus	3	12	2	6	1	4	0.807355	-2.70044	0.736966	-0.385373	0.597885	2	2	0	0	3	0	-1.58496	0.415037	0	-0.389975	0.795255
Microbacterium	genus	6	4	2	1	0	0	-1.80735	-2.32193	-1.58496	-1.90475	0.0379966	2	11	2	1	0	5	-0.584963	-3.58496	1	-1.05664	0.423217
Rhodobaca	genus	4	11	8	3	4	4	-0.321928	-1.26303	-0.847997	-0.810986	0.12343	0	0	0	0	0	0	0	0	0	0	#DIV/0!
Anaerococcus	genus	3	5	2	4	0	2	0.321928	-2.58496	0	-0.754345	0.41072	3	3	2	2	6	2	-0.415037	0.807355	0	0.130772	0.652994
Desulfitobacter	genus	7	2	4	3	6	4	-1	1.22239	0	0.0741308	1	0	0	1	2	0	4	1.58496	0	1.32193	0.968964	0.237796
Pseudidiomarina	genus	3	17	0	1	5	0	-1	-1.58496	0	-0.861654	0.440647	1	3	0	0	2	0	-1	-0.415037	0	-0.471679	0.579015
Castellaniella	genus	2	10	3	0	0	4	-1.58496	-3.45943	0.321928	-1.57416	0.267379	1	6	0	3	0	3	1	-2.80735	2	0.064215	0.882028
Arenibacter	genus	4	11	6	2	1	7	-0.736966	-2.58496	0.192645	-1.04309	0.258906	0	1	0	0	0	0	0	-1	0	-0.333333	0.373901
Aquabacterium	genus	0	17	0	0	0	0	0	-4.16993	0	-1.38998	0.373901	0	15	0	0	0	0	0	-4	0	-1.33333	0.373901
Sphingopyxis	genus	3	8	10	0	1	4	-2	-2.16993	-1.1375	-1.76914	0.0907332	1	1	2	0	0	1	-1	-1	-0.584963	-0.861654	0.101192
Caminicella	genus	3	0	2	3	6	4	0	2.80735	0.736966	1.18144	0.0993007	3	1	3	0	5	1	-2	1.58496	-1	-0.471679	0.851237
Geobacter	genus	1	3	1	0	0	2	-1	-2	0.584963	-0.805012	0.348641	1	2	1	0	0	20	-1	-1.58496	3.39232	0.269118	0.469044
CandidatusAzobacteroides	genus	0	0	0	12	4	14	3.70044	2.32193	3.90689	3.30975	0.0306945	0	0	0	1	0	0	1	0	0	0.333333	0.373901
Halolactibacillus	genus	0	0	1	5	2	22	2.58496	1.58496	3.52356	2.5645	0.208822	0	0	0	0	0	0	0	0	0	0	#DIV/0!
ML110J-20	genus	0	0	0	0	0	0	0	0	0	0	#DIV/0!	0	4	0	0	2	24	0	-0.736966	4.64386	1.3023	0.400533
Lampropedia	genus	1	1	9	1	1	0	0	0	-3.32193	-1.10731	0.326819	0	1	0	0	15	0	0	3	0	1	0.404433
Xylanimicrobium	genus	8	10	1	4	1	5	-0.847997	-2.45943	1.58496	-0.574155	0.371234	0	0	0	0	0	0	0	0	0	0	#DIV/0!
Sphingomonas	genus	2	6	2	0	0	1	-1.58496	-2.80735	-0.584963	-1.65909	0.0944463	0	11	2	0	1	4	0	-2.58496	0.736966	-0.615999	0.498867
Campylobacter	genus	1	2	2	0	1	2	-1	-0.584963	0	-0.528321	0.373901	0	10	6	0	0	5	0	-3.45943	-0.222392	-1.22727	0.335204
CandidatusEndobugula	genus	4	10	7	0	1	6	-2.32193	-2.45943	-0.192645	-1.658	0.139876	0	0	0	0	0	1	0	0	1	0.333333	0.373901
Pseudoxanthomonas	genus	0	0	0	1	0	0	1	0	0	0.333333	0.373901	3	9	6	1	6	3	-1	-0.514573	-0.807355	-0.773976	0.303548
Thermobacillus	genus	2	3	2	5	0	5	1	-2	1	0	0.587914	3	0	2	4	0	2	0.321928	0	0	0.107309	0.829799
Sejongia	genus	11	10	3	1	0	1	-2.58496	-3.45943	-1	-2.34813	0.0446193	0	2	0	0	0	0	0	-1.58496	0	-0.528321	0.373901
Cellvibrio	genus	6	11	4	1	0	0	-1.80735	-3.58496	-2.32193	-2.57142	0.0341094	1	2	1	0	1	1	-1	-0.584963	0	-0.528321	0.2302
Thioalkalimicrobium	genus	0	0	0	0	0	0	0	0	0	0	#DIV/0!	0	14	0	0	12	2	0	-0.206451	1.58496	0.459504	1
Actinobaculum	genus	5	4	4	5	5	4	0	0.263034	0	0.0876781	0.518519	0	0	0	0	0	0	0	0	0	0	#DIV/0!
Lactococcus	genus	5	7	5	3	1	0	-0.584963	-2	-2.58496	-1.72331	0.0172528	3	1	1	0	0	0	-2	-1	-1	-1.33333	0.0667665
Natronobacillus	genus	0	0	2	14	1	8	3.90689	1	1.58496	2.16395	0.140447	0	0	0	0	1	0	0	1	0	0.333333	0.373901
Azomonas	genus	3	7	2	2	4	2	-0.415037	-0.678072	0	-0.36437	0.468527	0	3	0	1	1	0	1	-1	0	0	0.767644
Glycomyces	genus	5	4	0	5	0	5	0	-2.32193	2.58496	0.0876781	0.889917	3	0	0	1	0	2	-1	0	1.58496	0.194988	1
Frigoribacterium	genus	1	10	2	6	1	4	1.80735	-2.45943	0.736966	0.0282963	0.845015	0	0	1	0	0	0	0	0	-1	-0.333333	0.373901
Thermobifida	genus	1	0	1	5	0	3	1.58496	0	1	0.861654	0.250815	3	1	3	4	1	2	0.321928	0	-0.415037	-0.0310365	1
Sporanaerobacter	genus	1	0	0	1	0	3	0	0	2	0.666667	0.348641	4	1	7	1	3	3	-1.32193	1	-1	-0.440643	0.41994
Faecalibacterium	genus	3	10	11	0	0	0	-2	-3.45943	-3.58496	-3.0148	0.0335712	0	0	0	0	0	0	0	0	0	0	#DIV/0!
Kocuria	genus	1	7	1	4	0	7	1.32193	-3	2	0.107309	0.826414	2	0	0	1	0	1	-0.584963	0	1	0.138346	1
Syntrophus	genus	0	1	0	1	0	0	1	-1	0	0	1	2	0	14	5	0	1	1	0	-2.90689	-0.63563	0.511453
KF-Gitt2-16	genus	0	0	1	0	0	0	0	0	-1	-0.333333	0.373901	1	0	2	18	0	2	3.24793	0	0	1.08264	0.378312
Teredinibacter	genus	6	7	6	1	0	0	-1.80735	-3	-2.80735	-2.53824	0.000219511	0	1	1	0	0	1	0	-1	0	-0.333333	0.518519
Novosphingobium	genus	2	10	4	0	1	1	-1.58496	-2.45943	-1.32193	-1.78877	0.126826	0	2	1	0	0	2	0	-1.58496	0.584963	-0.333333	0.724659
Leuconostoc	genus	0	8	6	4	0	2	2.32193	-3.16993	-1.22239	-0.69013	0.373901	1	0	0	2	0	0	0.584963	0	0	0.194988	0.677869
Lysinibacillus	genus	4	1	1	1	0	1	-1.32193	-1	0	-0.773976	0.274577	1	1	1	1	10	0	0	2.45943	-1	0.486477	0.44887
Anaeromyxobacter	genus	1	1	4	1	0	0	0	-1	-2.32193	-1.10731	0.189004	5	0	4	6	0	0	0.222392	0	-2.32193	-0.699845	0.711394
Aneurinibacillus	genus	7	0	2	4	4	2	-0.678072	2.32193	0	0.547952	0.886177	0	1	0	1	0	0	1	-1	0	0	1
Soehngenia	genus	6	2	0	3	1	7	-0.807355	-0.584963	3	0.535894	0.708991	1	1	0	0	0	0	-1	-1	0	-0.666667	0.116117
Jonquetella	genus	0	0	1	1	3	9	1	2	2.32193	1.77398	0.174631	2	2	1	2	0	0	0	-1.58496	-1	-0.861654	0.250815
Azospira	genus	0	3	0	0	0	0	0	-2	0	-0.666667	0.373901	0	7	0	0	10	0	0	0.459432	0	0.153144	0.817956
Thiomicrospira	genus	0	0	0	0	0	0	0	0	0	0	#DIV/0!	2	7	2	1	6	2	-0.584963	-0.192645	0	-0.259203	0.782754
Serratia	genus	0	0	0	0	0	0	0	0	0	0	#DIV/0!	0	1	0	3	1	15	2	0	4	2	0.242977
Alloscardovia	genus	2	3	6	0	3	4	-1.58496	0	-0.485427	-0.69013	0.476621	0	0	0	1	0	0	1	0	0	0.333333	0.373901
Burkholderia	genus	0	2	0	1	0	1	1	-1.58496	1	0.138346	1	4	4	1	0	4	2	-2.32193	0	0.584963	-0.578989	0.548424
Dichelobacter	genus	0	0	0	0	0	0	0	0	0	0	#DIV/0!	2	2	3	1	0	11	-0.584963	-1.58496	1.58496	-0.194988	0.661225
Rhodopirellula	genus	2	10	1	2	0	1	0	-3.45943	0	-1.15314	0.315296	1	0	0	0	0	1	-1	0	1	0	1
Oleibacter	genus	0	0	1	0	0	0	0	0	-1	-0.333333	0.373901	1	4	1	1	0	10	0	-2.32193	2.45943	0.0458345	0.64333
HB2-32-21	genus	0	0	0	0	0	0	0	0	0	0	#DIV/0!	4	0	0	1	0	13	-1.32193	0	3.80735	0.828476	0.489431
Planctomyces	genus	5	5	4	1	0	1	-1.58496	-2.58496	-1.32193	-1.83062	0.00105756	0	0	0	1	0	0	1	0	0	0.333333	0.373901
Actinotalea	genus	2	5	1	4	4	0	0.736966	-0.263034	-1	-0.175356	1	0	0	1	0	0	0	0	0	-1	-0.333333	0.373901
Kushneria	genus	0	0	0	0	0	0	0	0	0	0	#DIV/0!	7	0	0	4	1	5	-0.678072	1	2.58496	0.968964	0.722574
Xanthomonas	genus	2	7	3	0	0	1	-1.58496	-3	-1	-1.86165	0.0789276	0	2	0	1	0	0	1	-1.58496	0	-0.194988	0.677869
Jonesia	genus	0	8	2	1	2	3	1	-1.58496	0.415037	-0.0566417	0.61826	0	0	0	0	0	0	0	0	0	0	#DIV/0!
Thermovenabulum	genus	0	0	0	0	0	0	0	0	0	0	#DIV/0!	6	3	0	3	1	3	-0.807355	-1	2	0.064215	0.737597
Rubellimicrobium	genus	2	3	6	1	0	3	-0.584963	-2	-0.807355	-1.13077	0.192579	0	0	0	0	0	0	0	0	0	0	#DIV/0!
BD2-13	genus	1	2	5	0	0	1	-1	-1.58496	-1.58496	-1.38998	0.134702	1	1	1	0	0	3	-1	-1	1	-0.333333	1
Myroides	genus	3	5	0	0	0	1	-2	-2.58496	1	-1.19499	0.192579	0	2	2	1	1	0	1	-0.584963	-1.58496	-0.389975	0.421648
Methylobacterium	genus	1	8	0	1	1	2	0	-2.16993	1.58496	-0.194988	0.547333	0	1	0	0	1	0	0	0	0	0	1
LE30	genus	3	5	5	0	0	1	-2	-2.58496	-1.58496	-2.05664	0.00582069	0	0	0	0	0	1	0	0	1	0.333333	0.373901
Singulisphaera	genus	6	6	2	0	0	0	-2.80735	-2.80735	-1.58496	-2.39989	0.0248962	0	0	0	0	0	0	0	0	0	0	#DIV/0!
Phascolarctobacterium	genus	2	2	2	0	1	1	-1.58496	-0.584963	-0.584963	-0.918296	0.0161301	0	3	2	0	0	1	0	-2	-0.584963	-0.861654	0.2302
Myceligenerans	genus	5	5	1	1	2	0	-1.58496	-1	-1	-1.19499	0.140357	0	0	0	0	0	0	0	0	0	0	#DIV/0!
Nocardiopsis	genus	2	2	0	5	0	0	1	-1.58496	0	-0.194988	0.86172	3	0	0	1	1	0	-1	1	0	0	0.767644
Shinella	genus	2	6	3	0	1	0	-1.58496	-1.80735	-2	-1.79744	0.0556545	0	0	1	0	1	0	0	1	-1	0	1
Hydrogenophaga	genus	1	0	2	1	0	0	0	0	-1.58496	-0.528321	0.373901	0	6	4	0	0	0	0	-2.80735	-2.32193	-1.70976	0.131778
Planomicrobium	genus	1	6	3	0	1	0	-1	-1.80735	-2	-1.60245	0.114477	0	0	2	0	0	1	0	0	-0.584963	-0.194988	0.677869
SA-8	genus	0	1	1	0	0	0	0	-1	-1	-0.666667	0.116117	4	3	2	1	0	2	-1.32193	-2	0	-1.10731	0.070484
Phycicoccus	genus	0	3	2	1	3	1	1	0	-0.584963	0.138346	1	0	2	1	0	0	1	0	-1.58496	0	-0.528321	0.373901
Variovorax	genus	0	2	0	0	0	0	0	-1.58496	0	-0.528321	0.373901	0	0	3	1	2	6	1	1.58496	0.807355	1.13077	0.334852
Simplicispira	genus	3	1	2	0	0	0	-2	-1	-1.58496	-1.52832	0.0257214	0	3	1	0	0	3	0	-2	1	-0.333333	0.814902
Marinilactibacillus	genus	2	7	1	1	2	0	-0.584963	-1.41504	-1	-1	0.296181	0	0	0	0	0	0	0	0	0	0	#DIV/0!
CandidatusXiphinematobacter	genus	4	7	2	0	0	0	-2.32193	-3	-1.58496	-2.3023	0.0406421	0	0	0	0	0	0	0	0	0	0	#DIV/0!
Coprobacillus	genus	1	2	4	0	1	2	-1	-0.584963	-0.736966	-0.773976	0.274577	1	0	0	0	0	2	-1	0	1.58496	0.194988	0.677869
Chthoniobacter	genus	7	2	3	0	1	0	-3	-0.584963	-2	-1.86165	0.0789276	0	0	0	0	0	0	0	0	0	0	#DIV/0!
Planifilum	genus	2	2	1	2	0	2	0	-1.58496	0.584963	-0.333333	0.677869	2	1	0	0	1	0	-1.58496	0	0	-0.528321	0.373901
Petrotoga	genus	0	0	0	0	0	0	0	0	0	0	#DIV/0!	2	5	3	1	1	1	-0.584963	-1.58496	-1	-1.05664	0.0572352
Propionibacterium	genus	0	0	0	0	0	0	0	0	0	0	#DIV/0!	3	1	1	1	0	7	-1	-1	2	0	0.684271
Mechercharimyces	genus	3	0	0	3	1	0	0	1	0	0.333333	0.814902	1	1	0	2	1	0	0.584963	0	0	0.194988	0.64333
Chelativorans	genus	3	5	2	1	1	0	-1	-1.58496	-1.58496	-1.38998	0.0474207	0	0	0	0	0	0	0	0	0	0	#DIV/0!
Olsenella	genus	2	2	1	2	2	2	0	0	0.584963	0.194988	0.373901	0	0	1	0	0	0	0	0	-1	-0.333333	0.373901
Lachnospira	genus	1	2	2	0	2	1	-1	0	-0.584963	-0.528321	0.373901	1	1	0	0	0	2	-1	-1	1.58496	-0.138346	1
Amaricoccus	genus	0	7	1	0	0	0	0	-3	-1	-1.33333	0.289477	0	0	3	0	0	1	0	0	-1	-0.333333	0.561438
Cystobacter	genus	0	8	1	0	1	1	0	-2.16993	0	-0.723308	0.410031	0	0	0	0	0	1	0	0	1	0.333333	0.373901
Azorhizophilus	genus	0	11	0	0	0	0	0	-3.58496	0	-1.19499	0.373901	0	1	0	0	0	0	0	-1	0	-0.333333	0.373901
Actinopolyspora	genus	2	1	1	2	0	0	0	-1	-1	-0.666667	0.421648	0	0	0	4	0	1	2.32193	0	1	1.10731	0.237796
Dorea	genus	4	4	2	0	0	1	-2.32193	-2.32193	-0.584963	-1.74294	0.0157998	0	0	0	0	0	0	0	0	0	0	#DIV/0!
Caloramator	genus	2	1	0	2	1	5	0	0	2.58496	0.861654	0.27944	0	0	0	0	0	0	0	0	0	0	#DIV/0!
Caulobacter	genus	1	2	0	0	2	0	-1	0	0	-0.333333	0.724659	1	3	2	0	0	0	-1	-2	-1.58496	-1.52832	0.0257214
Roseburia	genus	3	0	2	0	0	0	-2	0	-1.58496	-1.19499	0.131778	0	3	1	1	1	0	1	-1	-1	-0.333333	0.518519
Mycobacterium	genus	6	1	2	0	0	0	-2.80735	-1	-1.58496	-1.79744	0.121004	0	2	0	0	0	0	0	-1.58496	0	-0.528321	0.373901
Diaphorobacter	genus	0	2	1	0	2	0	0	0	-1	-0.333333	0.724659	1	3	0	0	2	0	-1	-0.415037	0	-0.471679	0.579015
Thermosinus	genus	1	1	1	1	0	0	0	-1	-1	-0.666667	0.116117	3	0	2	0	1	0	-2	1	-1.58496	-0.861654	0.2302
Sulfurovum	genus	3	3	0	0	0	0	-2	-2	0	-1.33333	0.116117	1	2	0	0	1	0	-1	-0.584963	0	-0.528321	0.373901
Porphyromonas	genus	1	1	0	0	0	1	-1	-1	1	-0.333333	0.518519	2	2	1	0	1	1	-1.58496	-0.584963	0	-0.723308	0.101192
Saccharomonospora	genus	0	0	0	0	0	0	0	0	0	0	#DIV/0!	2	1	2	3	0	2	0.415037	-1	0	-0.194988	1
Agrococcus	genus	2	1	0	0	0	0	-1.58496	-1	0	-0.861654	0.158302	3	1	1	0	0	1	-2	-1	0	-1	0.148148
Dermacoccus	genus	1	2	3	0	2	0	-1	0	-2	-1	0.205106	0	1	0	0	0	0	0	-1	0	-0.333333	0.373901
Shuttleworthia	genus	1	3	2	0	2	1	-1	-0.415037	-0.584963	-0.666667	0.287864	0	0	0	0	0	0	0	0	0	0	#DIV/0!
Massilia	genus	0	1	0	0	0	0	0	-1	0	-0.333333	0.373901	0	2	1	1	3	1	1	0.415037	0	0.471679	0.491767
Geovibrio	genus	0	0	1	0	1	0	0	1	-1	0	1	0	6	0	1	0	0	1	-2.80735	0	-0.602452	0.457253
Methanolinea	genus	0	0	0	0	0	0	0	0	0	0	#DIV/0!	3	3	1	0	2	0	-2	-0.415037	-1	-1.13835	0.151835
Demequina	genus	2	1	1	3	0	0	0.415037	-1	-1	-0.528321	0.767644	0	0	0	1	0	0	1	0	0	0.333333	0.373901
Akkermansia	genus	2	2	3	0	0	0	-1.58496	-1.58496	-2	-1.72331	0.00219213	0	1	0	0	0	0	0	-1	0	-0.333333	0.373901
Salinibacterium	genus	3	3	1	0	0	0	-2	-2	-1	-1.66667	0.0248962	0	0	1	0	0	0	0	0	-1	-0.333333	0.373901
Defluvibacter	genus	2	0	0	0	2	3	-1.58496	1.58496	2	0.666667	0.416866	0	0	0	0	1	0	0	1	0	0.333333	0.373901
Rhodoferax	genus	2	1	3	0	0	0	-1.58496	-1	-2	-1.52832	0.0257214	0	2	0	0	0	0	0	-1.58496	0	-0.528321	0.373901
CandidatusPhytoplasma	genus	2	2	1	1	0	0	-0.584963	-1.58496	-1	-1.05664	0.0474207	0	0	1	0	0	1	0	0	0	0	1
Kaistia	genus	3	3	0	0	2	0	-2	-0.415037	0	-0.805012	0.32946	0	0	0	0	0	0	0	0	0	0	#DIV/0!
Limnohabitans	genus	0	1	1	1	0	0	1	-1	-1	-0.333333	0.518519	0	2	1	0	2	0	0	0	-1	-0.333333	0.724659
Patulibacter	genus	0	5	1	1	0	0	1	-2.58496	-1	-0.861654	0.34649	0	1	0	0	0	0	0	-1	0	-0.333333	0.373901
Alkalibacterium	genus	0	0	1	0	2	4	0	1.58496	1.32193	0.968964	0.237796	1	0	0	0	0	0	-1	0	0	-0.333333	0.373901
Janibacter	genus	0	0	0	0	0	1	0	0	1	0.333333	0.373901	1	3	0	2	0	1	0.584963	-2	1	-0.138346	0.767644
Aquimarina	genus	0	0	0	0	0	0	0	0	0	0	#DIV/0!	1	0	0	1	3	3	0	2	2	1.33333	0.0550406
Cobetia	genus	0	0	0	0	0	0	0	0	0	0	#DIV/0!	0	1	2	3	1	1	2	0	-0.584963	0.471679	0.491767
Rhodovibrio	genus	0	0	0	0	0	0	0	0	0	0	#DIV/0!	0	1	0	7	0	0	3	-1	0	0.666667	0.443939
Pseudochrobactrum	genus	2	0	2	2	0	1	0	0	-0.584963	-0.194988	0.724659	0	0	0	0	0	0	0	0	0	0	#DIV/0!
Sphingobium	genus	2	4	0	0	0	0	-1.58496	-2.32193	0	-1.3023	0.158302	0	1	0	0	0	0	0	-1	0	-0.333333	0.373901
Zhouia	genus	1	5	1	0	0	0	-1	-2.58496	-1	-1.52832	0.155016	0	0	0	0	0	0	0	0	0	0	#DIV/0!
Slackia	genus	1	2	0	2	0	0	0.584963	-1.58496	0	-0.333333	0.724659	1	0	0	0	1	0	-1	1	0	0	1
Thermoanaerobacter	genus	1	0	0	1	0	0	0	0	0	0	1	2	1	2	0	0	0	-1.58496	-1	-1.58496	-1.38998	0.00749043
Escherichia	genus	2	2	0	0	0	1	-1.58496	-1.58496	1	-0.723308	0.250815	1	1	0	0	0	0	-1	-1	0	-0.666667	0.116117
Polaromonas	genus	6	0	0	0	0	1	-2.80735	0	1	-0.602452	0.457253	0	0	0	0	0	0	0	0	0	0	#DIV/0!
Tropheryma	genus	1	2	2	0	1	1	-1	-0.584963	-0.584963	-0.723308	0.101192	0	0	0	0	0	0	0	0	0	0	#DIV/0!
ND137	genus	4	2	1	0	0	0	-2.32193	-1.58496	-1	-1.63563	0.0572352	0	0	0	0	0	0	0	0	0	0	#DIV/0!
Cellulosimicrobium	genus	1	3	1	0	0	2	-1	-2	0.584963	-0.805012	0.348641	0	0	0	0	0	0	0	0	0	0	#DIV/0!
Dehalococcoides	genus	1	0	1	2	0	0	0.584963	0	-1	-0.138346	1	0	0	2	0	0	1	0	0	-0.584963	-0.194988	0.677869
Pelistega	genus	0	1	3	0	0	0	0	-1	-2	-1	0.205106	0	1	0	1	0	1	1	-1	1	0.333333	0.518519
Shewanella	genus	0	2	1	0	0	0	0	-1.58496	-1	-0.861654	0.158302	0	2	0	0	1	1	0	-0.584963	1	0.138346	1
Abiotrophia	genus	0	0	0	0	0	0	0	0	0	0	#DIV/0!	3	0	3	0	0	1	-2	0	-1	-1	0.189004
Odoribacter	genus	0	0	0	0	0	0	0	0	0	0	#DIV/0!	1	0	3	3	0	0	1	0	-2	-0.333333	0.814902
Delftia	genus	0	0	0	0	0	0	0	0	0	0	#DIV/0!	0	7	0	0	0	0	0	-3	0	-1	0.373901
Pseudonocardia	genus	1	3	0	2	0	0	0.584963	-2	0	-0.471679	0.579015	0	0	0	0	0	0	0	0	0	0	#DIV/0!
Moryella	genus	3	2	0	0	1	0	-2	-0.584963	0	-0.861654	0.2302	0	0	0	0	0	0	0	0	0	0	#DIV/0!
Roseivivax	genus	1	2	3	0	0	0	-1	-1.58496	-2	-1.52832	0.0257214	0	0	0	0	0	0	0	0	0	0	#DIV/0!
Dokdonella	genus	1	4	0	1	0	0	0	-2.32193	0	-0.773976	0.345271	0	0	0	0	0	0	0	0	0	0	#DIV/0!
Caldilinea	genus	5	1	0	0	0	0	-2.58496	-1	0	-1.19499	0.260575	0	0	0	0	0	0	0	0	0	0	#DIV/0!
Ammoniphilus	genus	0	0	0	0	0	1	0	0	1	0.333333	0.373901	0	0	0	0	0	5	0	0	2.58496	0.861654	0.373901
Pectinatus	genus	0	0	0	0	0	0	0	0	0	0	#DIV/0!	2	2	1	1	0	0	-0.584963	-1.58496	-1	-1.05664	0.0474207
Aquimonas	genus	0	0	0	0	0	0	0	0	0	0	#DIV/0!	1	0	1	3	0	1	1	0	0	0.333333	0.518519
Chelatococcus	genus	1	2	1	0	0	1	-1	-1.58496	0	-0.861654	0.101192	0	0	0	0	0	0	0	0	0	0	#DIV/0!
Citricoccus	genus	1	1	1	0	0	1	-1	-1	0	-0.666667	0.116117	0	1	0	0	0	0	0	-1	0	-0.333333	0.373901
Hyphomicrobium	genus	2	2	1	0	0	0	-1.58496	-1.58496	-1	-1.38998	0.00749043	0	0	0	0	0	0	0	0	0	0	#DIV/0!
Methanogenium	genus	1	0	1	0	0	1	-1	0	0	-0.333333	0.518519	0	0	0	1	0	1	1	0	1	0.666667	0.116117
Pseudoramibacter	genus	2	1	1	0	0	0	-1.58496	-1	-1	-1.19499	0.0161301	0	0	0	0	1	0	0	1	0	0.333333	0.373901
Parvibaculum	genus	0	2	0	0	0	2	0	-1.58496	1.58496	0	1	0	1	0	0	0	0	0	-1	0	-0.333333	0.373901
Ruminobacter	genus	0	1	0	0	1	0	0	0	0	0	1	1	0	2	0	0	0	-1	0	-1.58496	-0.861654	0.158302
Virgibacillus	genus	0	0	1	4	0	0	2.32193	0	-1	0.440643	0.507158	0	0	0	0	0	0	0	0	0	0	#DIV/0!
Cohnella	genus	0	0	0	0	1	0	0	1	0	0.333333	0.373901	3	0	0	1	0	0	-1	0	0	-0.333333	0.561438
Thiothrix	genus	0	0	0	0	0	0	0	0	0	0	#DIV/0!	3	2	0	0	0	0	-2	-1.58496	0	-1.19499	0.131778
Nevskia	genus	0	0	0	0	0	0	0	0	0	0	#DIV/0!	4	1	0	0	0	0	-2.32193	-1	0	-1.10731	0.237796
Fusibacter	genus	0	0	0	0	0	0	0	0	0	0	#DIV/0!	2	1	2	0	0	0	-1.58496	-1	-1.58496	-1.38998	0.00749043
Desulfosarcina	genus	0	0	0	0	0	0	0	0	0	0	#DIV/0!	0	0	0	0	0	5	0	0	2.58496	0.861654	0.373901
Bosea	genus	1	2	1	0	0	0	-1	-1.58496	-1	-1.19499	0.0161301	0	0	0	0	0	0	0	0	0	0	#DIV/0!
Tatlockia	genus	0	2	2	0	0	0	0	-1.58496	-1.58496	-1.05664	0.116117	0	0	0	0	0	0	0	0	0	0	#DIV/0!
Inquilinus	genus	0	1	0	0	0	0	0	-1	0	-0.333333	0.373901	0	0	1	2	0	0	1.58496	0	-1	0.194988	0.677869
Rhodanobacter	genus	0	1	0	0	0	0	0	-1	0	-0.333333	0.373901	2	1	0	0	0	0	-1.58496	-1	0	-0.861654	0.158302
Thiobacillus	genus	0	0	3	0	0	1	0	0	-1	-0.333333	0.561438	0	0	0	0	0	0	0	0	0	0	#DIV/0!
Agromyces	genus	0	0	1	0	0	0	0	0	-1	-0.333333	0.373901	0	1	0	1	1	0	1	0	0	0.333333	0.518519
Parapedobacter	genus	0	0	0	1	0	0	1	0	0	0.333333	0.373901	0	0	2	0	1	0	0	1	-1.58496	-0.194988	0.677869
Actinomadura	genus	0	0	0	2	0	0	1.58496	0	0	0.528321	0.373901	2	0	0	0	0	0	-1.58496	0	0	-0.528321	0.373901
Marinimicrobium	genus	0	0	0	0	0	0	0	0	0	0	#DIV/0!	2	1	1	0	0	0	-1.58496	-1	-1	-1.19499	0.0161301
Listeria	genus	0	0	0	0	0	0	0	0	0	0	#DIV/0!	0	1	3	0	0	0	0	-1	-2	-1	0.205106
Rhodoplanes	genus	1	0	2	0	0	0	-1	0	-1.58496	-0.861654	0.158302	0	0	0	0	0	0	0	0	0	0	#DIV/0!
Pantoea	genus	2	1	0	0	0	0	-1.58496	-1	0	-0.861654	0.158302	0	0	0	0	0	0	0	0	0	0	#DIV/0!
Anaeroplasma	genus	1	1	1	0	0	0	-1	-1	-1	-1	#DIV/0!	0	0	0	0	0	0	0	0	0	0	#DIV/0!
Sutterella	genus	1	0	2	0	0	0	-1	0	-1.58496	-0.861654	0.158302	0	0	0	0	0	0	0	0	0	0	#DIV/0!
Nocardioides	genus	1	1	0	0	0	0	-1	-1	0	-0.666667	0.116117	1	0	0	0	0	0	-1	0	0	-0.333333	0.373901
Methanolobus	genus	1	0	1	0	0	0	-1	0	-1	-0.666667	0.116117	0	0	0	0	0	1	0	0	1	0.333333	0.373901
PD-UASB-13	genus	0	1	0	0	0	0	0	-1	0	-0.333333	0.373901	1	0	0	0	0	1	-1	0	1	0	1
Algoriphagus	genus	0	3	0	0	0	0	0	-2	0	-0.666667	0.373901	0	0	0	0	0	0	0	0	0	0	#DIV/0!
Lautropia	genus	0	2	0	1	0	0	1	-1.58496	0	-0.194988	0.677869	0	0	0	0	0	0	0	0	0	0	#DIV/0!
Herbaspirillum	genus	0	2	0	0	0	1	0	-1.58496	1	-0.194988	0.677869	0	0	0	0	0	0	0	0	0	0	#DIV/0!
Pontibacter	genus	0	2	1	0	0	0	0	-1.58496	-1	-0.861654	0.158302	0	0	0	0	0	0	0	0	0	0	#DIV/0!
Chitinophaga	genus	0	3	0	0	0	0	0	-2	0	-0.666667	0.373901	0	0	0	0	0	0	0	0	0	0	#DIV/0!
Cytophaga	genus	0	2	1	0	0	0	0	-1.58496	-1	-0.861654	0.158302	0	0	0	0	0	0	0	0	0	0	#DIV/0!
Methylibium	genus	0	2	0	0	0	0	0	-1.58496	0	-0.528321	0.373901	0	1	0	0	0	0	0	-1	0	-0.333333	0.373901
Echinicola	genus	0	1	2	0	0	0	0	-1	-1.58496	-0.861654	0.158302	0	0	0	0	0	0	0	0	0	0	#DIV/0!
Methylomonas	genus	0	0	2	1	0	0	1	0	-1.58496	-0.194988	0.677869	0	0	0	0	0	0	0	0	0	0	#DIV/0!
Desulfotalea	genus	0	0	3	0	0	0	0	0	-2	-0.666667	0.373901	0	0	0	0	0	0	0	0	0	0	#DIV/0!
Collimonas	genus	0	0	3	0	0	0	0	0	-2	-0.666667	0.373901	0	0	0	0	0	0	0	0	0	0	#DIV/0!
Rhodovulum	genus	0	0	1	0	0	2	0	0	0.584963	0.194988	0.677869	0	0	0	0	0	0	0	0	0	0	#DIV/0!
SJA-88	genus	0	0	0	1	0	0	1	0	0	0.333333	0.373901	0	0	0	0	2	0	0	1.58496	0	0.528321	0.373901
Kurthia	genus	0	0	0	0	2	1	0	1.58496	1	0.861654	0.158302	0	0	0	0	0	0	0	0	0	0	#DIV/0!
Spongiibacter	genus	0	0	0	0	0	0	0	0	0	0	#DIV/0!	1	0	0	2	0	0	0.584963	0	0	0.194988	0.677869
Luteococcus	genus	0	0	0	0	0	0	0	0	0	0	#DIV/0!	1	2	0	0	0	0	-1	-1.58496	0	-0.861654	0.158302
Moraxella	genus	0	0	0	0	0	0	0	0	0	0	#DIV/0!	0	1	0	1	0	1	1	-1	1	0.333333	0.518519
Natronincola	genus	0	0	0	0	0	0	0	0	0	0	#DIV/0!	0	1	1	0	0	1	0	-1	0	-0.333333	0.518519
Thermaerobacter	genus	0	0	0	0	0	0	0	0	0	0	#DIV/0!	0	1	1	1	0	0	1	-1	-1	-0.333333	0.518519
Azotobacter	genus	0	0	0	0	0	0	0	0	0	0	#DIV/0!	0	2	0	0	0	1	0	-1.58496	1	-0.194988	0.677869
Litincola	genus	0	0	0	0	0	0	0	0	0	0	#DIV/0!	0	0	0	0	1	2	0	1	1.58496	0.861654	0.158302
Limnobacter	genus	2	0	0	0	0	0	-1.58496	0	0	-0.528321	0.373901	0	0	0	0	0	0	0	0	0	0	#DIV/0!
Methylobacillus	genus	1	1	0	0	0	0	-1	-1	0	-0.666667	0.116117	0	0	0	0	0	0	0	0	0	0	#DIV/0!
Azospirillum	genus	1	0	1	0	0	0	-1	0	-1	-0.666667	0.116117	0	0	0	0	0	0	0	0	0	0	#DIV/0!
Methanosphaerula	genus	1	0	1	0	0	0	-1	0	-1	-0.666667	0.116117	0	0	0	0	0	0	0	0	0	0	#DIV/0!
Pleomorphomonas	genus	1	0	1	0	0	0	-1	0	-1	-0.666667	0.116117	0	0	0	0	0	0	0	0	0	0	#DIV/0!
Coriobacterium	genus	1	0	0	0	0	1	-1	0	1	0	1	0	0	0	0	0	0	0	0	0	0	#DIV/0!
Legionella	genus	1	0	0	0	0	1	-1	0	1	0	1	0	0	0	0	0	0	0	0	0	0	#DIV/0!
Ketogulonicigenium	genus	1	0	0	1	0	0	0	0	0	0	1	0	0	0	0	0	0	0	0	0	0	#DIV/0!
Selenomonas	genus	0	1	1	0	0	0	0	-1	-1	-0.666667	0.116117	0	0	0	0	0	0	0	0	0	0	#DIV/0!
Steroidobacter	genus	0	1	0	0	0	1	0	-1	1	0	1	0	0	0	0	0	0	0	0	0	0	#DIV/0!
Roseococcus	genus	0	1	0	0	0	1	0	-1	1	0	1	0	0	0	0	0	0	0	0	0	0	#DIV/0!
Muricauda	genus	0	1	0	0	0	0	0	-1	0	-0.333333	0.373901	0	0	1	0	0	0	0	0	-1	-0.333333	0.373901
Lentibacillus	genus	0	1	0	0	0	0	0	-1	0	-0.333333	0.373901	0	0	0	1	0	0	1	0	0	0.333333	0.373901
CandidatusProtochlamydia	genus	0	2	0	0	0	0	0	-1.58496	0	-0.528321	0.373901	0	0	0	0	0	0	0	0	0	0	#DIV/0!
Halothiobacillus	genus	0	1	0	0	0	0	0	-1	0	-0.333333	0.373901	0	0	1	0	0	0	0	0	-1	-0.333333	0.373901
Collinsella	genus	0	0	1	0	0	0	0	0	-1	-0.333333	0.373901	0	1	0	0	0	0	0	-1	0	-0.333333	0.373901
Methylarcula	genus	0	0	1	0	1	0	0	1	-1	0	1	0	0	0	0	0	0	0	0	0	0	#DIV/0!
Taylorella	genus	0	0	1	0	0	1	0	0	0	0	1	0	0	0	0	0	0	0	0	0	0	#DIV/0!
Levilinea	genus	0	0	2	0	0	0	0	0	-1.58496	-0.528321	0.373901	0	0	0	0	0	0	0	0	0	0	#DIV/0!
Roseobacter	genus	0	0	0	1	0	0	1	0	0	0.333333	0.373901	0	0	1	0	0	0	0	0	-1	-0.333333	0.373901
CandidatusSolibacter	genus	0	0	0	1	0	0	1	0	0	0.333333	0.373901	0	0	1	0	0	0	0	0	-1	-0.333333	0.373901
Erwinia	genus	0	0	0	0	0	2	0	0	1.58496	0.528321	0.373901	0	0	0	0	0	0	0	0	0	0	#DIV/0!
Sulfitobacter	genus	0	0	0	0	0	0	0	0	0	0	#DIV/0!	1	1	0	0	0	0	-1	-1	0	-0.666667	0.116117
Mycoplasma	genus	0	0	0	0	0	0	0	0	0	0	#DIV/0!	1	0	0	0	1	0	-1	1	0	0	1
Carboxydothermus	genus	0	0	0	0	0	0	0	0	0	0	#DIV/0!	2	0	0	0	0	0	-1.58496	0	0	-0.528321	0.373901
Robiginitalea	genus	0	0	0	0	0	0	0	0	0	0	#DIV/0!	1	0	0	0	0	1	-1	0	1	0	1
Sporotalea	genus	0	0	0	0	0	0	0	0	0	0	#DIV/0!	1	0	1	0	0	0	-1	0	-1	-0.666667	0.116117
Micromonospora	genus	0	0	0	0	0	0	0	0	0	0	#DIV/0!	0	1	0	0	1	0	0	0	0	0	1
Methanoplanus	genus	0	0	0	0	0	0	0	0	0	0	#DIV/0!	0	1	0	1	0	0	1	-1	0	0	1
Dokdonia	genus	0	0	0	0	0	0	0	0	0	0	#DIV/0!	0	0	1	1	0	0	1	0	-1	0	1
Zymomonas	genus	0	0	0	0	0	0	0	0	0	0	#DIV/0!	0	0	1	0	0	1	0	0	0	0	1
Terracoccus	genus	0	0	0	0	0	0	0	0	0	0	#DIV/0!	0	0	1	0	0	1	0	0	0	0	1
Hahella	genus	0	0	0	0	0	0	0	0	0	0	#DIV/0!	0	0	1	0	0	1	0	0	0	0	1
Aliivibrio	genus	0	0	0	0	0	0	0	0	0	0	#DIV/0!	0	0	0	1	1	0	1	1	0	0.666667	0.116117
Idiomarina	genus	0	0	0	0	0	0	0	0	0	0	#DIV/0!	0	0	0	0	2	0	0	1.58496	0	0.528321	0.373901
Bergeriella	genus	0	0	0	0	0	0	0	0	0	0	#DIV/0!	0	0	0	0	0	2	0	0	1.58496	0.528321	0.373901
Martelella	genus	1	0	0	0	0	0	-1	0	0	-0.333333	0.373901	0	0	0	0	0	0	0	0	0	0	#DIV/0!
Streptobacillus	genus	1	0	0	0	0	0	-1	0	0	-0.333333	0.373901	0	0	0	0	0	0	0	0	0	0	#DIV/0!
Haloferula	genus	1	0	0	0	0	0	-1	0	0	-0.333333	0.373901	0	0	0	0	0	0	0	0	0	0	#DIV/0!
Chryseobacterium	genus	1	0	0	0	0	0	-1	0	0	-0.333333	0.373901	0	0	0	0	0	0	0	0	0	0	#DIV/0!
Desulfatibacillum	genus	1	0	0	0	0	0	-1	0	0	-0.333333	0.373901	0	0	0	0	0	0	0	0	0	0	#DIV/0!
Catenibacterium	genus	1	0	0	0	0	0	-1	0	0	-0.333333	0.373901	0	0	0	0	0	0	0	0	0	0	#DIV/0!
Salinisphaera	genus	1	0	0	0	0	0	-1	0	0	-0.333333	0.373901	0	0	0	0	0	0	0	0	0	0	#DIV/0!
Isosphaera	genus	1	0	0	0	0	0	-1	0	0	-0.333333	0.373901	0	0	0	0	0	0	0	0	0	0	#DIV/0!
Cryocola	genus	1	0	0	0	0	0	-1	0	0	-0.333333	0.373901	0	0	0	0	0	0	0	0	0	0	#DIV/0!
Sanguibacter	genus	1	0	0	0	0	0	-1	0	0	-0.333333	0.373901	0	0	0	0	0	0	0	0	0	0	#DIV/0!
Janthinobacterium	genus	1	0	0	0	0	0	-1	0	0	-0.333333	0.373901	0	0	0	0	0	0	0	0	0	0	#DIV/0!
Saccharospirillum	genus	1	0	0	0	0	0	-1	0	0	-0.333333	0.373901	0	0	0	0	0	0	0	0	0	0	#DIV/0!
Ornithinicoccus	genus	1	0	0	0	0	0	-1	0	0	-0.333333	0.373901	0	0	0	0	0	0	0	0	0	0	#DIV/0!
Dyadobacter	genus	1	0	0	0	0	0	-1	0	0	-0.333333	0.373901	0	0	0	0	0	0	0	0	0	0	#DIV/0!
Pirellula	genus	0	1	0	0	0	0	0	-1	0	-0.333333	0.373901	0	0	0	0	0	0	0	0	0	0	#DIV/0!
CandidatusMicrothrix	genus	0	1	0	0	0	0	0	-1	0	-0.333333	0.373901	0	0	0	0	0	0	0	0	0	0	#DIV/0!
Acetobacter	genus	0	1	0	0	0	0	0	-1	0	-0.333333	0.373901	0	0	0	0	0	0	0	0	0	0	#DIV/0!
Veillonella	genus	0	1	0	0	0	0	0	-1	0	-0.333333	0.373901	0	0	0	0	0	0	0	0	0	0	#DIV/0!
Waddlia	genus	0	1	0	0	0	0	0	-1	0	-0.333333	0.373901	0	0	0	0	0	0	0	0	0	0	#DIV/0!
Plesiomonas	genus	0	1	0	0	0	0	0	-1	0	-0.333333	0.373901	0	0	0	0	0	0	0	0	0	0	#DIV/0!
Nordella	genus	0	1	0	0	0	0	0	-1	0	-0.333333	0.373901	0	0	0	0	0	0	0	0	0	0	#DIV/0!
Blastopirellula	genus	0	1	0	0	0	0	0	-1	0	-0.333333	0.373901	0	0	0	0	0	0	0	0	0	0	#DIV/0!
Afipia	genus	0	1	0	0	0	0	0	-1	0	-0.333333	0.373901	0	0	0	0	0	0	0	0	0	0	#DIV/0!
Marinomonas	genus	0	1	0	0	0	0	0	-1	0	-0.333333	0.373901	0	0	0	0	0	0	0	0	0	0	#DIV/0!
Rickettsia	genus	0	1	0	0	0	0	0	-1	0	-0.333333	0.373901	0	0	0	0	0	0	0	0	0	0	#DIV/0!
Thalassobius	genus	0	1	0	0	0	0	0	-1	0	-0.333333	0.373901	0	0	0	0	0	0	0	0	0	0	#DIV/0!
Lacinutrix	genus	0	1	0	0	0	0	0	-1	0	-0.333333	0.373901	0	0	0	0	0	0	0	0	0	0	#DIV/0!
Geodermatophilus	genus	0	1	0	0	0	0	0	-1	0	-0.333333	0.373901	0	0	0	0	0	0	0	0	0	0	#DIV/0!
Neisseria	genus	0	1	0	0	0	0	0	-1	0	-0.333333	0.373901	0	0	0	0	0	0	0	0	0	0	#DIV/0!
Paucibacter	genus	0	1	0	0	0	0	0	-1	0	-0.333333	0.373901	0	0	0	0	0	0	0	0	0	0	#DIV/0!
Ensifer	genus	0	1	0	0	0	0	0	-1	0	-0.333333	0.373901	0	0	0	0	0	0	0	0	0	0	#DIV/0!
Marinobacterium	genus	0	0	1	0	0	0	0	0	-1	-0.333333	0.373901	0	0	0	0	0	0	0	0	0	0	#DIV/0!
Rubrivivax	genus	0	0	1	0	0	0	0	0	-1	-0.333333	0.373901	0	0	0	0	0	0	0	0	0	0	#DIV/0!
Subtercola	genus	0	0	1	0	0	0	0	0	-1	-0.333333	0.373901	0	0	0	0	0	0	0	0	0	0	#DIV/0!
Salinibacter	genus	0	0	1	0	0	0	0	0	-1	-0.333333	0.373901	0	0	0	0	0	0	0	0	0	0	#DIV/0!
Aquiflexum	genus	0	0	1	0	0	0	0	0	-1	-0.333333	0.373901	0	0	0	0	0	0	0	0	0	0	#DIV/0!
Pediococcus	genus	0	0	1	0	0	0	0	0	-1	-0.333333	0.373901	0	0	0	0	0	0	0	0	0	0	#DIV/0!
Natranaerobius	genus	0	0	1	0	0	0	0	0	-1	-0.333333	0.373901	0	0	0	0	0	0	0	0	0	0	#DIV/0!
Chondromyces	genus	0	0	1	0	0	0	0	0	-1	-0.333333	0.373901	0	0	0	0	0	0	0	0	0	0	#DIV/0!
Pyramidobacter	genus	0	0	1	0	0	0	0	0	-1	-0.333333	0.373901	0	0	0	0	0	0	0	0	0	0	#DIV/0!
Aquamicrobium	genus	0	0	1	0	0	0	0	0	-1	-0.333333	0.373901	0	0	0	0	0	0	0	0	0	0	#DIV/0!
Marinibacillus	genus	0	0	1	0	0	0	0	0	-1	-0.333333	0.373901	0	0	0	0	0	0	0	0	0	0	#DIV/0!
Ancylobacter	genus	0	0	1	0	0	0	0	0	-1	-0.333333	0.373901	0	0	0	0	0	0	0	0	0	0	#DIV/0!
Renibacterium	genus	0	0	0	1	0	0	1	0	0	0.333333	0.373901	0	0	0	0	0	0	0	0	0	0	#DIV/0!
Kaistobacter	genus	0	0	0	1	0	0	1	0	0	0.333333	0.373901	0	0	0	0	0	0	0	0	0	0	#DIV/0!
Curtobacterium	genus	0	0	0	1	0	0	1	0	0	0.333333	0.373901	0	0	0	0	0	0	0	0	0	0	#DIV/0!
Streptosporangium	genus	0	0	0	1	0	0	1	0	0	0.333333	0.373901	0	0	0	0	0	0	0	0	0	0	#DIV/0!
Bradyrhizobium	genus	0	0	0	1	0	0	1	0	0	0.333333	0.373901	0	0	0	0	0	0	0	0	0	0	#DIV/0!
Actinomycetospora	genus	0	0	0	1	0	0	1	0	0	0.333333	0.373901	0	0	0	0	0	0	0	0	0	0	#DIV/0!
Actinokineospora	genus	0	0	0	1	0	0	1	0	0	0.333333	0.373901	0	0	0	0	0	0	0	0	0	0	#DIV/0!
Halothermothrix	genus	0	0	0	0	1	0	0	1	0	0.333333	0.373901	0	0	0	0	0	0	0	0	0	0	#DIV/0!
Nonomuraea	genus	0	0	0	0	1	0	0	1	0	0.333333	0.373901	0	0	0	0	0	0	0	0	0	0	#DIV/0!
Serinicoccus	genus	0	0	0	0	1	0	0	1	0	0.333333	0.373901	0	0	0	0	0	0	0	0	0	0	#DIV/0!
Dermatophilus	genus	0	0	0	0	0	1	0	0	1	0.333333	0.373901	0	0	0	0	0	0	0	0	0	0	#DIV/0!
Sorangium	genus	0	0	0	0	0	1	0	0	1	0.333333	0.373901	0	0	0	0	0	0	0	0	0	0	#DIV/0!
Aurantimonas	genus	0	0	0	0	0	1	0	0	1	0.333333	0.373901	0	0	0	0	0	0	0	0	0	0	#DIV/0!
Cellulophaga	genus	0	0	0	0	0	1	0	0	1	0.333333	0.373901	0	0	0	0	0	0	0	0	0	0	#DIV/0!
Williamsia	genus	0	0	0	0	0	1	0	0	1	0.333333	0.373901	0	0	0	0	0	0	0	0	0	0	#DIV/0!
Alicyclobacillus	genus	0	0	0	0	0	1	0	0	1	0.333333	0.373901	0	0	0	0	0	0	0	0	0	0	#DIV/0!
Riemerella	genus	0	0	0	0	0	0	0	0	0	0	#DIV/0!	1	0	0	0	0	0	-1	0	0	-0.333333	0.373901
Heliobacterium	genus	0	0	0	0	0	0	0	0	0	0	#DIV/0!	1	0	0	0	0	0	-1	0	0	-0.333333	0.373901
Gillisia	genus	0	0	0	0	0	0	0	0	0	0	#DIV/0!	1	0	0	0	0	0	-1	0	0	-0.333333	0.373901
Pimelobacter	genus	0	0	0	0	0	0	0	0	0	0	#DIV/0!	1	0	0	0	0	0	-1	0	0	-0.333333	0.373901
Catonella	genus	0	0	0	0	0	0	0	0	0	0	#DIV/0!	1	0	0	0	0	0	-1	0	0	-0.333333	0.373901
CandidatusOdyssella	genus	0	0	0	0	0	0	0	0	0	0	#DIV/0!	0	1	0	0	0	0	0	-1	0	-0.333333	0.373901
Elizabethkingia	genus	0	0	0	0	0	0	0	0	0	0	#DIV/0!	0	1	0	0	0	0	0	-1	0	-0.333333	0.373901
Thiorhodovibrio	genus	0	0	0	0	0	0	0	0	0	0	#DIV/0!	0	1	0	0	0	0	0	-1	0	-0.333333	0.373901
Sulfuricurvum	genus	0	0	0	0	0	0	0	0	0	0	#DIV/0!	0	1	0	0	0	0	0	-1	0	-0.333333	0.373901
CandidatusCloacamonas	genus	0	0	0	0	0	0	0	0	0	0	#DIV/0!	0	1	0	0	0	0	0	-1	0	-0.333333	0.373901
Haloplasma	genus	0	0	0	0	0	0	0	0	0	0	#DIV/0!	0	1	0	0	0	0	0	-1	0	-0.333333	0.373901
CandidatusMethanoregula	genus	0	0	0	0	0	0	0	0	0	0	#DIV/0!	0	1	0	0	0	0	0	-1	0	-0.333333	0.373901
Desulfocapsa	genus	0	0	0	0	0	0	0	0	0	0	#DIV/0!	0	1	0	0	0	0	0	-1	0	-0.333333	0.373901
Microbulbifer	genus	0	0	0	0	0	0	0	0	0	0	#DIV/0!	0	1	0	0	0	0	0	-1	0	-0.333333	0.373901
Oceanimonas	genus	0	0	0	0	0	0	0	0	0	0	#DIV/0!	0	0	1	0	0	0	0	0	-1	-0.333333	0.373901
Desulforhopalus	genus	0	0	0	0	0	0	0	0	0	0	#DIV/0!	0	0	1	0	0	0	0	0	-1	-0.333333	0.373901
Labrys	genus	0	0	0	0	0	0	0	0	0	0	#DIV/0!	0	0	1	0	0	0	0	0	-1	-0.333333	0.373901
Mycoplana	genus	0	0	0	0	0	0	0	0	0	0	#DIV/0!	0	0	1	0	0	0	0	0	-1	-0.333333	0.373901
Microcella	genus	0	0	0	0	0	0	0	0	0	0	#DIV/0!	0	0	1	0	0	0	0	0	-1	-0.333333	0.373901
Phenylobacterium	genus	0	0	0	0	0	0	0	0	0	0	#DIV/0!	0	0	1	0	0	0	0	0	-1	-0.333333	0.373901
Vitreoscilla	genus	0	0	0	0	0	0	0	0	0	0	#DIV/0!	0	0	0	1	0	0	1	0	0	0.333333	0.373901
Opitutus	genus	0	0	0	0	0	0	0	0	0	0	#DIV/0!	0	0	0	1	0	0	1	0	0	0.333333	0.373901
Megamonas	genus	0	0	0	0	0	0	0	0	0	0	#DIV/0!	0	0	0	1	0	0	1	0	0	0.333333	0.373901
Brochothrix	genus	0	0	0	0	0	0	0	0	0	0	#DIV/0!	0	0	0	1	0	0	1	0	0	0.333333	0.373901
Amycolatopsis	genus	0	0	0	0	0	0	0	0	0	0	#DIV/0!	0	0	0	1	0	0	1	0	0	0.333333	0.373901
Deefgea	genus	0	0	0	0	0	0	0	0	0	0	#DIV/0!	0	0	0	1	0	0	1	0	0	0.333333	0.373901
Haererehalobacter	genus	0	0	0	0	0	0	0	0	0	0	#DIV/0!	0	0	0	1	0	0	1	0	0	0.333333	0.373901
Neptunomonas	genus	0	0	0	0	0	0	0	0	0	0	#DIV/0!	0	0	0	1	0	0	1	0	0	0.333333	0.373901
Myxococcus	genus	0	0	0	0	0	0	0	0	0	0	#DIV/0!	0	0	0	1	0	0	1	0	0	0.333333	0.373901
Chromobacterium	genus	0	0	0	0	0	0	0	0	0	0	#DIV/0!	0	0	0	0	1	0	0	1	0	0.333333	0.373901
Helicobacter	genus	0	0	0	0	0	0	0	0	0	0	#DIV/0!	0	0	0	0	1	0	0	1	0	0.333333	0.373901
Nocardia	genus	0	0	0	0	0	0	0	0	0	0	#DIV/0!	0	0	0	0	1	0	0	1	0	0.333333	0.373901
Aeromonas	genus	0	0	0	0	0	0	0	0	0	0	#DIV/0!	0	0	0	0	1	0	0	1	0	0.333333	0.373901
Methyloversatilis	genus	0	0	0	0	0	0	0	0	0	0	#DIV/0!	0	0	0	0	0	1	0	0	1	0.333333	0.373901
Bartonella	genus	0	0	0	0	0	0	0	0	0	0	#DIV/0!	0	0	0	0	0	1	0	0	1	0.333333	0.373901
Oleispira	genus	0	0	0	0	0	0	0	0	0	0	#DIV/0!	0	0	0	0	0	1	0	0	1	0.333333	0.373901
Alicycliphilus	genus	0	0	0	0	0	0	0	0	0	0	#DIV/0!	0	0	0	0	0	1	0	0	1	0.333333	0.373901
Pseudoalteromonas	genus	0	0	0	0	0	0	0	0	0	0	#DIV/0!	0	0	0	0	0	1	0	0	1	0.333333	0.373901
Desulfofaba	genus	0	0	0	0	0	0	0	0	0	0	#DIV/0!	0	0	0	0	0	1	0	0	1	0.333333	0.373901
Propionicimonas	genus	0	0	0	0	0	0	0	0	0	0	#DIV/0!	0	0	0	0	0	1	0	0	1	0.333333	0.373901

## Sheet: caption
Supplementary Table S8. Effect of Na-oleate addition analyzed using different sequencing strategies starting from 700,000 random selected reads per sample. (A) Taxonomy; (B) taxonomic level; (C-H) number of amplicon sequences assigned to different taxa in the six samples examined; (I-K) log2 ratio of amplicon reads determined "post" vs. "pre" oleate addition; (L) average ratio calculated for colu…
